# Supplementary material for: De novo sequence assembly and characterisation of a partial transcriptome for an evolutionarily distinct reptile, the tuatara (Sphenodon punctatus)
Source: BMC Genomics. 2012 Aug 31;13:439. doi: 10.1186/1471-2164-13-439 (PMC3478169; doi:10.1186/1471-2164-13-439)
Supplement: Additional file 1 — FASTA file of assembled transcripts (after removal of potentially misassembled transcripts). [file 1471-2164-13-439-S1.fasta]

>21_Locus_10000_Transcript_1/1_Confidence_1.000_Length_249
CTACATGGCTGATTTTTTTTTCAATGAGCAAGGAGATCCCAATACTAGTTCATACCTGCTTATGTTCAGTTTACCTGCTACACGGGATAAACTGAATCCCAGATCTAGCTGGAGATGTATTTCTTTCCTTGAAGATTCTTCAAAGTTTATGCTAACTGTCGTCAGCCAAACGGGCTTGACGTTAGTTTCTTGACACGTCTTCCGATTCTGTTCCTTCCTCTCGCCTCCTTTTGTTCAAACTACAACTGC
>21_Locus_10001_Transcript_1/1_Confidence_1.000_Length_328
CTCCTGCCATATAGTCCGTGAGCACAAGCTGGAGGTGGGAATTAGGAAACACAAGGGGGCACTCCATGACCAGAGAGGAGAGACTGTGCAAACAATATGACAAAGGAGAGATTGGATGTTAACAAACATGATGCCGCCTGGTTCATCCCGCTATGGTCCAGTGCCGAACCTGCGTGCCTGTTCTAGGCCAGCCACATATGGGCTCAGTTCAGCCCTCAGCAGGGTAGGCAGCTGGACAGGAAACATGGGCCTGGAAGGGTCCGGGCCCAAGAGCTGCCCAGACGGACCAGAGTGGGCCAAACCAGGTGGGGGGGGGTATCTGTTTTTG
>21_Locus_10002_Transcript_1/1_Confidence_1.000_Length_510
CCAATATAATACTTATACTGAGGAGTAAGAATTGGTTCTGTTAGCAAGTGCAGAAGCTTAAAACAAAGGCTACTCATTGAGGCATTGCAGAGCATTTCCTTCCTCAATTGCCAATTAAAAGCAGGGGAGTGAGGGGAAACTCTTGCCTGTTAGCAGCCATCATCTCTGTGCATCATCATTCAGCAGAGACCACATAAGTAGCTGGCTAGGACAGCAACGTCTCACCCTCTAAAGTCAGAGGAGCAGGGACTGTTCCTGATTTCTCACGAGTCCAGTTCAGAAGTTTCCTTACGTAGTACATGACTACAATTAATTCAGTGCAATTAAAAAACTTAGATGTTTGTCAAGTTCATACCTGTTAAGCAGTTGTGTTTGGGGGAGGAGAGGGATGCAGGTTGTGTGCCAACTCTGAGCCTACTGCTTCCAAGGGTACTTGTAATTGATTTGCCCATATAGGGGAATCAAAATGTGGGATCTGGTACTGGGTTTTTGTGATGGGGAAAAGTTAAT
>21_Locus_10003_Transcript_1/1_Confidence_1.000_Length_163
GCCAGTGTACTCACATTAGCATAATACATTTATATATAAAACGTAATACATTGCACAGTTGTAAATTAACACTGCTCCGTCTGTGGCTTTAGTCAGAGCCACTCTTTTGCTACATGGAGGTATAAGCAGTTCCTTCTGGGGTGAGTGGAGGAAGGGGGAGGGG
>21_Locus_10004_Transcript_1/1_Confidence_1.000_Length_386
TGGTGTTTGAGCAAGGAAGCCACTCCTGCCCCTGCTGGCTTGTCCTACTCTGTGCATAGTGTGAAACAGTGCAGTCTTTCGTCAGAGAGTTCACAACCAAGGAAACTAGTTTCCCCATCAAAACAAAACAAATTATATGAGGGGCAGTTCTCTTTTAGCTAGGCCGGCACTGCACCTGCCCCTCTGAGCTGTCTTCATCGTCCGAGCCGCCTGTACCCCCACTGGTCAGTCCTGTGATCCGGTAGCCCATGTTCAGCAACATCACCTCCAGTGGGTCTGCATTCATTCGCCTCTGGTTTGCTTGGGAAGCACCTTCCATGTCTTCCACCACACGCCCATTTAGGGTTTCACTCTCCGGCCTGGGACTCCAAAGCCGGACAACTGGG
>21_Locus_10005_Transcript_1/1_Confidence_1.000_Length_422
CAGGTTGCCGCTCTTCTCTTTCAAACTGGAAAAGAGGTTGGAATCAAGTATGACTTGGTGTGTGGTGTTCCTTATACAGCGTTACCATTGGCTACAATCATGTGTTCAACCAATCAGATACCAATGCTAATACGCAGGAAGGAAGCAAAGGATTATGGTACAAAGCGGCTCGTGGAAGGTACCATTAACCCAGGAGAAAACTGTTTGATCATTGAGGATGTGGTCACAAGTGGGTCAAGCATTTTGGAAACTGTGGAGGTTCTTCAGAAGGAGGGACTGAAAATCACTGATGCCATAGTGTTTTTGGACAGAGAGCAAGGGGGAAAGGCCAATTTAGAAGAACATGGAATTCGCTTACATTCTGTATGTACCTTGTCCAAGATGCTAGAGATCCTTCAGCAGCAGAAAAAGGTTGAATCTGA
>21_Locus_10006_Transcript_1/1_Confidence_1.000_Length_851
CTTTTGTCAAACCGCTACATAATTTTATTTCTCAATGTGTACAATTTCCAGCATTTCAATATTAAAATTCTGATTGTTCCAGTGCAAGTGTTGGATCTGGCATTTGCAGATCAGTTCCCTGTAGAGGCACATGTGGTAAGTTCTTCCTACAGCAGTTATAGGCCTTTAGCTTCATGAGGACAATACCCAACAAATAAGGGTTCAGCTGCTATCCCACGGCCGAGCATGCGACAACGATGTTTAGCCAGTCTGTTGTAGGCATCCTTTATATTTGTCACATTTTCACTACTCCAGAGCCTCTCGCCTACAGCGCTTGCCCGAGGCCATAGTCTGGGTGTGAGATTAGTTGCATCCACAAATTCCCCCCAAAGGCAGGCTTCTCCACCTACCACCAGCTTTTTCTGCATTTCACAACCAAGGAAGTCTAGTGGTTCAACGCTGTAGTACTTCTTCCAGTCCTGCCCGTAGCTAATATAGTCTAGGTACCAAGGAGCTGCCAGGACAGTGGTATAGCCAGCTTTGGTTACTCGACTTAGTTCACTAGGATACAAGTGGCCCATCCACACTTCCACTATTGTGTCTGGTTTGATCTTCACTCCATTATCAAAGACTTCTTGCCAGACCATGGATCTCTTGTTAAGAGAGGAAACAGTTTCCAATACTTCCTTTATATAGTAAGATTCCAGCTTCGTATAGTCAAAGCCAAATCCCTGCTTCTTCATGAAATCTTGCACATCAGGGTTTGATCTCCAACAAGTGAAGTCCACCTCATCGCCTCCAAAGTGGATGTAAGCATCAGGAAACACTGTACTAATTTCTTTGAAGAACTCTGCCACAAACTCATACGTTGT
>21_Locus_10007_Transcript_1/1_Confidence_1.000_Length_199
AACATCCTTGCCAACTACGCAGGTTCCCACTTTATCAGTTCCAACCCCAAGTATCAAATATGCTGCTCCCACACCCACTGGATCCATACTCCCCACTGTGCCTGACAGGGAAGGCAGAGAAAGGGCAACTCCTCCCATTTCAGAACGGATGCAACTCTCCATCTATTTTGTGAATGACACTTGCATCCAGGTCAACTGG
>21_Locus_10008_Transcript_1/1_Confidence_1.000_Length_153
GGTATTTATAACTTTTATTTGCAATACTTTAGGTCCAAGTTTCAAACTGCAATATTTTTACACTCAAGACACAGTCATGCACAATCCATATTTCAATTTTCTATTGCTTCAACCACAATTTAAAATAACTTAATATTGGAAACAAAAACAAAA
>21_Locus_10009_Transcript_1/1_Confidence_1.000_Length_294
CTGAACTCGAGCCCAGCCACTGTGCAGAAAAGTGTATTTGCCTGCAACTGCCTCCCAGGATGAAGAGACTGTGTGAGGAAAGCTCCTCGGACACTGAGTCAGACGAGACCATAGATGTGGGCAGAGAGGAGGAATACAGCCAAACATCCAGGTCAGTTTCTCCCGCCACAACATCTCAGATACAAGCCAGGAAGAAGAGGAGAGGGATTATTGAAAAACGACGCAGAGACCGTATTAACAGCAGCCTTTCTGAACTGCGGCGTTTAGTTCCCACTGCCTTTGAGAAGCAGGGCG
>21_Locus_1000_Transcript_1/1_Confidence_1.000_Length_588
TGATGATCAAACATTTAAGTACTAGTAGTACACTGAAGTTCAATATTTGCACAGACACATTCAGAATAGAAGCTAGCAATGAATTCAAACAATGTTCTGCAAGTTCACACCATTTTATCCCATCAACACATTTCTAGCTAGATCATTTTGGCCCAAAACAAAAGCTTAATTAAGAGTTAAACAAACTAAGATATCCTCATAGAGGATGAAAAATAATGGCATTGTTTCTGTCTTCTTCTAAAGTCTAATGTATTCATATTCTCCTGTCCAGGTGAGTTTTACTAACCTGTGTTCAATGCTCTAGTTGGTTCACAAAGTCAAGTACTATTTATTTCTAATCTCTATCTGTAATTTTGTGGTGAGATCTCAGGAATTTAGTAGGTATGACCTCATTGCTGCCAGGTGGACCTTTACAAACCACAACAAATTTAGCATAGTTGGCAGCCTATGCTCAGAGGTACAGTACTGGAATTGGAGAGAATGTTGGTTTGGATTTGCTTAGTTATTGTGATGAAGCCCACAAACTCCACCTTGCATCCAAACAACCTAGCTGTGTCAATTTATTATATATATTAAGTAGTGAGTTAG
>21_Locus_10010_Transcript_1/1_Confidence_1.000_Length_451
ATGACTTTGATATTTTATTTAAGGAGAGTAAAAAGCGGGTTATTCTTAAGTGAAACACCATCAATGAAAGATTGATCGAGAGTGGTAGTGATGTTGCATTTCAAACTCTCTCAAATCATCAACATTTTATAACATAACCAGGGGTTTATTCCACAATATAAACTGCAACGTTTGATACAAGCTACCCAAAAGAGGAGAAAGCCAAAATACAGCTGTGGCAATTACTTTACAGAGCTTTTCTGTCTCCTACATCACTAGTCCATCAGTGACACTAGAACCTAAACATTTGCTTTCTGTACATCAACCAATGCTAAGAGCACCAACATGCTGTTCAGAGTTATAATTCCAGGCAGTCCACTGAAACCAGACAGAAGTTATTGCTCAGATAAATAAACCTAGTCTACAAAAACCAAAGTAAAAAAACCTAAAGTTTTCAAAGATGTTAACAGAG
>21_Locus_10011_Transcript_1/1_Confidence_1.000_Length_1456
AGAATTCTGATGATGATGATAGGCTACAACATTCCGATGAGGACAAAATTCAGAATTCTGATGATGATGATGAAAGACCTGAACATTCTGATGAGGAGAAGATGCCACATTCCGATGATGAACAGCCTCCGCATTCTGATGCGGAACAGCGGCATTCAGATGACGAAGTGGATCAGGAACGTAAATCCGAGTCTGGAAGGGGCAGTGACAGCGAAGATGAAATTCCGCGAATGAAGCGTAAAAAACGCATGGCATCCGATTCTGAAGCAGACAGTGATGGAGAGGGACAAAAAGATCATAGAGATGCCATGGATCTGTTTGGAGGCGCTGATGACATTTCTTCAGGGAGTGATGGGGAAGATAAGCCACCAACTCCAGGGCAGCCTATTGATGAAAATGGACTTAGTCAGGAGCATCAGGAAGAAGAACCTGTTCCGGAAACGAGAATAGAAGTCGAGATACCAAAAGTAAACACAGATTTAGGAAACGACTTGTATTTCGTGAAGCTGCCCAATTTCCTCAGTGTGGAACCCAGACCTTTCGATCCTCAGTATTATGAGGATGAGTTTGAAGATGAGGAGATGCTTGATGAAGAAGGTAGAACCAGGTTAAAACTAAAGGTGGAAAACACTATCCGCTGGCGAATGCGGCGAGATGAAGAAGGCAACGAGATTCGAGAAAGCAATGCACGGATAGTTAAATGGTCCGATGGAAGCATGTCACTGCATTTAGGCAATGAAGTCTTTGATGTGTATAAGGCACCATTACAGGGAGACCACAACCATCTCTTCATCAGACAAGGGACTGGTCTACAGGGACAAGCAGTGTTCAAGACTAAATTGACCTTCAGGCCTCATTCTACAGATAGTGCCACACACAGGAAGATGACTCTGTCTCTTGCAGACAGATGCTCAAAGACACAGAAAATTCGTATTTTGCCAATGGCTGGCCGTGATCCAGAGTCTCAGCGCACAGAAATGATTAAGAAAGAGGAGGAGAGGCTAAGAGCTTCTATTCGCAGAGAGTCCCAACAGCGAAGAATGCGAGAGAAACAGCATCAGCGTGGGCTGAGCGCAAACTACTTAGAACCCGATCGCTATGACGAAGAGGATGAAGGAGAAGAAGCTATTAGCCTGTCAGCTATTAAAAACCGATACAAAGGTGGCATACGAGAGGAACGTGCTAGGATTTATTCCTCAGACAGCGATGAAGGATCAGATGAAGATAAAACACAGAGGTTGCTCAAGGCCAAGAAACTTACCAGTGATGAGGAAGGTGAACCATCTGGTAAGAGGAAAGCTGAGGAAGATGACAGGGCAAGTAAAAAACATAAGAAGTATGTGATCAGCGACGATGAGGAAGATGATTAACTTTCTAGAAGTATGAAAGCGGATAACTTTTTATATATACTGTACAGTTCTTTTACAGCAAAGATGTAAGTAAACATAATGAAGCG
>21_Locus_10012_Transcript_1/1_Confidence_1.000_Length_486
TCAGCAGGAAGATCCAGAAAACAGTGGTGATGCACTTGTGGGGCTGGAGGAGAAACATCCCCCTAAACATTTTAAACAAGGCAAAATCCAAAACCAGTACCAAGTGTCTGCTTGGGCTTAGCCACATGCTTTATCCCTAGCAAACCTCAGTGGCTACCCGTGAAGCAAAGTCATGAGTACCTCACGTCCATAAGCTCTCACTCGTTAAGTGGGGAAGATAGCAGCACTTCATGAAGAATACCTAACAAAGAAGGGGACTTGTAAGAAGTGGTGTATTACTTTCTCCCATGTTCTAGTAGGGTCATCCCTAAAATGGAGAGGAGCAATAAGTCCCAAGAGTGCAGAGCTGGGGTCCTTAGTTCCATAAGCAAACTGCTTGGGAAGAAGTGTTTCTAAAAGTGCAAAATCAAATATAGGGCAATAGCCCCCACAATCTCAGCAGCATGTGCAGTCATGGCTCTAGGCAAAGATGGGTGGGGACACAGC
>21_Locus_10013_Transcript_1/1_Confidence_1.000_Length_179
CATCTTTGACAGGTTTACAACCGACAGGTCTGTTTAACAGAGACCTTTTCTAGCAGTTTAAAGATCTGCTACCCATAGAGTGAGTCTATACACCAGTCTGTTCCTTGATCATTGCGTTATTCCCCCAAATACCTCCAGGTTTCGTAGCCTCATACCTCTTAGCTACCCTGGTTTATTTC
>21_Locus_10015_Transcript_1/1_Confidence_1.000_Length_1549
TGCGTCCGCCCCCCCCGCAGCTCTCAGAGTCTGGAGCGTTGCTTCAGACGCAGCCGATCTCCAAAGAGCTGCTGGGGAAGCCACCTCCGCCCCATTAATGCCAGGCACCGGGAGAAGGACCCAACGCTCAGAGCCTGCACCTTGGGTAGCCGTTCCCTCAACAGAGCCACCCCGAGCCCTGCAGGGTCTGCAGGCGTGTTGCCCCCGGGACGCGTCGTCACTGCGCACGGGCAGGGCCGCCCCGACCCCACAGATCGGATAACGGCTGGGGAGGATCCCCAGGACGGGAAGCCGCTGGCTCCATGCTGAGGAGGGACAAAGAGACGTCCATGCAAGGCTCGTGTTTCCCCTGCGGTATCGTCGAGTCAGTGTAGTCAGCGAGTGGCGAGCAGCCCGGCCCCAGCAGGGAGCGATACAGCACACCAATTCGGGCACCGGTCTCTTCTCTTTCGAGAGGCTTTTGATTCCACAGGCTTCTGCTCCACGAAGCTGCAGAGAGCGGGGCTTCTCTTGCCCCGGCGCAGGGGCTGGCTCCTGCAAATGCAACAGGCAGGTCTGGCTTTGTGCTGGGGAGGAGGGGGGGCCGGGAGCAGGAACGCGGGTCTCTTTTGCCGTGGCTTCCGAGCGGCGAGAGGACTGTGCTCCCCCTTCCCCGCAGTCGGCCGGCGAGCGTCCAGCACCACTTGGGTTATATTCCAGTCTCCAGGGGGCCGGGACAGTGGAGAGGAATCAAGCCCCGTAGTCTCTGCCCTGCCCGTGGGACACGGCTGCCGCTGCTACTCCCGTATGCTGGCGGAGTAGGAGAACTGCGGGAAGTGAGTCCTCTGGTCAGCCTCCAGGGAGTCCAAACTGTCGTATCTGTCAGGCGGGGTGATGGTGATCGACTGGGCCGTGAACTCGTCGTCAAAGTATCGTGTGTCGATTTCAGACGTCACTTGGGGCTTAAAGGGTGGGATCAACTTCCTCTGAACCACGTCTTGCCAGTTGATGGCGGCAAAGAAGCGGTGCTCCATCACCTCCTTAGCGTCGCTGGGGCCTCCCCCAAGCCTCTGCTTGGGGTCTTTCTTGAGCAGCCCAGCCAGCAGGGACTTGGCCTCGGGGCTGAGTGTCCGCGGGAAGCGGATCTCCTCCATGAGGATCAGCTCGAAGAGGCGCTCGTGATCCTGGTTGTAGAAGGGGAGGCGGCCGCACATCATCTCGTACATGACCACGCCCAGCCCCCACCAGTCCACGGCTCGGCCGTAGTCATTGTCCTCCAGGACCTCGGGGGCCAAGTACTCGGGCGTCCCACAGAAGGTCTTCATTGTGGCCCCGTCCGCGATCCCCTCCTTGCAGAGCCCGAAGTCGGTGATCTTGATGTGTCCGTCCTTGTCCAGCATGAGGTTTTCCAGCTTAATGTCCCGGTAGACCACGTCCCTGGAGTGCAGGTACTCCAGCGCCGACACGATTTCCGCACCGTAGAAACGGGCTCGGTCCTCGGTGAAAACACGCTCCCTGGAAAGGTGGAAAAAGAGCTCCCCGCCGTTGGCGTACTCCATGACGAAGCAGA
>21_Locus_10016_Transcript_1/1_Confidence_1.000_Length_288
TGTAGACACACGTGGACAAGCCTGCAGGTCAGCTCCAGGGTTTCGAGCACACCGAGGCAGCAGGCTGGGTTCTAAGCCCTAAAGTGCAAGATCGCTCTCCCTTTTCAGGACCCCGCCCCAGGGAGGCAGCGCGGGCACTGACCCAACCCCGCAGCAGCTTTCCCACCAGCTCCCAAGGGTGGGTTGGAGGCCCAGTGTGCAGATAAGGTCATGATCCCTTGTGTCTACACCCTGGTAGGGGGCGGCGGGAAAGCCTTCCCTTCAAAGTCCACTCGGCCCCGAGCGCTG
>21_Locus_10017_Transcript_1/2_Confidence_1.000_Length_712
GGACGAGGCGGAAGCGAGAGGAGCAGCGATGCTGCGGCAGGACAGTACTGATGACACAGAAGACGTGTCACTCTTCGATGCTGATGATGAAGTGTCAAGAAGATCCAAAAAGTCAAAGATAAGACATCCAGTGGCTTCATTCTTCCACTTGTTCTTCCGGGTCAGCGCGATAGTCGTCTACCTACTCTGTGAGCTGTTAAGCAGTAGCTTCATTGCCTGCATGGTGACCATTATCCTCCTGCTGTCCTGTGACTTTTGGGCAGTGAAGAATGTTACGGGGAGGCTGATGGTCGGTCTGCGCTGGTGGAACCAGGTGGATGATGATGGCAGGAGTCACTGGGTATTTGAAGCCAGGAAGCCATCGGATCAGGGAAAGAAAAGCTCTTCAGAAGCCGAGTCCCGGATCTTCTGGCTGGGTCTGATCACCTGCCCGGTGCTGTGGGTGATCTTTGCCTTCAGTGCTTTGTTCTCCTTCAAAGTGAAATGGCTGGCTGTGGTGATTATGGGCGTGGTGCTGCAGGGAGCCAACCTGTACGGATACATCCGATGCAAAGTCGGCAGCCGGAAGAACTTAACCAGCGTGGCTTCCTCCTACCTCGGCAGGCAGTTCCTGTGGCAGACTGTGACGAAAGAGGAGCAACCAGCAACTTGAACAACAAGAAAGCGCCCAAATCTTGCAGATTTTTTTTTTTTTTTTTTNNNNNNNNNNTAA
>21_Locus_10019_Transcript_1/1_Confidence_1.000_Length_922
AGGTTAATATGCTGCTATCGAAAGTCGTGTCCTCAAGATCATGGGCCTGGATGGAAGGTTTATATCAATGGAGGACTGTTTATCCACGACGCGTACAGAGGGGCTTGCCACAGCAACACGTTAAGAGCTGGCCCAGGACACTTTCCACAAGCTGTTCAAAATGTTCAAAGAATCAACGGTTGGGACAGAAAAGAGTAATTTCGGAGAAGAAGCTGACCCGATACTTTGTGGATCAACGAAGAGTGCGTATGGTTGGAGGAAATGGAGGCGAAGGTATTACCTCATTTCACAGTGAGCCTAGAAAAGAGTTTGGGGGCCCCGATGGTGGAAATGGAGGCGATGGGGGCCGTATTATTTTGAAAGTTGACAGACAAGTCAAAACATTGTATCCAGTCTCCTCACGCTATAAAGGTTTTGATGGGGAAGCGGGAAGTAGCAAAAACTGTTATGGAGCCAATGGTGAATGCCTGTACATTAAGATTCCCCTAGGCACTGTGGTTAAGGAAGATGGAGAAATTGTTGCCGACCTCAGCGAAGATGGCGAAGAATACGTAGCGGCTTATGGAGGAATTGGGGGGAAAGGTAACCGGTTCTTTCTGAACAATGACAATCGAGCACCCACAACAGCTACTCCAGGAGAACCAGGCCAGGAAAGAGTTCTCCATTTGGAGCTCAAGACAATGGCCCACGCAGGGATGGTGGGGTTTCCTAATGCTGGAAAGTCATCACTTTTGCGTGCAATCTCCAATGCAAAACCTGCAGTGGCTGCCTACCCGTTTACAACCTTAAATCCACATGTCGGTATCGTTAAGTATCAAGACTATGAGCAAATTGCAGTTGCCGATGTTCCTGGAATAATAAGAGGAGCTCATCGGAACAGGGGCCTTGGACTGGCCTTTCTAAAGCACGTTGAACGCTGCCG
>21_Locus_1001_Transcript_4/5_Confidence_0.364_Length_256
AAAAAAAAAAAAAAAAGACACCAATAATAAAAAAAACAACCAGGAAGTTCCGAGTCTCATAGAGACATTACTGTTCTCCCCTCTTGTCGTGGGTTCGGCTGAGGGAGCCGCATGGTACGGGGCAAAGTCTTGGACAACAAGCAGCACCGCAAGGGCGGCCCTCCTTACAGCTCATCTTTCAGCGGCCCCTCTGTTTCTTCCTCCTCCCCCTCCCCCTCCTTCTCCGGCTCCTCCTNNNNNNNNNNNNNNNNNNNCT
>21_Locus_10020_Transcript_1/1_Confidence_1.000_Length_1097
GTAACCGTTTGGGTTCCTTTATACAGTACATTAAATAAGTTATAGCACAGGGATTAAGTAACAGAAATTCCTATTATAGAATTAAATGGGGAAAAATAGTGTATATAGGAAACTGAATCCAACAGGTCTTCCCATACCAGGATTTCACATTGATCATTCCATTTAAAAAAAGAGAAATCATTCTAAGCATGACTGTTAGTATTTCATTTATTTACATTAGGGTTTCATTTTGTTTCCTCCCTGCCTTGTAATATGTAGCAAGCCACCGAGGTTGCATGGAAAACTATGGAAGACTGTCTATTTACAAACAATTCCTTATAGCACTGTATTTCTCCCACCATTTTTTGGGTCTGATTGGACAGTGGCTGGGTTTTTGCTGTAGATCCCAGGATAATACTGATTAATTCACCAAAGTACAAGGGACACACAGGCTCTTTGGGAATTTGTACATTTTCAAGGGCTGCCATAATGTCAGCAGGATCTTTTAATCAAGTCATGCCATAAAATATTCACTCTGGAACCTTTGCTGCTCCTCTCCCCACTCAGTATCCTGTTTCACGCTGGATCAGTAAACTGTGCTCTGAAAAGGTCAGCTATGAAGTAGGAGAACAAGACCTCTGAGGGACTGCATACCTGAAATGCTGCTTCTATCCAAATATAAAGAAGGCAGTGAACAGAAATGAAAATCTTGCAGAGACTAACAATTGCTTCCAAACAGGTTCCCAATATCCACAAGGCATCTGCTGTGCTTTACGGTTAATGTAGGTTGCTATGGAATGTCTTCGTCCGCAGCCACATCTCCTGGGCAGGAAAGTGCACCTTCACGTGGAGAAAGCTGGATTACCCGAGTGCTGCCCGCGGTTAGCCTTCTGCTCCTGTATCTAGTAAGCCAGATCTGTCCTTCCTCCAAGAGGCAGGAATGTCTCCATCTGTACCATTCCACAACAGCAGCCATTCAACCTAGTTGCAATCCACCTCTACAGTTCATGGCTGGTTCATCATCTTTTGTGGCACAAGAACTAGAAAAGCTCCAGTGGGATCATTACAGCTTTCTTATAAAAAACAAGGGGTTTTGGTCATTTTTTTCTCTTCCCCCC
>21_Locus_10024_Transcript_1/1_Confidence_1.000_Length_395
GAAAATACTCGCTCTGCTCAAAATATCAGTTGTTGATACGTGTTGAGTTAGTGGTAATGATTCCTTGGTAAGAGTGGTTAAACCACTAGGTCTCTAACAATTCAAGCTCCCCCTCCCTGCCTGCATCACATTCAGGTGTACGGCCGGGATCACGTGATGTAAATTTGGAACGCAAGGCAGGAGTGCGGCTGCATTGCCCTGTAAGCTCGCAGGACACAAACTACGGTGTGTTAACCATGCGCCAAGAAACCAATTGTTCAAAGGTACCAGTGGTTTTAGCTGGGACGGTAAAGCCTTGTTGGAGTACAACTTTACAGCTGCCCCCTTTATCCATCCAGGACAGAAGTGCTATTTAAACATGATCAGAAATGAGTTGCTATTTTGATAATCCCCCG
>21_Locus_10025_Transcript_1/1_Confidence_1.000_Length_207
ACACGGTGACGAAGCTTTCTGTGCAGTAACATTGGGGGTTAGGGGATGGGGAGAACTTTCTTTACATGGGCCCTTTTATTTAAGACCAGCAAATGGGAATCCATTCCTGACTTGTTGCCACGCTAAGCGTCATAGGAAGGGGAGTATTTTTTAATGTATGCAGTGTGTTTAAATTATTTTACAATCGGTTAGTGCAGCTGAATACAG
>21_Locus_10026_Transcript_1/2_Confidence_1.000_Length_992
GGATGATGGTCGTCTCCAGCTACATCGGAATCTACTACAACGTGGTGATCTGCATTGCCTTCTACTACTTCTTCTCCTCCATGACCCGGGTGCTGCCCTGGACCTACTGCACCAACCCCTGGAACACGCCCAACTGCACCGAGATCTTCCGGCACGACGACTGCAACAACAGCACCCAGGGCACCGGCAACCTCAGCTGTGCCGAGCTGGATGAGCTGCGCTCCCCCGTCATCGAGTTCTGGGAGAATAAGGTGCTGCGCCTCTCGGGGGGGCTGGAGATACCGGGGGCCATCAACTGGGAGGTGACACTGTGTCTGCTGTTCTGCTGGGTGCTGGTCTACTTCTGCGTCTGGAAAGGCGTCAAATCCACCGGAAAGATCGTCTACTTTACTGCGACATTCCCCTACGTGGTTCTGATCATACTCCTTGTCCGGGGCATCATGCTGCCCGGAGCCCACGATGGGATCATGTATTATCTGCAGCCGGACTGGTCCAAACTGGGCTCCCCACAGGTGTGGATTGATGCCGGGACCCAAATCTTTTTCTCCTACGCGATAGGACTGGGGGCTCTGACGGCCTTGGGGAGCTACAACCGCTTCAACAACAACTGCTACAGGGATGCCATCCTGCTGGCGCTGATCAATTCTGGGACCAGTTTCTTTGCCGGCTTTGTGGTCTTCTCCATCCTGGGCTTCATGGCCAACGAGCAGGGCGTGGACATCAGCAAGGTGGCCGAGAGCGGGCCAGGCCTGGCGTTCATCGCGTACCCGAGGGCCGTGACCCTGATGCCGGTGGCGCCGCTGTGGGCTGCGCTGTTCTTCTTCATGCTGCTGCTCCTGGGGCTGGACAGCCAGTTTGTAGGCGTCGAGGGCTTCATCACAGGGATCCTGGATTTTCTCCCACCCGCCTCCACCTTCCGCTTCCAGAGGGAGGTGACTGTCGCTGTTGTCTGCGCCTTCTGCTTCTTCATCGAGCTCTCTGTGACCATAGAG
>21_Locus_10027_Transcript_1/1_Confidence_1.000_Length_1412
CTTCTGGGTCAGGCACTTCAGGATTCAAGGAAGTTTGGCTGGGAGTATGAAGAGCAAGTTAAACACAACTGGGAGACTATGGTAGAAGCAATTCAGAACTACATAGGCTCTTTAAATTGGGGCTACCGAGTGGCACTGAGAGAGAAATCTGTGACGTACGTCAATTCCTATGCCGAGTTCGTTGAACCACACAAAATAAAGGCAACTAACAGGAAAGGACAGGTAACCTATCATACAGCTCAGACATTTGTCCTAGCAACGGGGGAAAGGCCTCGGTATTTGGGTGTATCTGGTGATAAAGAATACTGTATTACAAGTGATGATGTCTTCTCCCTGCCTTACTGTCCTGGTAAGACTCTAATTGTGGGTGCTTCCTATGTAGCTTTGGAATGTGCAGGATTTCTTGCTGGCCTTGGTTTGGATGTCACAGTTATGGTACGCTCCATCCTTCTTCGTGGCTTTGACCAAGAGATGGCAGAGAGAGTAGGTGCCCATATGGAAACTCATGGTGTGAAATTCATCAGGAAATTTGTACCTATTGAGATCATAAGGTTAGAGGAAGGCATGCCTGGAAGACTGAAAGTGAGAGCAAAGTCAACTGAAGGCTCGGGAACAAAATCTGCTAGAGGGTCAGAAATTATTGAAGGAGAATATAACACGGTTTTAATAGCTGTTGGTCGTGATGCTTGTACCAGAACCATTGGTTTAGATACAATTGGTGTCAAAATCAATGAAAAGAATGGAAAAGTTCCTGTCAATGATGTAGAGCAAACCAATGTGCCTTATGTTTACGCTGTTGGAGATATTTTGGATGGGAAGCTTGAGCTTACTCCGGTTGCCATACAGGCAGGCAGGCTACTAGCCCGCAGGCTATTTGGGGGTAATTCTACAAAGTGCGATTATGTCAACGTACCAACTACAGTGTTTACTCCTTTGGAGTATGGTAGCTGTGGATTACCAGAAGAGAGAGCAATTGAACAGCTTGGAAATGAAAATATAGAGGTATATCACACTCTCTTCTGGCCGCTTGAGTGGACAGTACCCAATAGGGACAACAATACTTGTTATGGAAAGATAATAATCAATAAACATGACAATAACCGTGTGATAGGATTTCATGTTCTTGGACCAAATGCTGGTGAAATTACCCAAGGTTTTGGTGCTGCAATAAAATGTGGTCTCACAAAGGAATTACTTGATGAAACAATCGGTATACATCCGACATGTGCAGAGGTGTTCACAACAATGGGAATTACAAAGTCTTCAGGACAAGATATCACTGGGAAAGGTTGCTGAGGTTAAACCCTGCTATTTCTATCCATTTCTTGCCATCTAAATGTATCTGTATTGAAGGTTTTAGGAAATATGCAAATGTACCTGGATGTAAAATAAAGAGATCAGCAGTACCTACA
>21_Locus_10029_Transcript_1/1_Confidence_1.000_Length_149
GGTAGCCAGGCCAACAACCTCCGGGTGGCCGGCGGGGACCGGGCGGGCGTGGCGGTGGCGGACGCGGCCTGACCCATCGCGGCGGAGGCTGCAGGGGGGCTCGATGCCTTGCTCTGCTGGCGCCGGGGAGACGAGGAAGCGGAGGCTCC
>21_Locus_1002_Transcript_1/1_Confidence_1.000_Length_1730
CGGCCCCGCCCCGGCCCGGCAGAAGCGCGCGCTGAGACTGAGGCAGAGGTTGAGGCGCTAGGAGGCCCCCGAGTTTGACATGGAGACGCGGCCCCGCGGCGGGAGCAGAGCGCCGGCGCGTTGGAGCGAAGGCAGGAAACGCGCGGCCGACGGGAAGCTCCGGAAGCCGAACGATGGCGACGCCGAAGAGAAGTGCAGAGTGTGGGAGGAGCGGCCGGAGAGTTTTACAACACCCGAAAGCCACAAACCCCTTCCAAGATGTTCGGACTGGGGGACTGCAGTTGAAGAGGAGGAAATGAGAACGAACCTTAATAAAGAAATTGCAAGATACAAAAGAAAGCTCTTGATAAATGATTTTGGGAGAGAAAGGAAGTCCTCTTCTGGAAGTTCTGATTCAAAGGAATCAACAGCCCCAGTAGAACTGCTGGAGACAGATGAGGTGGTGCTGAAGAGAAGGCAGAAGCAGATCAATTATGGGAAAAACACGCTTGCATACGACAGATACATTCGAGAAGTTCCAAAGTGTCGTCGCGTATCGGGGGTCCATCCCCGGACTCCAAATAAGTTTAGGAAGTACAGCCGCAGGTCCTGGGACCAGCAAATCCGACTGTGGAGGGTGGCTCTACATGCGTGGGATCCGCCTGCGGAGAAAGGATGCGATTTGCAGACAATGACTCCTGTTAATCTCGGTGAGATGGAGACAGAATTCACAGGAAGTAGTTCTTCTGGATCTCAAGCAAGCTGCAACGATGAGAGCTGCTCAGGGACACCCACTAAACTGAGACATGTTGACTATCAGACTGGAGGGGAATTCGATCTGGAGGCGTGTTTGAACCAGCCACTTGAAGACTGGGGTTCTGCGAGCTAAACAATGGAACAGTCCAGCTGTTCTAAGGGGAATGCAGCTTTGCAAAGATCAGTAAAACCTCTGCCTGGGATTGCTTTGAAAAGAGAGAAACAAGCATGTTCCCTTTCTGTTAACAGCATGGAAGCTTGAGCAAAGGTTGGGGGCTGTTCCCCAAGTTGTGGTCTCTCTCTTCTGGATCAGAATTTTGTAAAGAGTAAAGCAGTTGTGTAAGTTTCTTCTCTGAGTTTTAATTTATGTATATCAGATGGCTTTACAAGCAATATTTTTAGAATAGTTGGGAAGATTGAGGCACCGCCTACTTGAAGCTGTGTCTTCCCCATGAGCAAGTCCATGCTTCCATGTTCAGCTGACAGTCTATGGGGCCGTTTTTTTAGCCACAGGCTTGGACCAAGTCTTGGGCTTCCCCATTGCTCATCCCTCCCCGCTTCTTGGTCTCCCACCCTGGCTAGGAAAGGGGCCGTTACAGACAGTAAGGTAGCTTAAACTCTTGCCACGTGAACCCATGTGGGTTCGTTTATTTCACCTACCTGTGATTGCCTCCAGCGACTTTAGTTTCTTACATGGTGGAGGGGCAGGGACAGGAGGAATGTCGCTCTCTGCAGAGCCATTCAGTCAGTCTCTAAAGTTGCGGAAGGGGGCGGGGGATTCAGTATAATCTCTCAACAATTCCTGGATTGCCGCAGCCGTGCTTTAAAAGCAGCGGCCTAAACTGGATACCTGCAAATCGTCACCGCAGCAGAACTTGTGAACATCGGGGGGCAGAAACGAACAAACCATCTATCTAGGGGAAACGTTTTATTCTTTTAAATGTAATGCTATAAATGATAACATTGTACAGGCTTTTTTTTATTGAAATAAGCAG
>21_Locus_10031_Transcript_1/1_Confidence_1.000_Length_306
CGGCCAAGCTAATTTGGGAAGGGACGAAAAAATACGGACAAGTGTATTTGCATTTAAAAAGGGACAATTTTTAAAGTGCTTCTGCTTCCCCCAGGCCTCATCTCTTTGGTTGGTGCTTCTATAATCTCTGTTGCACGTTTGAACGTTTCTAGAAGGGATCCCTCTTTTTCACTCACTACAGTAAAGCGCTCTCCATTAGTGCCCAGGCTGGGGGTGGGGGAGGGAACGTGATGGTACCAACACCAGGTCACCCCTCTGAGGCCTACACTTCTCCATGCTTGGAGCCCATGCCCAGCTTGCCCAAAC
>21_Locus_10032_Transcript_1/1_Confidence_1.000_Length_429
GAAGTGACAGATTCTGGATTCCTGGGTACCACCCCCACCTTATCCTGCTCATTGTTGGGGGATGACGCTTTGGTGCAAGTTTATCCAGATGGCATCCGGCACATCAGGGCAGATAAGCGAGTGAATGAGTGGAAAACACCAGGGAAGAAAACCATTGTCAAGTGTGCTGTGAACCAGAGACAAGTGGTGATAGCGCTCACTGGAGGCGAACTGGTCTACTTTGAGATGGACCCATCAGGACAGCTGAATGAGTACACCGAGAGGAAAGAGATGTCAGCTGATGTGGTGTGTATGAGCTTGGCCAATGTGCCCCCTGGGGAGCAGCGCTCCCGTTTCCTTGCTGTTGGGCTGGTGGACAACACTGTCAGAATCATTTCACTCGACCCTTCAGATTGCTTACAACCATTGAGCATGCAGGCTCTACCTGCG
>21_Locus_10033_Transcript_1/1_Confidence_1.000_Length_306
CTGTACTAGCACTGGTAAGAAATGTGACTTTGTGTCTTCGTTCATCTTTAAAGCCTAGCGTGGTGAAGCCAGGTAATAACTTGCTTGACAGAGAGCTCAGATCCACTGGGTGGGTCTCCTCTTCCTCTGTCTCTGGATCTGATGGATTAACTACACTGAACAGCAGAGACCCATCGCCACTCTTTTTCAGGTAACCGATCTTGCTGTTTGGCAGATATCTATTGATCCTGTCCCGAGCTTCATCTGCTGCATGCTCCACCAAAGCCAGGACATGTTCTTCAGCTGTGCTGTCTGTTAGGCTGCACG
>21_Locus_10034_Transcript_1/1_Confidence_1.000_Length_130
CTCCCATGGTAGCATAAGTCACTTGTGCCAATGTCCTTTGAGAAAGCAGCACTGTTTAAAGCAGTTGGGATGTCTATAAACGATAGTTTTTGCCCCACATTTTAAAATTAACAGATATATACCACATCCT
>21_Locus_10035_Transcript_1/1_Confidence_1.000_Length_529
TGGGGCAGCCCCAGAGGGAGGATTCTCACCCACTCAGGACGCGGTTTGGGCCAGGCTGTTTCTGATCCTTCTGACTGTGGTAAATGGGCAGCGTCGTCTCATCGGGGTTTCTCTGGATCTGCCCCGAAGCTTCCCTGAAGGACTCTTCCCCTCCCTGGGGCTTGGCTTCAAATCCAGGGAGCCCTGGCCCCTCCCAGTCCCAGCTGGGGGGCCGGGCAGGATGCCATGGGCTCCACTAGCATTTCCTGCATGCCAGCAGAATTCCACTCCGCAGAGGTGCCCGTCGCCCTCGGGCAGGGCAAGGCTGCCCCATTGAGCACTGCCCAACAGCGGGATCCCTCTGAGTGTTGGGGACAGCTGCCTGGCACGTGTCCCTGGCCTGGTACTTCAGCTGGCAGCAACCTGTTGATTTTCCTCTTCCTTCCTTTCTTTCCCTGTGTGGCACTTCCCCGGCACATGGCGATACCTGGGTAGGGTCTCCAGCGTGGGTGCCTCTTGCCAGTCTCTTCAGTACGTGCCTGGCACCAGT
>21_Locus_10036_Transcript_1/1_Confidence_1.000_Length_391
GGACGGATTGGAGAGAGTATGGAGCTCGGGGATGCGAGCGAGTCAGAGAGCGAGCTTGAGGGTAAGTGGTAGTATCAGTAGAAATATGAGCAGACAGAATTGGGGAGTGGAAGATGTGTTTCGGAATTCATCAAGGCGAAGCGTTGGAGTAAATGAAGATGAAGAAGCTCTTGTATGGGCTGCTCTGGAGAAATTGCCAACTTATGATCGTCTAAGGACGGGTATTATGAAAACTTTTATTGAGAATCAGAGTGATGATCATCTCCTCAAGGAAGTCAATGTTCGAAAACTCGATGTCAATGATCGACAAGCGTTTATCGAAAGGATTTTTAGAGTTGCTGAAGAAGATAATGAGAAGTTCTTGAGAAAATTCAGAAATCGCATTGACAAG
>21_Locus_10037_Transcript_1/1_Confidence_1.000_Length_343
AGCAGCTTGAAATTTAAGGTGTCCCAGAGCCATGGCTTCCTGCAGTCTGTTCCACCCTCCATGGAGGAATGTTTGTTGCAGTTCTTCACTCTTGGAGATCTTACACAATTTTGCTTCTGTTCAGGGTGGCTGGGGGTTGATCAACAGAAGAAGCGCACAGATAAGTTAGCTAAACAAAGGGGAAAGGCCAACGCTGTGTGTGAAAACAATGTCTGTTCGGGAGTCCTTTAACCCAGAAAGTTATGAACTGGATAAGAGCTTCCGGCTAACCCGATTCACTGAACTTAAGGGCACAGGCTGTAAAGTGCCTCAGGATGTCCTACAGAAACTGCTTGAGTCCCTA
>21_Locus_10038_Transcript_1/1_Confidence_1.000_Length_168
GTGATATGGGCCTATCACCACAAAGATATTGGAGAAGCAGGTCAAAATTACCATGGATCAAATCGTGGGACAAAGAGTCTACGTTTACTCAACCCTGAGAAAACAAGTACTATATCTTCCTCTTTGCCATACTTTGACTTGAGAAACCAAGACGTACCTATACCGGAT
>21_Locus_1003_Transcript_1/1_Confidence_1.000_Length_2254
CTGCCAGTCAGTTACAGGAACAATGAGGAGCGAGTTAAACATTTACATGTTTATTTATAATTACAATTTACATGACTCCATAGAGCAGTCCCACTGCTAGTCTAATCCTTAAGCAATAAAGTTCTACAAAAATAAACCCAAGCTTTTACAGTAACTCAGTCAATGCAGAAACTAAAATTCTAGCCATGGAAAATGGGGGTGGGGGAGGGTCAGTTCTCAAGGTGTTTTGTCATCAAAAGGATCCCTATAAATCAAAGGGGAAGACATGCCCTATTACTACAGGCTTAACTCACTTATTCATGCAAACAAGTTTATAGCCCCTGCTGCCCAACCCCCCACATACCCTTTTAAAAACAAAAATTCAACTATTTACAGATTGGGGGGGTTGAGGAGAAATTCAACATGCCATCCATTCAACTTCATTTCATGGGTTCGCCTCTCTCGGCAGCAGAACCAGCCAACAGGACATCTGCCCAAGCAGGCATTTTTGGCCCTCAGATGCTTCAGAGCTGCCCAAGGGTCGATTTGGATGGCACCTTATTTTAGTGCTTTTCTCCCCAGGCGGGTAGCTGCAGCATGGCCTCCCCACTTAGCCCCTACCCAACTAAGACTTGGGGCTGCTTTTCTTCCAAGATGGGTGTGCAGCCCCCCTGAACCGAGTCCCAGAAGAATGGAGTGATTGCTTGTGCCACCCCATGGAAACATGCAGGGCCTCTGGTAGTGAATTCACAAACACTTGGGACAGCTCGTTTACACTACATGATCCGCGACAACCCCACTAGTCCCACCTCGCTCTACACAAGCCCTCTGGCACTGGAATCTAAGCTGCCAGACTCAGAGGGCTCCGTAGAACAGGCCTCTTAACGGAGGAAGAGACTGGCAGCCCTTGAAGGTCTGTTTGGTTAACTCAACGAACAAGCTGCTGGTTTTGTTTCAAGGGAGCTTTGGTTCCATTTTAAGGTTAAAATGACATGATAAGCCTCCTCCAGGGGACAGAAAGGGAGTTTTCTATCTTATGCTTCAACTACAGCAGCCTTTGAGTCCCAGACGAATAAGTTGCCAGCACTTTAAATAAAAAAGAAAGTTCTGAAGAGGTTACTCCCAAACAAACTCCTCTTCCCGAGGAATCTTAACTCTCAGACACTGGTCCAAATTAAAGTTCAATTCCAAACACAAGCAGTAGTATATGAAGTTCAGTCACTGAGTTGGATAGTTAACAAGATGGTCCATTCTCATCCCACATTAGTGCCGCCATCTGGATGTTTTCTTATGTACAGGTTTTCATCTTCATGGCCAATGAACTTGGGGAGCTTCAGGTTGCCTTTGGGGGCTACACTCTTCCAGTCCCGGCCCTGGGAGCAGTGTGGTTCCGGCGTGGGGCTCCGCCACCCCTGCCACCGCGAAAACCCCCACGAAAGCTACGGCCACGAAGAAACCGACCAGAAACCCCAAAGGTCTCAGTATTGAGCTTCCTTTCTTCAGCCCATGTTGTACGCCTAGAACTGGATTTCAGTTCCGATGAGATATTGTCAAAGAAAGATTTGGTCTTGTCATAATAGCAGTTGGGTCCAAGAAGGTCTTCCTCCACATTGCTGTCACTGTTCTCCGTGGCCACACCAGGATCCCCCTTCTCTTCTCCCGTCTCCACTTTATCATCATCTTTGAAGTTCAGTTTCTTCTTGAACTCTTTATCGAGCTCCTCCCGGTTGAATTGTGCATTTGCACTTTCAAAGTCAAAGTCGCCCTCAAACTTGATGGTATTTTCTTTCACAGTGGTGGGTCGGTTCTGTCCTCTAGAGCGATTCCTGGTTCTCCTGTTTCCTGATCTCCTCCTTTGGGGTCGTCTGTTCTCATCATTTACCTGCCCTTGAGTCTGCACAGGTGCTGGTTGAACTGTATCGCTTGGCTTGTTTGGCAGAATCTGCCGTCCATTGCGCTGGACCCCTGGAGTCACTTTCACTGGTGGTGGCTTTTTGGCATTCATGCCATCGACAGGACCAGTCTGAACAGCCTGCTCCACCATGGGGCTTTTTCGTACGGAATGAACCGATGCAAAACCAGAACCCTTAGAGAGCTGATGCTGCTCTGATGACATGTCAGGCTCTGAAACAGGTTGTGGAGATGGAGAAGAGCTAGAGCTGGAAGCAGCGGCGGATGCTGGAGGGCTTACCAGTTTCTCTAAGCCAAGTGACGCTGCATACTGTTGGCTTAACAAAGAGCTGGCAGCAAGCTGGCTGTAGGGCGGCATGCCCCG
>21_Locus_10043_Transcript_1/1_Confidence_1.000_Length_289
GCAGACTTCAGCCTTAATGATGCTACTTCAGAAGTGAGGCCTACTTCTCAGTGGCAGATGATGATCGCTCTATCTCAGGCCTCATTCCAAGGTCACTATGGTTGAAGGGAATGCTCTTGTTACCTCCTGTGGTTTTGGATCCATACCAGGAGAACTTCAGAAGCAGCTTCCACACGAGGGATTTTTCTTTGAACGGAAACCAATTGATATTTGCCAGACTGGGAATGGGAGAGCTGAGCACACTTGCTAAGAAATGGCAAACGAATGAAACATTGTTTAAGATTCAGTA
>21_Locus_10045_Transcript_1/1_Confidence_1.000_Length_228
TGGGAACAACCTCCGCACTGTGCCCTTTGGTTTCCCGAAGAACCTGCAGATCTTGAAGATGAAGGTGAATGAGATCAGCACCATTCCCAGGGGCACCCTGGCCGGGATGACAAAGCTACAGGAGCTGTATCTTAGCAACAACAAACTGAAAATCAGCTCCATTTACAAGGGAGCATGGAGAGACCTCGACAGCCTTCAGCTATTAGATATGGCAGATAATCAGCTGAC
>21_Locus_10047_Transcript_1/1_Confidence_1.000_Length_505
ATTTAAGACAGACAATTCCCAGTAACATTAGACAAACATTTAATGAAGTATTTTTCCATTCATAAGTAGTTATATAGGGCTGATTATATAGGCCACTTCCATTGGTCAGCAGGAGGTTCATCCACTAAAGGCTCCCAAGGTTTCCACTGTACCATTTTTCTTGCCAGAGTGAGTTCGCTTTCAGCCTGCAAAATCACTTCTTCTAGCTGGCCGCTATTCATTTTGTTTTCTAGTTTTTGCACATCTGGTTCAGAGTTTACCAAACCAAGCCGATCATTTACAATTTGTTCTGTGTATTTTCTATATGCTGCATCTTTAGGGATGTTCTGCAGAGCAGCAATAATTCTTGTATACAGTATCTTCAGGTGCTCATGAGGATTCTCAGATACAGCTAATCCCACAAGCCCAGTAGTAGTCTTCCTGAGCGCCCCGGCCATTGCTACTCCAGTCGCCTCGGCGCGCGTTGCACTCTGGGAACTTGGAACCCGAACTTGACAGCGCAACC
>21_Locus_10048_Transcript_1/1_Confidence_1.000_Length_125
TCTGTCTCAGCTGCATTGTTTTTAGGGCTGCCTCCTCCAAGCAGCGAGGTAATTGCTTTGTTACGAGCATTTGTGCTAGCTGACACCTCCCCATCTTCCTCCTCTTCGTCAGGATCCAAATGTTC
>21_Locus_10049_Transcript_1/1_Confidence_1.000_Length_152
GATTTTTTACATTGTACAGTATCTCTAGACACAGTTTAACTTGAAAGTGGCAGGCATGCTCCACTGGATCAGACCGAAACCTTTGCTGTAAGCAATACCTACTGGTATGAGAATTCTCTTTCAAGCCCTAAAATATTTCAACTTACAGCTTG
>21_Locus_1004_Transcript_1/2_Confidence_1.000_Length_1569
CTTTTATTAGAAAAGTAAAAAAAGGACAATACAACCGCATAGAAAATCTTCAACTTGAACATCAAGTGTATTGATGTAAACTGTAATCAATGGAAGTGCTACAGATTGCTAGAGGGGTCCTGCCCTCACCCCAGCATCACCTTGCCCACTGTGCTGGAGCTGGTGTCCAGCAGCATTTTTTTTTCTAAGTGTCAAGGATGTACAGCTATGCCAACAGCCCAACAACTCCTGCTCATACATTCACATGTGGATATAGCTGCCCTAATGTCAGTAATGGAGCATCTCCCCCTACCATCCACATACTTGGCCCCCTTTCCACCTTGAAAGTTTAACCACCAGTCATTCACCTCCCACAAGAGAAATCCATTGATTACAATCTATTTTGTTGTGTTGTTTTTTTTAAAAAGCTAACCAGGCATAGGGAGGCTGTCTACCTCCCCAAAAGCATTCCTGCTGCTGTATGACATCACAGTCACACTGTTTCATGAAGTCAGTACAGAGAAATTAGCTTGTCCTACAATCACTGAAAGTTCGCTTTAAACACTCACTCGGTATCCATGCCCTCCCTGAGTATGTATGCATGCTTCGAGCTACTAAAGCCATTACAAACTCTCTCCTCTTGTCTGGACTACTGCCTACTATCTTTGTACAATCCTACTCCATTCTAATCTAGTCTACGTGGCTGTAAAGAGTTGCCACATCTTAACCAGCTTATATTAACTTTTCCATAGCACTGGAGTAACTCGTCTCCCCAGTTTTTCCTAGTGCTTGATTCCAGCTTAAAGAGTAAAGATCAGTTATTTCTTTATGAAAAGCCTTCAGCACTCCTCTATAAGCAACTGTTCAGAGCTGTACAGCTTCTTTTTAATGACTCTGAACCCAGTACTGAGCTTCAGGGATTGACTGAAGCCTGGAGAAAAAGATGGTCCCGAGCTAAAGAGTCCCTGGATTTTAGGCCACAGCCGGGAGTCCAGTCTCAGCACAAGGGTCAGCTGGAAAGTAGGCACAAGACTTGGATCCACAGCAATTTGCCCCACACTGTGGCAACCCTTGCCATGTTCCACACACAGGTCAATGAGGGCCCCCCGCAGGCCACAGGGCTCACTGTAAGCCAGGTGAAGCAGCTCTTTGCCCACTTGGGTGACAAGCTGGTTTGGCATCACGAGTCCAGAGCAGCGTTTGGTGTTGATCTTGGCTTTGTTCAGACTGACTTGGATCAGCTTCATGAGGTTGGCACAGAGCAGTTCATCTTCCGGGTCATTTAGCAAGTCAAAGTCTGGCAAGGAAACTTCATCCAGGTATTCCCCAGCATCCCCTTCTGAGCTGAGGCTGCTGTCTAAAGATTCACAATCTGAGGTCTCCAGCCTGATACAGCGACTGGCCACTTCCTTGTAGCTGTTCTTCTCCCAGAAGGACGGCTGGTTCTCTCTCTGCTCGGGAATGGTAGGCAGCGAGGAGAAGCTATCCCACAGGCCTGGCATCCTTGCTGATGGGTGTTTGTCCGGCGCTGGGATCAATATGAAATACAGGTTAGGGCTGGTGTGTGTGTGTGTGTGTNNNNNNNNNNCG
>21_Locus_10050_Transcript_1/1_Confidence_1.000_Length_1033
GCGGTGACGACTCTCAAACCTCCAAAGCCAAATGCTTTCTATGGGCCTGATTTCAGCTGCAAATCTGCCTTGGTAGCCAGCGCTGCTCGGTGACCCTGCTGGACGTCTCTCTGGCTGCCCTTGGATCACTTGGGCGTTGTGAATGGTTTTCCTGGTGGTTCTGCTACGGTGGGGGAAGAGCTGCCACACACTATGGACCCTTCCTCTCACTCCTCGGTCTCTCTCAGCCAGTTAGGTTTGGGGAAGGGTTTCTGCTGACTCCTGTCCCCACTTCCTTCAGGCCAGCTGGCTTGGCACGGGGCTCTGGCTGTAAGGGCATGAGGAGCACATAGGGAGCATTGCTTCGGAACTTCCACCGGGACTGACAGCCTCTCATGCCGTAGGAGACGCTGCAGAAGAAAAGCTACTTGCTTCCACATCCCTTGCTGTTCTTCTGCTCTGCAGTCAGGGGTAGCAACACTCGTGATGCAGCTCCTGCCACTGATCCAGGGGAGCGGCAGGACTGCAAGGCCAGAGCTCGTTTCTCTGGCGGAGATGTTTCTGTTCTTAGCAGCAATGCTAGCAAGCAAGACACCGCTCCGAAAGGGGAGAAGTGAAGATGTGGCCTCCCAGCAGCGCAGGAGTTAGAAGCACCTGCTAAGGATTCCCCTCCAAATCTCACTAGGTTGCCCATCTGCCTCTGGAAACCTGTTTTGTAAAGTGTGACTGAGCAGAGATCTAGGACTACAAGCAGGGACCCTCAGCCACACAAAGTGTTCCCTGTCGGCGTTTCTCTCTTTGCCGTGGGCTGAGAGACTGGAGGGACTTCTTCTTGCGGCTGGGTTTCCCTTTCCCCCCACTGTCGGCGGGAGAAGGAGCGATGGGGATTAAAACAGGCGATTAATACTGCACATGAGGATCCCAAAGATCTAGTCTTCGATGTTTGCAAAGGCAGAAGCCTGGTGAACATTGGGGTATCCCTGACCACAAGATGGTGCTGCAGAATCTCGGACCCCAAAATTAGGGGAAGCACTTACACCCTGTCCTGAACTGC
>21_Locus_10051_Transcript_1/1_Confidence_1.000_Length_167
GTGTACGTTAAAAACGTACCTAGGTGACAACCCTACCGGGGACCCCGATGCAATAGACAGAGATACGGCAGGTCAGCTGGGAGCCAGGATCCACACCCCATTTACTGCAGCCAGAGTAGGCCCCATTGAAACTGGTGTGAGTCTATGGGGCAGCGTGTGTGTGTGTG
>21_Locus_10053_Transcript_1/1_Confidence_1.000_Length_283
CACAACTGAAAATCCATTGATATTTATTAGGACAAGGATGTGCACAATTCCTTATCTTAGTCAAAAGTCTACAAATAGAGGTTAACACTTCTTGTCTTCAAGAGAATGTTTGTTCAACCTTATTAGTTACTTAAAGCCACTTAGGAGCCTTTTTACATTTTCAGCATTTAGTATACACATTTGTCAGTTCTTTGTTTTCAGCTGATAAATCCCACTGAGTTCACTATGACACTTGTAAATGCTCAAACTTTGGATTACAGAATTTCAATTTTAGAACAAACAT
>21_Locus_10054_Transcript_1/1_Confidence_1.000_Length_465
GTAAGACATCAGATAACCAACTCAATTGATTTATTAACAGTAGAGCAGAGAGTTAAAACGGAAAAGTCAATGCATTCCAATACATGTGACCCCTGGAGAACAGCCCTGCAACAAATACATCTTCACTCTTCTGAAGTCCTGCTTCAATTCCATTTGTACCAATGTGGGACTTGTCTACAAGAATTAAACTGGGCATAGTCCGGTATCTCATTTTTCCACATCACAGATGCATCTGTACTAGTTACCTTTGCATATAGTACTTGGTATATACATTCCTGGCACCTTGTAGTAGAGTGTTCCTTTTACTGTGGTTAGATTCTCCATCAACAGTTGTTTACCAATACATTTGCACACAAATATCAGCATGAATTCAAAGGAATTGGGGATTTTAAACTTTGCATGAGTACAAGGTATCCTGGGAATCTTTAACAGCAATTTGCCAACAGGTTCTATGTAGAAATAATG
>21_Locus_10059_Transcript_1/1_Confidence_1.000_Length_862
CTCTGGCGGAGTTAGCTTTAGAGGTAACCCTTCTTTGGGGTCACCTGGGATAAAGGTGTTTCTGGATAGTTTGTGCCCATATGTCTTGCAAATGCCCAAAGGCATATTGGGGCATTATCCCAGGACAACTGTGGTTGTTGACAGCATTTACAGGGGACTGATTCCATTATGTAGTAGTCCATTGGACAGATGTGGGTCACTGAGGGGGTCAGTAGGCTACTTGTGAATGAAAGTGCTACTCAACATAAATGTACCACAATTTGGCCTTTATTTTGATTGACTAAATGCAGCAGATTAACAAAGCGAGAGAAACACACACACTTTGGTTTTCTATTATAGTGCTGAAACTATTCTTTATGTTTATTAAAGCTGGAAAAGGTACCCATTAAATAGATACACATGTCAAAATTACAGTACTCAGGTACTGAACAGTACCTGTTTAGTGCCTGATAAATTACCCAGATTACCATTGCTGAATTTCCAATTTTCCATTACCAAATTACCATTTTGTACCATTTTACCCATTACCAATGCACCATTTTACTGTCCATTTCTACTCATCTATGGAGTCTTCCATGTCTGAAAGACACCAAAATGGAAAGTTGGTAAGTTGGATTGGGTTGGTAAAATGGTAAACCAAAAAATGGTGAAACAAAAGATGGTAACTTGATGGTAATACGCAGTATTTTGGGTAGTCGGGTCTTGGCATTCAGTAGGCTACTGAAAATGTTGAGTATTTCCCATGAGTACAAAATTTGCTGCTTGTTTCCGCTCTAGTTGCATTTAAGTCTTAAAGCAATTGAAACTGGGAATTGGTCTTCCCTCCCAGATGACTGCATTCCTGTTTCTCTTGGTTTCTCCA
>21_Locus_1005_Transcript_1/1_Confidence_1.000_Length_222
TTGGGGGCGGGGAGGGGGGGTGCTAGTCTGCTCTCCCTCCCCAGCCAGTAACTCATGTGCATTTACCTTTTCTGTGGGCACAGGCATTCTAGGCAATACCATAGACAGACCAGAGGGGGTGTCTACCTGCGAGTGCAAGAATCTCATGTTGTCATCTTTAAAAATACAAGAAATATACAAAAATATACAAAAAAAAATATCTTTTTTAGGCCAGAGTTTTCT
>21_Locus_10060_Transcript_1/1_Confidence_1.000_Length_357
AGAAAATGTGTCACTGGAACCTTCTGACATGCGGTCTCGCTTACCCCAGGATTCCTCTCAGAGATGTCTTTTGAAAACTCCATCAATGAATGAGAATGCAAAACCCCTTTTTCTCTTTGGAGCACAACCGTCAAAGTTGGATAGTGATGTTTTAGCAACTATGAATGGTATCGAGATTGACCCACAGAAATATCCCACTGTTTACAAATGGAGGAATGCTGTACAGTGCTACTCTTCTTCTGACAGGCAAAGTTGGCCAAGTCCAGCAACGAAAGGAAGGCTTAGATCACAGCCTGTTACAACAGGCTCATCAAATGGTGCAGCATACTCTAGCCCAGGAAAGAACAGTAATGCTGC
>21_Locus_10062_Transcript_1/1_Confidence_1.000_Length_354
GCCTGGTCTGATTAATAAATAATTAACGGTAAATATAGCTAAGCTCGTGCAGCTGAGTTGAAGGTCAAAACCGCAGACAGCACTATATCCAGGGGACATAAAATAAACCGTGTAATGGAAAAGCCAGCCCGCTCAGACTTGCAGTCAAGTGTTCTGAACGGAGCTTGAGTTAAAACAAAAATAAACAAGTTGCTCCAAAGTTGGTGTCCAGTTTCTCCCAGTTACAGAAGACGTCATCAACAGGACTCTCTAGCACAACAAGCCTCTGTATGTTAGGAAATTGTTCTGCTCACTACACCACCAGTTAATATTTGTCCAGGTTTCTTGCTATACTAACTTTGTGATGGATCTGTG
>21_Locus_10064_Transcript_1/2_Confidence_1.000_Length_250
TTTCCCAAAAGTTTGCAATTTTATTATTTGGCAGAATATACTCAAAGTGATCATCGTGGCTTTAAAAAGAATCCAGTGAGCGGTGTGTTTTGGTTGAAGCAGAGTGTGTGTGTGTACACACACACGTATTTGTGTGGGGTAAGGGGGGGGGCACTTCACACCGTCCTCTCCCCACCAAGGCTGCTACCTCTGGACTTGGTTCCTATTAGTGTTCTCCGAGTTTCCTGTTGTCAAGAGTTCTTTGCTGCTC
>21_Locus_10065_Transcript_1/1_Confidence_1.000_Length_853
GCATTTGGTACTTCATCAGCCATTCCAAATATTCGTTTTGGTTATTCCTTCTTTGGTATTTTGATTACTTGGTTTATTCGGTTCTTTGTTCATTTTGGCAGCTGCTAGTGCAATAGCCCTGTTCTGCAACAGGCTGTGGTTGTGGGGACAGACCACAAAGTGCTCAGATAAGGATCTTTTTCTACCCGTCAGGGTGCCATATCACACAGTGTTCTCCCATTTTTCTCTCTCCAACCCATTGCTACCAGTCTACATTCCTCACTGTCCTTCAGAAGTCACAAAGTGTTTTCTCTCAGATACCAACTTCTTTTGGTTTGAACATCAGCCATTTGTCCCCAAAAGGTCCAGGTCAAAGTAATCTCTTTGGTCTATCAGCATGTTTCGACATCACTCTTTCCATGCAACATAGGTTAGCTTAGGGCTTTTTCAGATGAACATTTGGTTTGAGGTAACTGCTTCCTGCTCCCATTCATCTTGCCAGTGTTCACATGAGCACAGGGCTTACGCTGAGGATAAGGGATTGTGGTAAAAACCTCTCCAAACTAGTGGGGTTAAAGCAAAAAGAGAGGTTTCTACTCCTACATGCTCATGTGTATGTTTCAGGGGAATTTTGTTTACATTTTTCTGTACAGTTCTCTGCTCTCCCAGAAAACCTTAGTACTTCCTCCTTTGTCCTTCACGCAGCATCTCTGCCTCACTGACTGCTGGTTCTTCATAGAATCATAGAGTTGAAAGAGTCCTTGAAGGTAGTTCAATTCCCTACTACTTGGATGCAGGATGACTTAAATTATTATTCCAGCCCCTCCTGCTAGAAATTCTCTGCATGTTTTAAAGCAGGGCAATTAGGGAAGAG
>21_Locus_10066_Transcript_1/1_Confidence_1.000_Length_164
AGGCTAAACTCATCCGAACAAATTTTTAAAAAGCTAGTTAAAACTTCCTAAGTAATGCCATTGAGTTCCCAACAGTGGTTCATTGGTAAATCTTTGAGTAACAGTTCTCAAGTCAGTCAGTAACATGAAATGTAACATCAAATGACTCAAAACTTTAAATCCCA
>21_Locus_10067_Transcript_1/1_Confidence_1.000_Length_1789
CCTTTCCTAGAGCACACAGGGGGGATGGGCTTGCTTCCAGATGTTCATAGAAAAGCGACAGAAAGGAAGAAGTGGCCTGCCTCAGGGGAGAAGCACCACTCTTTGGGTCCAAGGAGCGGCCCCTGGTCACAGTGGCCCAGACACAAGCCCCTCCTAACTCCAAGTCTTTCAGTGTTTCCCCAGGAAGCAGCAGCGAGTGCAGGCAGAGCTGTTCTATGGCCAACATGTGCCAGATGGGAATCCTGCAGACAGAGCATCTTTCCCAGGGAACTGGAGGCAGCGAGGGCAGTGGGGGAAGGGCGGGGTGGAGCAGCCTCTGTCCTTTAGTCCTGATCGAGGTGAGGAGATACAAGTCCACTAAAAAACATTTACTGCCAACCACACGCCTCTCTCAGTGGTGCCGGTCCCTTTCTCTGTCCCGATGTCTCTCATGCTCCCGGTTTCTTTCCTGGAAGTAGTCCTCATGCCGATCCTCATTATGGAGCATGTCTCGGTGTCTCCTGCTGCTCTCACGGGACCGGCTGGGGGATCTTTCCCGAGACCGGTGTCTTTTTCTGGAGGAACTGCTGCTGGTGCCCATGCTGTAGGACTTGGCTTCAATCCCATGGAGGCAATCCTTGAGCGAGGAGATAAGAACTCTGCACCGCTCGTCATTGGCTACACGTGACTGTTTGATCACTGCGATGGCTGTGAGCAGAGTCTCAATGGCATCGCTGTAATCCCCTGCACTGGCTCCAGATACCGCTTTGGAAATGGCACTGCTGGAAATCGCTCGGTTCCTGTTCATGATTTCTTCAAATTCGGCTTCGCTGACAGAAGGCATCAATGGGCCCAGTTCTCGACTGCTGTGGTTATAGGGCGCAGATGCCTTGCTATACGCATCTGGTGGAGGGCCCAACGCTGCATTTGGTGGGGGGAAGAAAGCTGGGTTGAGGTGCAGAGCAGGAGGTACAGCCCCTGGGGGTGGCACAGCCAGGTGAGGAGGAAGTCGAGGAGGAGGAGGCATTAAATGCTGGTAATGGATTCCCGGTGGGGGGGGTGGGACCCCAAAACCTGAGGAAAGTGGGGGAGGGGGTGGCATCGGTGGAGGCGGCAGGCCCATGAGAGGAAGGGCAGAAGGGGGTCGGTTGAAGAAAGGCAGCACAGAAGGAGGTTTCTCTACACGAGGTGGCGGCACAGCATTCTCTGTTGGTGTGGCTCGGCCATCCATCGAGTCCATGGAGTCCCGCGAGTGAGCCCTTGGAGGTACACGTTTCCGAGCCTGTGCCTCGAACTGTGACAGGTTCTGCCGGGTGGCCAGCCTCACCTCCACCTTATCCCCATTGAGAATTTTTCCTGGCAGTAGTTCCAGGAGTTTGTGGACTGAATTCTCAGAGGCAACCACCACCTCTGCGTACCCTTTGGACTGGCCGTTGGCTCGGTTCTCTGCAAACTTCAGCTCCACCACATCATAGACCCCCACTGAGCGGATAATCTGGATTAGCTGCTGATCAGTTGTCCACCAAGAGAAACTGCCCACATAGACAGCAGCCCTCTTGTTGCGCAGACCACTGTAGGTATACAGGATGGCAGGTGATTTGCTGTTTGGTTTGGGAGACTGGTCTTGGCGGCTTTCAGACGCTGGTTCCGAGCTGCTGGTGCGGTTTTCGGGAGGCTGTGAGCTGGCAGCTAGCACGTCGTCGTACAGATCCATCTGGTCGGCATTACTAAACTCAGAGTCCTGGTTGAACTCCTCGTCGGCGTAGATATCTATCAGATCCACCCCCTCAGACATATTTCCAGCGGCGGG
>21_Locus_10069_Transcript_1/1_Confidence_1.000_Length_404
TCTTGAGGTCGATGGCATTGATGAGTTTGCCACACTTGTCACACTGGTCCCCGCGTGCCTCCTCGTAGTTGCAAAAGGGGCAGGTGCCCTCCACAAAGCGGTCGGCCAGGAAGCGCTGGCAGTGCTCGCACCGCAGCTGATCCACTGTGTCCGTCAGCAAGAACTTCCGCTCCAGCAGCCGCTGAAAGATGTCCTGGGCTATCGTGGTCTGGTGGGGCGTTGTGGTGCGGCCGAAGTAGTCAAAGGATATGTTGAACCACTGGTAGATGTGGGAGTGAATGGCATTGTACTTGTCGCAGATCTGCTGGGGGGTCAGCCCCTCCTCCATGGCCTTGTTCTCGGTGGCCGTGCCGTACTCGTCTGTGCCGCACACGTACAGCGTGTTCCAGTTCCGCAGCCGGCTG
>21_Locus_10074_Transcript_2/2_Confidence_1.000_Length_1132
GCATAGAATCCTCTAGGACAGCGCTAATTTACAGCTTGATAAGGAAGGGCTTCTGTTTTACTAACCAAGAACCTGGGCTTAAAGTCTCCTCCCATCCCACAAAGATCTTGCAGACATGAAGCTTGTGCCACGCTATATACAGAGCAAAGGGGGCAACGCAGGACTGGGATCGGAGTTGGAAATGCAGCCATCTCCTGTTCAGACAGCCCCCAAAGACAGGAGGGAGTTGCTAGCCTGCAGAGTGGCACCCCCAATACCACGGAGGAGGAGGAGGAGACGGCAGCGTCTGCGCACAAGAGAAATGGGTTGCTCTTCCCAAGTGGGTAGAAAACAGCCCAATAGTCCAGAGGGGGCAGGGAGCCTGTGCCATGCTGATGCCCTGGGCTAGGAAGGCTCAGCCAAGTAGACACCTCACTGGGCTGGGACTGATTTTACATCAGACAGGACACTAGTCCATCTTCTCAATATTCACCCCCTCACCTAATCCCAATTCCCTTCTGCTGCCTCTAGGCCTCCACCAACACGGGCATCAGCCCAGTTTTAAAGCCATCTCAAACTCATACACTCCACTGGCAGCAAAGAGGGAAACCCACTGGAGCCGTCACTCAGCACACGTTACAGAGCCCACAGACGAGTCAGCCTCCAGGAGACTCTACTGAACCAGAAGAGCTTCAGAGATTTGGGACCAAGACGTTAGCAGCAGGGTCCTGCCTTTCGCATGGTGCAGAGAGATAGCCCAAGCAAAGAGGATCCCAACCATCTGCTGACTGAAGATACCACCCTGGGGCATAATAGGACAACGGCCTCCAGCTCATAGGGTTACACCTCTGCAGACTCAGCAGGGGCTAGAGCAAGTGCATTAACCAGCAACCCGAGCACGTCAGCTGAGAACCATCTAGCCGTGTCCGCCTCCAGTGCTAGCCAGGATCCGATTTCGTAACCTGCATATTCCTCATGACGCAATTAACAATCTTAGTTGTGCTGCTGAGACTTACTATCTGCCAACCTTCTGTAGCGATCTACGCTAGCAAGGGCGTCCTGGTGGGATAAGACTGGCCTGCAATACTATAACAAAGGCTGCCCGGAAAGGGGTGGAGGGTGCTATTAAAAGGACACTGCAGCTTCTCTCAAA
>21_Locus_10075_Transcript_1/1_Confidence_1.000_Length_413
GGAATCTGAATAGCTAAAGAGTTACAGATCATTCAATTTTTCTAGTGTTATCAGTAGCCTTGGTTGGCAATGGCCAAACTACTGTCTGATGACTCTTTGGTGACCAACATGCATCGAGTTGGAGATTTAGGTCAAGTTCTCAGTAGACCGATGTCCACATCACAACTAGCACATTTGTTCAGAATTTCTAACAGTGAAAGAATTAAATATGCACAGAGGCGTAACATTCCTCTTCATCAGACTGTTCAGGCCTAGGTAAAGATACAGTACACTGACAGAGCAGCGTAGGGAAGTTTCAACTGTTGGTGCTCAGAGTGAAGTCCTCTTTTACAAAAGAACAAGTACAAACACTGGAGTGACACATCAAACAACTGTCACATGGACTAAATTCATTAAAGAGAAAAAGCATAGAA
>21_Locus_10076_Transcript_1/1_Confidence_1.000_Length_570
TCTGGCTACACATTTGCCATATCTTTATTGCACTTTTACCACATTGCAAACAATTCCACAAAAATGCTGCAAAAGTAAGCCTATCGCTGCGGAAAGCAGCTTTTTTTTTCTTCTTACCCATATATGTATATATTTACACAAAACTATCAAAAGCAAAGTCAGAAAAGTAGCAGCCCTCCTAGGATAGTCTAGAAAGATACGAGCTGCTCCTTTCTTGTGGATAAATAGTACAATTTTGTCATTTTATATCACTTTGTAAAATCAACATTCAAGTATTCCTGTCAATGCACGATTAGCAAAAACTCCTTCCAACTAGATCGCCATTATTTTTAAAACTTTTTTGCTTTTAAAAGTTCAGGATGTCTTTACCCCTTTAAACGCTAAGACGCTGTGGGAAGAAAAATAAAAAGAGCATTCGGTTTAAATTAGGTCGAGTTGATGAGAGTGCGCTTAAAGGGTTAACACAAGATAGTGACGTGAACTGTCACCAGGACTAAATTGCAAGTCACAAAAAACTGAGGCTGTTTCCCTCTTCTGTTAAATTTGGTAGGTAGGTCTGTGGTGGTTCAT
>21_Locus_10077_Transcript_1/1_Confidence_1.000_Length_144
GCAGGCTGCGGGCCCGGCAGGAGAGACAGATCAGACTTTCTGAAGCGGGGAGGCCTCTCGGAATCAACCTGGGCAAGAACAAGACTTCGGTGGACGCTGCTGCTGACTACACAGCTGGGGTGCGGGCGCTGGGGCCGCTGGCCG
>21_Locus_10078_Transcript_1/1_Confidence_1.000_Length_419
TCCCAGAGTGCCGTGACGTGGCAGAGCTCCATGCGAGAGGGACTACTTCAGAAAAGGGGCGGGGTTAAGGCATCCTGCCACCCCCGTGGAATGCCTTGACTCCATGATGCTCTGTGGGGGCTAAGGCTGTGATGTACCATCCCTTTAAATACAGGAACAGGAAGTAGTGCTCTGCCTGGGATAAGTGTAGCGCTACTAAACTCATTAAAGAGACAGTACATCACAGAGGGCACTTTCACACATACCATATTCATACACATATTTTATTTCCCCGCATGTTTGTGGCCTGTTGGAATACTCTGCTGCGCATGTTTCAGCTGAGATACATGGGTTTTTTATGCGCATGACCAGGTGCCCCAATCCTGCTTTTACAAGGATGGGTGTGAAAATGTGGGGATTTTTATGTGGGAATGGGGGGG
>21_Locus_10079_Transcript_1/1_Confidence_1.000_Length_1354
AGAAAATAGCTCCAGCCACTTATTTGTGCGCGTGTTTTGAAGAGATTACGAGCCAAACTCAGCTTTCAGATGTCCACAATTGACTTCTGTTGGCTATAAATCTGACAGTGTTAAGCTAGAGTGACAGCAATTTGTCTGCATTTAAGACTAGCTACTCCAAAATCATTCTTTGATGTGTTTGCCCAGTGTTTGGCCAAGACAGCAGACACAGATCAAGTTCAATCTTAGCAAGGCCTCATTTTACAAATGTAAACGTACAGTATTATTTTTTCTTGAGTTTGTCTGTTTTTTAAAGGAATTTTGGATATTCTGGCATGGAAGATGCTGTGGTTTATTGTTTGGGGGTTTTATTTAGTGACAAATCATACTTTTGTTCAATGATTAAAAACAAACTGGGCTCCTCCATGTGGCAGAATCTCTGTAACACCCCACCCAACCACATTGCCACGGATATTACAGGAATCTTCTCCTCTAGTCTGTCTTGTTATCTCTTCATTGCTGAGAACTCTGTCCCAAACATTAAAGCCAGTTACTTTTCCAGAAAAGGCTAGTGTTTCATCGAAGCCACCTCCAACACAACAGCCATTCTTTTCTTGGCCAATCTGCAAAATCCCTCCTTCTGGAATTATATGACCCTCTGCTATTTCTGAGGCAGCAGCTGCAAGTTGTCCATTGGCCCATAATGATGCGCTCCCATTGACTGTGCTCCAAGCACCACAAAGGTGAGCCCACTGGCCAGAGGAGATTACATTTTGGGCAGTTAACATGTTCTTGTCACTGCCCACAGCAAGGATGGCAGACTCACCGCTGAGATAAAGCTGAATTTCATAGGGATTTCTCTTCGTTCCGTAGGAGAATACAATTGTTTTGTCTAGTGCTTCGGTAACTTTGACCCAAAGGCAGGCAGTAAAGGAGTAGGGCACCATTTCTGCAACTGGGTGAACACTCGCAAAAATCTTTTTGGAACGCATTGGGAAGAGAATTGCTGTTTCACAACCTGCTGGCAGCAAGTGTTGCATGACCCACTTTTGAGATTCTTTCAGCTCAGCTCTTGTTTGCCGCAGTTCTTGCCACAGCGAGTTTAGTATTAAATTGTCCCCTCTGGCTAGGTAGCTGGATCTATCTCGCTGCTGAAAACCCATCTCTTGAGCCTCTGTTTCAGCTGTCCTCTGCCAAACACTCTCCAGATGGCTGAGTCTGTGAGACGTATTGCGGCTCAGAAGCAGGATCTCTTCGAGGATTTTCCCTTGCTCCGACTCACGAAGCCTCCTGGACTCCTCGACTTCCTCGCTCTTCTGGCTCACTGTCTGGTCTACCTGTGACGAGATTTGGGAAGTGATTCTCTCAATGGCTG
>21_Locus_10080_Transcript_1/1_Confidence_1.000_Length_175
ATTTGCAGTGTAATTTTGCTTTGTTCAACCAATATGGTCAAGTATAACTGAAAGTTTTGATTGCCCCTTCAATGTCTGTGATTTATTCTGAAGTAAACCTATAGTTCTGCATACCTGAAACCTTTGAAGAGCATTTTATTAATAAACCAGTACTACCCAATCTCAGAATGCACAT
>21_Locus_10081_Transcript_1/1_Confidence_1.000_Length_646
TACACATCGTGTGTCTGAGTTTACAGACATTTCAGGGATTGCTAAAATGAAGAAGAAAAAAAAAAACCTGTCCCAAAACAACTGGTCTTAAAGTTTGTACCCTTTTGCTATTGTGGGGGAAAAAACAACAACAAAAAAACCCAACCCCAACCCAACTCCACCAGGTATTTCTCCCTTCCTGGGAGCATCCGCAAAACATCAGTTAGTGTCTAGCTATGTCATAGCTTGAAAAGCTAAGCAAGTCCCCCTGCAACATGGGCCACCCTGCCTATCTTAGGCTCTTCTAGAGTCCTGATCTCTTGGGTGTCAGCTGTCTGGCCCAAGATGGAGATGGCGCTGAAGTTCAGTGAGGAGGGCACTGGCTCCTGTGATCAGTGCTGAGGCTGGGGCAGAGGACAAGCTCAGTGATCTCAGAGGTTCACATCAACATGCTTTGTGAAAATCTGCCCAGGCATGGCCCTGCGGTACCGGCAAGCAGTCTGCAGATGACTCTTCGCAGCACGGCTCCCCCACCTGCTGGCTTTGCTGGAGACATGTCTACGGTTAGCTGCAGATTGGTTTGAAGTTGCCCCTGCTTTTGTCGAAGGGCAGAGGGCTTGGTATATCCTGGGTGGCAGTTCTTTTAGTAAATCCATTTTTAAAAAAG
>21_Locus_10082_Transcript_1/1_Confidence_1.000_Length_147
GGGGGGTCCAGGGAGGAGAGTGGGGGCCCAGCTCTGAGCCTGTGGGGGGCCTGGAAGAGGGGGCCCCAGTGCTGAGCCTGTGGGGGGAGAGGGGGAGCAGCTCAGCCTGTGGGGGTCTGGGAGGAGAGGGGGGTCCAGGGAGGAGAG
>21_Locus_10083_Transcript_1/1_Confidence_1.000_Length_394
GATCCATCAGTTTACATTTATTGTGAGAATCATACAAAACCAGCATACACTTAATGAGTACCCATCTTAGTACATACAATGTCAATACTGCAATCTCAAAACCACATTTTGTAAAGCATTCAATTTACCTCAAGTCCAAGCTGCATCTCCCTAAGCCACTTCCCATCACAGTAGCCTTTTAAAGCCAATCTTCTTTTTTTACACCGGTAGTTTCTGTAGAGAACACTTTTCTCAGGACGAAAATGCATCTCACATGCATATAAGAGAAATATATGTGCATATACATAAGTGTTTTATAGGGTATTGCTAGGAAAAGGGGATCCCTGTCAACTGATGCTTTCTAAAAGGCCCAACTCATTAATTTAGAGCATGCCAAGAAAACCTAAGAAAGCTA
>21_Locus_10084_Transcript_1/1_Confidence_1.000_Length_920
TCGGCTACCAGTAACGCGGGATTCGTAGGAGGGATTCGGGACTCGGGCTCTGGCCAGGGGAGGAGGCGAGCCTATGGCAAGGGGCGAACAGCTAAAGCTTTGAAGTCCTTGCAGTTTGCTAATCCAGGACGACAAACTGAATTTGCTCCAGAAACTAGTAAAAGGGAAAAGAGAAGACTGCAAACAAAAAGTACATCTGCTAGTTCAGACAGGCAAGTAATTCCAGCAAAAAGTAAAGTATATGATAACCAGGGACTTCTGCTCTTCAGTGGCATTGATCTCTGTGACTGCCTTGATGAGGACTGCCTGGGATGTTTCTATGCTTGTCCAAAGTGTGGTTCCAACAAGTGTGGAACTGAATGCCGCTGTGATCGCAAGTGGTTATATGAGCAAATTGAGATAGAAGGAGGAGAAATTATTCGCAATAAGCATGTGGGTTAATTTACAAGAACATAAAGAAACCTTGATATTGTGTTGCATTCAACTACAGAAAAAACAGTGGAATATGTCAAAATGCACACTGTTAAACTTCCAGATTTGTTGTTCAGAAAACTAGTCACTGTTGTTTATCCATCTGTTTTATATAAAAAAAACAAAACACTGGCACAGTGCTTACTATTGACTGTTTCCGAAAGTGCCAGTTATGAAATACAAAATCTAGGATTAGCCATTCTGTATGCTTTTCAGAGAAGGCTGCTCCCCGAGTGTTAGCTCCCTTTATAGAAATTGTATTTGTGTGTTTTTTTGCTATGTTATTGTGGAGGGGGGATTGTTAGCTGTTTTAAAATAGCAGCTGTCACCAGTATTAACTCTTGCCAAGATCAGTAATTTGGTAAAGGTGGGGTATAATAACCCATCCAGCCCTACTGTTCCCTGATTCTGTGCTAAATAGTAAATGTATTTTCCAAAACAGATTGTGA
>21_Locus_10088_Transcript_1/1_Confidence_1.000_Length_384
GCTACAGCTCTCTTCCCTCTCCTTGTAGCCACCTTCAGCCAAGTAATCGCATAGACCTCGACCTTGTGTGTGCACATAAGTACATTAGCTCTTTTGCAGCTGCTGAGACTCCTTTCCCTCTGTGATGCCTGATCACAGGGTGGGGACAGCAGAGCCCAATACTCCCTTCTTGCAGTCTGACCTCACAAAGCAGGGCAGAGGGGATAGGAAATGCAGGGCACTGACCAGCCAAGAGACCATTGAAGAGCAGTGGTGCATTCTGGGTTATGCAACTGGTTGACAAGAGCACCACATTAAATTACTGCAATGCAACCCACTCCATACTGAGCCAGTGTTAGTCCCACAATCATACAATTGAAGCCAGTTCTCCTCCCAGTGGCATGG
>21_Locus_10089_Transcript_1/1_Confidence_1.000_Length_944
GGGCCATCCCCGCGTGCGGTTGAGTGGCTGAGCCGGTTGCCGAAGCGACGCACTCTCCGCGCCGCAGAACCACTGCAGGAATGGGGGGGCCGGAGCTTCAGCTCCCGCAGCCCCAGCACCATGAAGCCAGAATATGCATGTGGAAGTATTTGGATGTTCATTCTATGGATCTCATTGAGAAAGCTCATACAACGGAGCAGCTAAAGAGCGTCCTGGCTGATCTGTTCCACCTCCAGGCATGGGATTCGGACCCACGGGCCGCCATCCTGCTGGACCTGTATTTCTACACAGTGCAGTTTAGCCGGGAGCAGGCCTTCAGCCGGGAGCAGACCTCCGCCTTCTTCTCCATCGTGAAGGACACCCACGAGGCCTGCGTGGAGACGCCGTTGCCGAATGTGGAAGAATGCTACGCCTACTTCACCGAGCTGGTCTTCTGCCACTCCATCCAGAGACCCCCATTCAGCATTGATCTATTCACCCAGGAGCAGCTGGCTGTGATCACAGACTACGTTGTCAACACTTATTTCCGGCACTTCAAACTGTATAAGTACGCCTTCACCCCCCAGGTGCGGCTGGATGTCTCACTGGCCTATGTAGGAATGCCGGAAGCAGAGCCCACTGTAGAGGAAGTTGAAGAGGGAGCAGCTGCAAGCACAGAGGCAGAGCCCGCCCCGTCCCACGAGGAGGTTGCAGAGACTATTGCCCCAGTAGAGAGCCCCACTGCACCGCTGCGGGTGTTCATGGCTGCCCAGCTGAACCGGGAGGTGTCCGCATTGCGCCAGTCCCTGGAGGAGAAGCTTCGTGCCACAGAGGAAGAGCTGGGGGCCCGGCTGTCACAGCTGGAGAAGACGCCCTCTACCCCCAAGGGTGCAGCCAAGGGGAAGCACAAGTGACTGGGTGGGTGGGGAGAGAGGCTAATAAAGAGCTTAGACTGGAAAAAAAAA
>21_Locus_10090_Transcript_1/1_Confidence_1.000_Length_513
CTTGCTTTCCTGCCCCAGGTGTGGGGAGAATCCTAGACCCCCTTCCTGCTGCAGGGAGTTCCCCACGTTACCCCAATCCTGTCTTCCCCTCTGCTCCCCCTTCCCCCCCTCCTTCCCTTGCTGCTTCCTCCTGCCTGACTCTGGGCCGCCCGATCCGCCCTGCTTCTTGCTCTGTCCCGACTTGCTTGTTACTCAGGGTTTTTTTAACTTGCTCCTTAGCCTTCCGAATTTTCTTGCCCCTTTACTCCCAAGTTACTCAGATCTTACACAGCCCTTCTTTCATCCCCCTCTTGCTGGGTGTTTACCTTACTCTGATGTTACTCGTTACTTCTTACAGCCTTCTATCGTCCGTGTTCCTTCAAACATTCTTTCACCTGCTACTCTCTTTAGGGAAAAACCCAACCCAAACACGTTGGTTAGCTACTCAGCCCTTACTCAGTCATGACTTAAGTGCAACTAGTATTCAATTGAGTAGTACCTGCGTCGTCCTCAACAGGGCCCACAAACCTGACA
>21_Locus_10091_Transcript_1/1_Confidence_1.000_Length_1002
AAGTCATCCACTGTCACACCTTTTAACTAAAACCTCATTCTGCGGGGTGGTTTTACATATTACAATAGCCCCTTGACTATCTTCAAAGACCCATGTTTCTATGCTTCCACTAAAAATGCCCCAGAAAAAGCTGGAGTGAGCACCCCAGGTTTTGGTTAGCATGTACCATATTCCTGGCAGTCACCTGGGGCTGCTGAGGGAAGATCATGAAGGACTGTTGTATGCCGCAGATCAGCACTGATTCCCAGATGTAGCAGCCATCTGAGTCTGCCTACAGCAGTGCCAGTGACGCCCAAGCCATGGCTGCTAATGGCGGAATGGAAAAGTCAGCCAGCCAGTCCGCAGCAGTCCTGACCTCAGAGCTTCGAACGTAAGGGGGCCTGGCCTAAGTCCAAGAAGCATGGGTCAGAAGGGCTTACAAACCAAGCCTGACCAGACCTCTTGTGTCCAGTCGGGTTTGGTTCCTTATGCAAGCATCCTGCTGCAACAGCACGTGGTGTACTTCTCTAGTCCTATAGCAAAGGCATCATAAGATGCAGATACAGGAGCATCACTTTGAGGTGGAGATTAAGGGAATTACTTTTAGAATCCTGATTATATATCTGCAATATCTTCTCATTCTGAACTCACATCAGTCTTATATGGCACCAGTGTTAATTCCATTGACTTAACAGGATGCTCGCTGGTGTGAGAACAGACTCAAAACCATTTATCTCAGTTCATCTAGGCAATGTTTATGTTTAATAAGTGAACATAAAAAGTGGATGTCATCTCCCAGAGCTTTTCAGAATCCTCACAACCTTAACATTTTTTTAAAGGGTGTGATTCTGCTGCTAGTAAAAGGCACAGCTTCCAGTTTCTTGTGTCTAAAATTTCTTCTTACTTACAAAGGAAAGGATTTTCTAAATGATTACCAACATGTTATTGTGCACTCTAAGACACCTTTGCCAAATACATTTGCTGTAATCCATTGGTATGCTGTGAATCTTAGAAACCCCCACC
>21_Locus_10092_Transcript_1/1_Confidence_1.000_Length_1944
AGTTGCTGGTTTTCTGTTCTGTGACTGTTAGCGGTAACGGCAGAAAGAAGGGGCCCGAGCAACGGCGAGGCCTGCAGCGCGCCCCCAAGCGGGGAGGGGAGCAGCTCTTGCGGGCAGTGGGCCTGCTGTAGCGTCGGTCTCTGAGGCACCACTCGGTGCGAGCCCCGATCACCTTGTGAGTTATCTTTGAGGCTGCCAAAATGGTGTTAGCAGATCTTGGGAGAAAAATAACCTCTGCATTGCGCTCACTGAGCAATGCTACAATTATCAATGAAGAGGTTTTAAATGCTATGCTAAAAGAAGTATGCACAGCCCTGTTGGAAGCTGATGTTAACATAAAGCTAGTGAAGCAACTGAGAGAGAATGTCAAGTCTGCAATTGATCTTGAAGAAATGGCATCTGGCCTCAACAAAAGAAAAATGATTCAGCATGCAGTCTTTAAAGAACTTGTCAAGCTTGTAGATCCTGGAGTCAAAGCCTGGACACCAACAAAAGGAAAACAGAACATTATAATGTTTGTAGGGCTGCAGGGAAGTGGTAAAACCACGACATGTTCAAAGTTAGCATACTATTACCAGAGGAAAGGCTGGAAGACATGTTTGATATGTGCAGATACATACAGAGCAGGTGCCTTTGATCAGTTAAAACAAAATGCAACAAAAGCAAGGATTCCATTTTATGGGAGTTATACAGAAATGGATCCTGTAATTATTGCATCAGAAGGTGTTGAAAAATTTAAGAATGAAAACTTTGAAATAATCATTGTGGATACAAGTGGTCGTCACAAACAGGAAGACTCGCTGTTTGAAGAAATGTTGCAAGTTGCCAATGCCATACAACCAGATAACATTGTTTATGTGATGGATGCCTCTATTGGTCAAGCTTGTGAAGCTCAGGCAAAGGCTTTCAAAGATAAAGTGGATGTAGCTTCAGTTATTGTGACGAAACTTGATGGCCACGCAAAAGGAGGTGGTGCTCTCAGTGCAGTTGCTGCCACAAAAAGTCCAATTATTTTTATTGGTACTGGAGAACACATAGATGATTTTGAACCCTTCAAAACACAGCCTTTCATCAGCAAACTTCTTGGTATGGGTGATATTGAAGGATTGATAGATAAAGTAAATGAGTTAAAATTAGATGATAACGAAGCCCTCATTGAGAAACTCAAACATGGTCAGTTTACATTGAGAGATATGTATGAACAGTTCCAAAACATCATGAAAATGGGACCCTTCAGTCAAATCTTGGGTATGATCCCTGGTTTTGGAACAGATTTTATGAGTAAAGGCAATGAACAAGAATCCATGGCAAGGTTAAAGAAACTGATGACTATAATGGACAGTATGAATGATCAAGAACTTGATAGCACAGATGGTGCTAAAGTCTTCAGTAAACAACCAGGAAGAATTCAAAGAGTAGCACGAGGTTCTGGTGTTTCTACTAGAGATGTTCAGGAGCTTTTGACACAGTACACAAAGTTTGCACAAATGGTGAAAAAGATGGGAGGCATCAAAGGACTCTTCAAAGGAGGTGACATGTCAAAGAATGTAAATCCTTCCCAGATGGCAAAACTGAACCAGCAGATGGCAAAAATGATGGATCCAAGAGTTCTTCATCATATGGGTGGCATGGCTGGATTGCAGTCAATGATGAGACAGTTTCAACAAGGTGCTGCTGGAAACATGAAAGGCATGATGGGATTCAACAATATGTAAAGAAGCCTTAATTAAAAACTGACTTGGTTGACACTAAAGGAGACTTCACTAACTCGATTTTAGATCTCTTCCCTTTTACAGTGGGGGGGAGAAGTATTAATGCAGGGGTGTGATCTTTTTGAAACTTCAGTTCAGGCTTCTTGGATAGTTTCTAGATTTATTTCTGGAAAGTGGCTATATTTTTGCTTAAACTAGTTCCTCTGTTTAATTTTTGATGTCACAAGAAAAG
>21_Locus_10093_Transcript_1/1_Confidence_1.000_Length_235
GCGGAGTGGAGACGGGAGTACAGCGCCTGCCTGCGGACCCTGGATTCCGGTGGGTTCCTCTCTCATTTGTATTCACCCTGTGGGGGCCCCAAGTGCATGGGCCCTGGTGCAGCTGCACCTAGTATAGCTGTGCCCGTCTCTCTCCCCTGCCTTCTGATGCTTGGCTTGACATAATGGGGCACTCTGCACCTCAGGGCTACTGTCTCAGGCTCTCTGCAGACTCAGGCAGATGTCA
>21_Locus_10094_Transcript_1/1_Confidence_1.000_Length_395
GTTGAATGTTACAGTTTAGTGTCCATCACACAACCTTAGAAACATAAAATCATTTTTCAGAGGCGATGAGGATGACCTACATTCAAGGAAGGCGTGGGGACTGCTTGATAAGAGACCTTTTTAGAAACAATCAATCGGTGTTTGGGCTACCAACCAGAATATTTTCTTTTTTTAAAAGAAGAAACCTGCATTAGCATTAAGTCCCATTTTATGTTTGTGTCTCTTAATCATACTGTTAAGCATTCTGCACCTCCAAAGTGTGACAGATGTTTGTTCAGTTGATGTTCTCGAAGATTGGAATTGATAACCTTGGGTTATGCATCAAGCTCATGTTCCTGACAAAGTTGTATATTTTTGATTCTCCTGCCGAATCAGTGAGTTTGCTCCGAACGCTG
>21_Locus_10095_Transcript_1/1_Confidence_1.000_Length_394
AAAAAAAAAAATACTCTCAAGCCTTAACAACCTTTTTGTCAAAAAATTGTAATGGCAGATTGTAATTGTGCCACTTACACGTTGTTAGAAAAGCAAGGTGGCATGTTCTTTTGGGGGGGCAGGTTGTAGTAATCTTAGCTCTTACGCACATTCTTGTTCTTAACTTATTCGGAATGGGGAATTCTCCCTTTCTGCTCTTTCCTTCCAACGATACCTGGCAGTTAGTGGGCTAATATTTTGCCTTACTTTATGTATTTTAAATGCCTACAACCAGTTTTCATGCCGAGTATACTCCATTTAAATATAACCTTTTTTTCCCTTGCAAATGCTGTTACACTTTTGCTTAAGTGGTAGCCCCAGGTATTATCAAAGCTCTATTTAGTTAATAAAATGC
>21_Locus_10096_Transcript_1/1_Confidence_1.000_Length_438
ACTACAGTGATAACGGCTGTGAGGGCATTATCCTTGAGTGAAGTCAAAAGCAGCCACACAAACCTAAGGAAAAACAACACTGTTTTGTCAGCAACGAGCTGTGCTGTGTGAGGCGCTTCACTGTCCAACGACCCTGCATCAAGTCCTGAGAGGACAGAATCTTCAGTGTCTGATTCCAGCAAATTTAGATTTATTTTACAACTTTAGGTTGAAGTTTCTCTTACCCACGCCTTTTTAAGTCACTGGAACAATTCAAGGGCCATGGATTTGTGTCACCCTGGGCGGTAACAGTAGGAATAGAACACTGGTCTCCAAAGCTGGTTCCATCTTTGAGCAGGCATCCTGCATGAGAAGTCTCATCAACTCAGAGATTTCCTGGACAGAATCGGACGGTGATGTAAAGATTAAATAGTGTTCCAAGACTCCAAACTGCTTCCA
>21_Locus_10097_Transcript_1/1_Confidence_1.000_Length_552
TGGCTCAGCTCCCACTGATGAATGGTGGAGGAGTTCACCCACTGCATGCTGTGGAAAGAAACTGCCACAGTTAAAAAGGTGGTCAAAAACAATTGAGGGCTAGAGTTCAGAAGAAGTCTTATGTGGAAAGTAGTTTGGCTCTCCCCCCCTTCCCCCCAATCTGGAATAGAGGTACCCCATGTGAGAAGCTCAGTTCATCAATATCTCTGCAGGACTTCCATCCCTGCTACTGTTCTCTTGTCACTTCCCCAGGGAATGGTTGCTAGGCTTCCTCCAGAGGGGGCAGGTGCTCTTCTCTAGGTGAGTGAAACATTTGTGAATCTGGGAGATAACAAGCACTGGAAATGGGAGTCCTCTCTATGCAGTCCTCTGGAGTGCAGTGCGCCTGGCCCTATCCAGGCTGGGGAAAGTCCCAACTTTCTCCCCAGCCCTTGCTGCCTGGGAGCGGTTGTTTATTAGTGGCAAGTCCTAGATGGCGCAATCCCGGTCTGTCCTCCTCTGTTCTTGGAAGGGCAGATGTGGAAGGAAGCAGCAAAAAATTAAAATAAAAAC
>21_Locus_10098_Transcript_1/1_Confidence_1.000_Length_489
CTTTATTTAACAAAGCAGGGCACAGAAGTGATGGTACAAGCTTTATGGAAGCATTATAAAAGGATCTCCTATATGTGGATCATCGGCACCCATTTATTCCAGTTGACTTCGTATGGAAACACCCTGCCCAGTCTTAGTGTACAGTCGATGGTGGGCTCATAGAAGACCGTTGGGGTCTCACTCAGTTTGGGATTAGGTAGCTCCTTTTCAGTAAGAGGAGGCGAGAAGAGAGAGATTGCAGAAGCCTTCTTCAAGCAGAATTTTCTGATGCAGCCAAGAGCTTCCAGACCCTGTAGTATCTCCAGAACAGCAACAGGCTGCAGTACTCCCTGGTAATGCTGCAACAAGGAGGTTTCTGTTATTCCTGGTTTTGTCATGACATGGTAGAGCGCTGCCTCCATCATTCCTTTGCACACTGGCTTATTTAGACTCCCATCCACGATGCGCCATGGTCTTCCAATGAAGCAGACATTCTAACAGGACCTTTCC
>21_Locus_10099_Transcript_1/1_Confidence_1.000_Length_1331
GAGGAAGGCAGCCCGGGGCCAGGTCTGGGGCCCTCGAAACGCGTGCTGGGTTCCCTGCTGACTGACACTCTCTTTGTGGAGGTGAAAGAGCTGTTCCTGGCAGCCGTGCGCAGTAACCCCTCGGCCCTGGACCCTGACGTGCAGTGCGGCCTGGGTGTGCTCTTCAACCTTAGTGGCGAGTATGAGAAGGCCGTGGATTGCTTCAGCGCCGCACTCAGTGCGCGCCCCAATGATCATCTACTCTGGAACAAGCTGGGGGCTACCCTGGCCAATGGCAATCGGAGTGAGGAAGCCGTGGCTGCCTATCGTCGGGCACTGGAGCTGCAGCCAGGCTATATTCGTTCCCGCTACAACCTGGGCATCAGCTGCATTAACCTTGGGGCCCATCGGGAGGCGGTGGAGCACTTTCTGGAGGCCCTTCACATGCAACAGAAAAGTCGGGGCCCGCGAGGTCAGCAGGGTGCCATGTCTGACAACATCTGGAGCACCCTCCGCATGGCCCTCTCCATGTTTGGCCAGAGCGACCTGTACTCAGCTGCTGATGCCCGGGACCTCCCCACCCTACTTAAAGCCTTCGGCCTCCAGCAGTGACTATGGGACCGGCTCCCCTGCGAGTGCAGGATGGGCCCTATTCCTTGCACTCCCCACACTCCTGCCAGGGCAAGTCCCTGGGGATCTCAGTCACTCACACACATCTTCTCACCTTAACTCTGCCCTCGGTGGGGAGGTCACCAGCTGCCGTATCGATAGTGTAATGTCTCTCACTCACGTATTGTGCCTTGAGCACCTGTCAGTGGCTCCCCTCTCCCTGCTGCCGGGGGTGAGAGATGTTTACCTTACTGTCGTATAGGAATACACCCTGGGGAAGCTTGCAAGGGAAAGCTGCAGCCCTGGTGTTTGGGACCCCACAATAACAATCCTGTGTTGCTGATACTGCCTGATGGAGTGGGGCTGGTTTCCCCATAGCGCTGGGGCTGCTTATTCTTTCCCCAGCAAAACAGAGAAATCCCGGACTTATTAGTGTGATCGGTGGGAGAGGTGGCTTGGCGGGACTTGTTCTTTTCAGGGTGCTACTAAATTCATGGTACGGACAAGTGTGTTAAGGGGGTCTCCCTGGTCCCCTAGCAGAGAGCATGCTCAGTGGGAGCATCAGGAGAGGCTTCAGTGGGGGAACGGAGACCCTTCTGCCACGTAAGGAGGTTGGGGCAAGCGAGGCGAGCCTACCAGGCTACAAGCAGGGACAAGAGCTGTGTCTTAATTATCAGCTGATCATTTGTCCTTGTCAGCTACAGCAGGTGGTTGCTTCCTCTGCCTACAAGGTTCCCCCCCCC
>21_Locus_10100_Transcript_1/1_Confidence_1.000_Length_617
GCTCTTCCGATCTCTCTGGGATTAGGAGCCCAACTCCAGACTCCAAGAGATGCCCCGCACAGCACGCCAGTGACCTAGCCCCCCAACAAGATGGCGGAGGCTCACCAAGCTGTGGCATTCCAGTTTACCGTGTCCCCCGAGGGCATCGACCTACAGCTGAGCCACGTGGCACTGAAACAGGTCTACCTGTCCGGCCTGCGATCATGGAAGAAGAAATTAGTCCGTCTCCGGAACAGCTTTGTGACAGGTGTGTACCCCGCTAGCCCATCCAGCTGGCTCTTCCTTGTCGTTGCCATCCTGGTGACTCAGTATTCCCATCTGGACCCCTCCATGGGCATGATCGGCAAGATAAAGGAGCACCTTCCCGTGAGCGAGTACCTGTCTGACCAGGGCCAGAACGTGCTGAGCGCCCTAGCCTTCTCCACCGTGCTCTGGCTGGCACTAATCCTGACCATGCGCAGCATCCTCAAGCTGCTACTCTGCTACCACGGCTGGATGTATGAGGAGTTCGGGAAGATGTCCAACACCACGAAAATATGGCTGGCACTGGTGAAAATCTTTGCTGGACGCACCCCCATGCTGTACAGCTACCAGGCCTCCCTGCCCCGCCTGCCCGT
>21_Locus_10102_Transcript_1/1_Confidence_1.000_Length_1324
AGAAGCAGAAGAGGAGGAAGTAACTAAAGGAAAAGAAAATCTACTCCAGCTTAGCTGCTTTATCAATCAAGAAGTCAAATATCTCTTTACCGGACTTAAATTGCGTCTTCAAGAAGAAATTACTAAGTTGTCACCTACATTGCAAAGAAATGCCCTGTACATCAAATCTTCCAAGATTAGCCGCTTGCCTGCATACCTGACTATTCAAATGGTACGGTTCTTTTACAAAGAGAAGGAATCTGTGAATGCCAAAGTTCTAAAGGATGTTAAGTTTCCTCTTATGTTGGATGTATACGAGCTATGTACACCAGAACTTGAAGAAAAGATGGTCCCATTTCGATCAAAATTCAAAGACCTAGAGGACAAAAAATTAAATCAGCAGCCAAAGAATTCTAGCAAAGGTGATGGTGTAAAAAAAGAAGCAAAATATGAGCCATTTTCTTTCCCTGACGATATTGGTTCCAATAACTGCGGTTATTATGACCTGCAAGCAGTGCTAACGCATCAGGGAAGATCTAGTTCCTCTGGTCATTATGTATCTTGGGTTAAAAGAAAACAAGATGAATGGATTAAATTTGACGATGACAAAGTCAGCATTGTTACACCTGAAGATATTTTGAGGTTATCTGGAGGTGGAGACTGGCATATAGCCTACGTTCTACTCTATGGGCCTCGCAGAATTGAAGTAATTGAAGATGAAGCCGAACAGTAGACTTCATTTTTAGCCATTTCTGCCTGGGTGTGAAATAAATGTTGACCGTTTCTGAATCCTGGAGTTTTAGCAAAGGATAAAAAGAAGCTCAATCTATTTCCCCATATTTGGAGAAGCAGAAGCAGGAGAGTGAAAAATCTCTGAAATTGATCCATGCATTTAAAAAACAAACCATTTTTCACTGGTGAATTGTGTTACCACAATGTAATGGTGGCAAGCTAACCCTTGAAATGAGCTTTAGTAAATATCTTGCAAAAGACACATTAAAAAAAAAAAAAAGTAACCAAAAAGATGACATTAAATGAGCTTCGTGGTCTTCCCTTCTAATTTTATCAGACAAAATATTTATTACACACCTATTAATGCATCATTTGTTGTTACTCTTGCATGGTTAATACCACAGTTCAGTAGCTGTCTGTCCTTTGCCTTACCTGACAGTTTTGCCAGAAAGGTGAAAGGGAAATTGTTGCCTCATCACGTAACTCAGTGCTGCTGCCCATAGCCAACAGAAACATATGGCTACAATCAAGTATTTGTCCAGCCTGACCTGCCGACTCAGTCTGTTTTGTTGCTGGCATTTCATGACTTTAAATAAATTGTGATCAATAACAA
>21_Locus_10104_Transcript_1/1_Confidence_1.000_Length_1009
TGGAACCACCAGCCGCAAGGATGTCCTGCAGGAGATGGAAATGCTGGATGCTTTCAGCACCACCATTCACATGCCGAACATTGCGACAGGAGAGCAGCTCATGGAGGCCTTGGAGCTTTTGGGTAGCTTCAAAGACAAGGAGCGCGCCACCATTGCACAGCAAGTCAAAGGAAAGACAGTCTGGATCGGTATCAAGAAGCTGTTGATGCTAATTGAGATGTCGTTACAAATGGATCCTGAGTATCGTGTGAGAAAATTCCTGGCACTCCTAAGAGAAGAAGGGACTAGTCCGCTGAATTAAGAGTGAAGATGGACCCCACGCAGAGCTCAGTGGCTGGGGACGTGACCAAGCTGGGGAACACACTAGGGATCTTTGGTCTTTTGAGCAGTGCACTGGAAAAAGTGACACATTCATCTACCTTCAAGGACCCACCTGCCATTTGCATGTTTAGCGCAATAAAATGTTCCTCCCTTTACTCTTTCTGTCTTAAATATTCTGGTGTTGTGTGGCAGGTTCAGTCTCCCTCTAGAATACTGTGCTTCTGTTTCTGTGCAGGCTAATGCACCATCTCACTCAGTTTTAGCATGGGGAAAGTGTCCTATTGGCGCTATCCAGTTTGAAGCCAACACCTGCTCATTTCCTTTGTTAACCTAATGACACTAACAAGTGTTTCTTTAATGGGAAAGTCCTGTTTCAAATTTGCCCCAGTAAAATCTACAGGCGTGTTGTGATGGTGGTATGGAGAGCCTCATACTAATAGCAAATGCTTTCTAGGCCTGTCTCTATGGGACTGGTTATCTGAGCCAGCAGGGAAGCTTCTAAAGCCTCCCAGATGTTATGTCCCATAAATGTTTGTTTCAGACAAACTGAACCTAGGTCGGGGGCTCTAGGTGTCAGTCACTGAGATTTATTTTGTTGGGCTATGGTCCTGCTATAGTGACAGTTTATAAAAACAAAGTACAATTTTGACCATTAATTTTAATCTTCTGAGTAGGGAACTTTTAGAAT
>21_Locus_10105_Transcript_1/2_Confidence_1.000_Length_272
AACTAAGTGCATCATCTCCTGCATTTGCCATCTCACTTTGATACGAAGGCATCCTTGAGACCTCTCTTAACATTTCTGCATAGCAGCCAGGATACCATTACAAACTTTATCACCATAGTTTCAACAGAACGAGCCTCCGAAGATTTAAAAGGAGGAAGCGACCCTCACCGCGATATTATATAGAAGCAACCCAGCGAGACGAAGGCTGGCTCCTCCCATTCCAACCTGGCCTTGCCTTCTACAGGCCAGAGAGACTCGCGGGGCGGAGGAAC
>21_Locus_10106_Transcript_1/1_Confidence_1.000_Length_222
TCTTGGTCAAGGCTATCTAAGCATCTTGAACCCCTGTTGGTATGTGTCGGTACAGTGTCAAGTTAGTTTAATAATTTCTCAAGACATTAAAAGAATATTTACTCCCTTAACTGTATTGTGTGCAATAGGAAGCTAGTGCTGGCCAGCACCCATTCTTACCTTGTCAGCCAGAAACTTTACTTTGATTTTTCTTAAGGTTTTGTGTTTTCCTACACACCATGA
>21_Locus_10108_Transcript_1/1_Confidence_1.000_Length_887
TCTCGTTCCTTCCCTGTGCTTTCTGTAACCACCTCCAGGTCGATGCCTTCTGGCTGGTCCTCAAACTTCTCCAGTTCGGACAGAGTGGGCTTCACTCCCTCTGTGATCACAGCAGACATAGCAAAACTCTTGAACAGGAAGCCCTTGCGACTGTAGCGGTTCCCTTCAAAGATGAGGAAATCCCCGTCGGAGGCAACATCTCCCCCCAGGGACCGGATCTTTTCTGCGTCAAAAAGCCGCTGGGGAGGCCGCTTGAACTTCTTCCGCTTAGCGAACCAGTCTTTCAGGCTCATGCGAGCTTTAATGCGGTCAAAGTCGATCCGCGGGATCATCTTCAGCGAGATCTGGTTTTGGCTTGGCTCCACGTAATCCACCTGAGCGATATCGTCCTTGTAGATGCCTCTCTTGAGCCGGACCCAGGATTTGGGTTTCAGGTTGGTCACCTCCTTCACCACCTTCAGCACATCCGTCATCTCCTTGATGGGCACCATCTGCTGGTTCCAGTAGCCCATGCGCAGGTTGCCCACCCCCTCGATGGCCTGCTTCACGTGGGTTTGCTTGTAGGCCTCCACGTAGATGTAACCCTTGACGTGCTCGGGGGCCACGACCGACTTGATCTGCAGCGGTGTGTCTGTGAACTGGTAGGCGATGAACTTCCTTGTCAGGGCGATCGCTGTGGCACGTTCCTCTCCGATCTTACACTTCACAGTCCAGAGGTTGGGATCCTTGACTCCGGGCAGTAACTGCTGCTGCGTGATGTCATCTGAAAGTTCATCAGAGCCACCGTAAACTGTCTCTCCCACCGAGGACTTGGCGTATTTCTTCATGTAATATTCGCCCAGCTCCTCCTCTCGCTGGTCCCTCCAAAGGTTCTGCAGCCTCCGAGC
>21_Locus_1010_Transcript_1/1_Confidence_1.000_Length_1237
ACCCCGGACCATGGCAGGGCTCACACGGAGTGTGTGCTGGGCTCCTGGCCAGCGTACATCCCGTATTGGGCCCTGCCATGGTCCGGGGTAGGCGTCCCCGGAACATGGTAGAGCGGGCTCCACCTAATCCCAGCCTGTGGCCAGACCAGTTCCGGGTGGGTGCGGTGGCCTGATAGACTGCCGCAGCCACTCGTCAGGGAGGAGGCAGGGCCGCACCGAGGAATGTGGGGCCGTGTGGACCCACGACCGCATGACCCCAGCCCCGGATGCCTGAACGTTTGTTCGGCGGCAGGGCTTACCCCTGCCCAGGGTGAGGGCTCTCACCCTGGGGTGAGTTTAAGCATGGCGGGTGTGCAGTCTGTCACGTTTTAAAATACACATTGTTAAATTCCTCCCAACCCCTCCCCCTCTTCATTTGCATTATAGAAAGACTCCCTTTCCTTCCTAAAGTCCAGCACAAGTAGAGATTGCCAGAAGGGATTCCTTTTCATGAGCTATGGAGAGGAACCCCTGAAGCAAATCATGCTATCTATCATAAGACTTACAAGTACTGTGCTATGTAGGCCTTTTATATAAGCTTTGATAGATTTCAAATGGATGTTAGGAGTGTGGGAGGGGAAAAGAGACTAGGAAAGGATAATATTTTGTGGCAAAGGAATCTTAATAGTTGCTGAAAATTTCTACCATCAGTAGAGGACTGTAGTGTGAAGCCATATGTTCTGCTTGGTACTTTACAACTTTGAAAACAATTGTAAGACAATTTTTAATGGGTTTATCTCATTCATGGAGAGAACATGAAAATAAGGCTAGCTAGACAGCAGGAAGCTGGATTTTTAACTGCACTCCGTGCTATTAGATTTTTCTACAATAACTGTATTTTACATCTCCTCAGTGTGTTGGTATATAGTAATTACCAGAATCTGAAAGACTTTGGGTTGTTTTACTCTGACGTACTATGCTGAAGCTTTTTGAAGCTGCAGAGTTTGGTGACAAAAAGTTTTTTACCCCTTTTCTTTTTGCAAATACAACTGAATCCTATACAGCTGAAATTTGCTCTTGCAATTGCATTTTTCTCTTCTCTTAAAAGCTGTGACTCCAGTGCCTGTTTTTCTAGTTCTTCATAAACTTGTGAAATGCTACTCTGGCAAATTACATGTGCATGGTTCTGGTTTTGTTTTTCTCATCACTTGTATGTTTATACGCAGCATGGAACTTTAATAAAATGTCTTGACAGCCC
>21_Locus_10111_Transcript_1/1_Confidence_1.000_Length_133
CTGGGGCTCTGGGCTGGGCTGAGACATGGGGCTCAGGGTTCTCAGGCTAGCAAGTCACTTGGTTTTGTTGATTCGGGGACTGGAGGAGGCTGGTTTGGTGCTGGAGGCCACGCCCTGTTGGTTAACCCCCAAG
>21_Locus_10113_Transcript_1/1_Confidence_1.000_Length_451
AAAAAAAATCTCAAGCAGCCAAGTGGTGAACTTGCAGTGACGGAGAGTAGGGAGGACCCTACAAGCTCTTGGGTAGGTACACTGAAAGACTTCTGCAAATGCATCTTGGCAAAGTATGGGTACAGAATGCAGTGGTTGGCTGGCACTCACTATTGTACATAAATGCTGTTAATGGCAGACTGGGAGTGACTGGTTTTGAGGTGGAGGCCACACATATTCCATTCTCCAGAAGAAAGTTCCCACACAAAATGAAAACTGTCAAAAATGTTGGATGCGTCAGTACTCTTCCTGCTGCTGAGGCTGTTCATGAACCTGCTCCTCCCCTTCATGCTCCTCCGTGTGACTCTCGTGTTCTTCTGACGAATAAAGAACTTCCATTAGTCGTTGGACGAGGTCATTATTTTCCTGCCCATGTTCTTGACAGAGAAGCTCAATCTCCCTTAACTTTCCG
>21_Locus_10114_Transcript_1/1_Confidence_1.000_Length_862
TTTCTCTTCTACAGTATCTGTTTTATTGCAGAAAAAGCAAACTCAATACTTCACAAATTCAGAAGCTGTGCTGGGCTGGAGACTGGTGTCCCCCACAATAAACCAACTGGAGGAGACGGTGATGAGTTCTCTCAGACACACAGTAATCAAGATTTCAGCGCCTATCTGTAATCAAGTGCTGAGCCAGACATCTTAGAATCGGGTGCTTCAACAATCATTATTGGCCTTGGTGTTCAACACGGACAGCACAGAAGACGGAGGGCTGGCTTCTCTCCCCAATTATGCCAATGGGAATCGGGAGTAATTCCACTCCTGCTAATAGAGCCACTGATCATTTACGAGGATTAACAGATCAGAATCTCACCACGTGCAATGAAAACAGCCTGCCAAAGTTTCTCTCTCAGGATGACAAGGTAGCGTGGCAGACCTGGGAAAAGTCTTTGATACCTGGTTAATTAGAATACTTTCTCACACCATCACCCAGAACCTGTGCCAGAAAGGACCTTGTCCACATGAGGGAAAAGTCTCAGGGAGAGTCTACACCAGGGAGGTGTGTTGGGTTGGCGGACATTAACAGCTTTTCTAGCGGTGTAAAACCCAACACAGCCCTTAGTGCAGGCAGGGATTGCTGAATTTGGTCAGCCAGCCACGTCAATTTTGGTCTGGGCCCTTGTGTAGCTGTGACCGGCTAACACAAGCCTTGTCCCCCTCAAACATTCTACCCAGTTTTACTTTACACATCCATTATCCAGTGCGTAATACAAGCCAGGACAGCGGCACTTGAGTCGTACTGACTGCGACAAGAGTTCCGATACAGTGAGTCAAGTCTCTGAGTTGTGGTCGTAGCAGGAATGGAATTTGG
>21_Locus_10115_Transcript_1/1_Confidence_1.000_Length_496
CGGAATTGGCATGCAGAAGGAACTACAATTGCAGTGCAAACTACCCCACTTCTTTGTACGCTCCTTAGAGCGGCTGAAGCTGGAGTTCCCAGAGCAAGACTAGGGTTGCCGATTCCAGTCTTTCCTGGGGCATTGCACAGTCTGTTACTCACGTGAAGCTAGCAACTCTGGTGCCGGCAGTGTTAGAATGCCATCCTTCAGCAGCGTGGTTAGTCTGCAGGAACAGGAAGTCAGAAGCCATTGGAGATGGTCTGCGTGCTGATGTTGCTGACTGACGTTAAAACCAGATCCTGCTGCACAACTGAAGCCAACGTGGGATCCAAGGGCCTGGCTTTGTGCGTAGCAGGTTTCACCAGTTTTGTGGACCGTTTAGGCAGCAGGTGTCTGTCTGAGACTGATCTTTGAGGAGCAGGGTGTGATCTGAAATCTAATTGCAGAGAGAGAACTTTTTTATTGTAAAATAAATGATCTGGTTGCGATAAAGACCTATGTGGAG
>21_Locus_10116_Transcript_1/1_Confidence_1.000_Length_701
GTGGCCACCAGTGTGGTTAACCGGTGTCCTTACTGTGTAGTTGCACATGGTGCTTTACACCGGATATATTCTAAAAAGCCAGCTGTGGCCGACCAGGTTGTTGTGAACTGGAAACTGGCAGACCTAACCGATCGGGATCTGGCCATGCTGGAGTTTGCTCTTGCGATCTGCCATTCTGATAACATTACCGAAGAGCACTACCAAAAGCTGGATGCGCATGGTTTTGACCGTGAAGATGCCTGGGACATGGGCATGATTGCTGCCTTTTTTGCCATGTCAAACCGCATCGCTCACTTTACTGATCTGCGTCCAAATCAAGAATTCTACACTATGGGCAGAATACCCCATGAAAAGGAAAAGACCGCGTCGTCTTAGCCCTGGTGCTGGATGGCCACATTTGTGTGAAGACAGAAGCTCTTTGCCTAGCTGTGCAAGTTACTGAATGCGTGAAGGGAACAAATTAATAGCAGGTAGTTGGCTGCTATGAGGTGTGTTGACGAGGGGGAAATGGGTTACGCTTTGCTCCAAGCATACCAAAATCTAGAGGGAATTTCAATGATGTGTAGTACAATATTCCTGGAAGAGTTACAAGGGGAAACTTCTGTTTTTGTGTCTTGTTTAGATTACGATCGAGTGGTTGGATGCCTTACTGTGATCTATAAACAAATTACATACCACCTTTTTCATCACACCTATTCTGA
>21_Locus_1011_Transcript_1/1_Confidence_1.000_Length_344
CCCGCGGCAAGTGTCCGGGTGTTCTTGGGAGGCGGTTGCAGCCCTTGCCCTTCAATCCTCCCAAGAACACCTGGACAGCTCACCAGACACCTCCCTGCGACCCTCCAGTCCTACCGCCTCGAGGAAGGATTGCCAGGCCGTGCGCGTGCAAGGAGCCTGCACGCCCGACAGCTGGGCGCACAGGGGATACGTCTCACCTCACCCACAGCATAATGCAGCGTGACCAAGCACCTCCCTGCCCAGCAACGCGTGGTGCAGGGGCGCCCTGGCACCTTACACAGCCCTGTAGGGAGAGGAGGAGGAGGAATTCCCCTCCCACTTGGCTCCTAGGGGCACTAACCCCC
>21_Locus_10120_Transcript_1/1_Confidence_1.000_Length_558
GTCTGGAGCAGCCCTTTTTGCTTCAACTATAAGTGATATTGAAACTGCTGCAGACAAGTGTGAGGAAATGGAGGAAGGGTATATTCAGTGCTCCCAGTTTTTGTACGGTGTCCAGGAGAAGTTGGGAGTCATGAACAAAGGAATAGTGTATGCGCTGTGGGATTATGAAGCGCAAAACAATGATGAGTTGTCATTCCACGAGGGAGACGCCGTTACTATCCTGAGACGCAAAGATGATAATGAAACAGACTGGTGGTGGGCTCGTCTCAATGATAAAGAAGGCTATGTGCCGAAAAACCTTTTGGGGTTATACCCAAGAATAAAGCCCAGGCAGCGAACCCTTGCCTGAATACAATTGTTGGGTAATGTAATACCTTGCTGGTAACTGGAAGCTTAAGGTGTACACTGGAGCCATCCTTTTCACTCACATTTCACCAGGAGAATTAAAGCTCTAATGTTTTAATGGTGCTCTGGTCAATAATGGACAGCACTGAAGGCTTTCAATCTGCAGTTTGTAAATGAGGACCATTTCATGTTATCTGCCAGCGACTGGACAGG
>21_Locus_10123_Transcript_1/1_Confidence_1.000_Length_1138
TTATCGGCAGGGGCGGTGAACAGATCGCTCGGATTCAAGGCGAGTCTGGCTGCAAAATTCAGATTGCTCCAGATAGTGGCGGGATGCCCGAAAGGCCCTGTGTGCTCACTGGAACGCCAGAGAGCATTGAACAAGCTAAGCGGCTACTGGGGCAGATTGTGGATCGCTGTCAGAACAGACCAGGCTTCCACAACGATGTCGATGGCAACAGTACAATCCAGGAGATCCTCATCCCGGCATCCAAAGTGGGGCTAGTCATCGGCAAGGGGGGAGAGACAATAAAACAGCTGCAGGAACGAACAGGCGTGAAAATGATTATGATCCAAGACGGCCCTTTACCGACTGGAGCAGATAAACCTCTCCGTATTACCGGAGATGCTTTTAAAGTACAGCAAGCAAGAGAGATGGTACTGGAGATCATCAGAGAGAAAGATCAGGCAGACTTCCGAGGTGTACGCAATGATTTCAGCTCCAGAATGGGAGGAGGCAGCATAGAGGTCTCTGTGCCCAGGTTTGCTGTTGGAATTGTAATAGGAAGAAATGGAGAAATGATCAAAAAGATCCAGAATGACGCTGGTGTTAGGATTCAGTTTAAGCCAGATGATGGGATTAGTCCTGAAAGAGTTGCGCAGGTCATGGGGCTTCCTGATCGGTGTCAGCATGCAGCTCACTTCATCAACGAGCTTATTCTCACAGCACAGGAACGAGATGGTTTTGGAAGCCTGGCAGTCACGCGGGGAAGAGGTCGTGGTCGTGGAGACTGGAGCGTGGGGACTCCTGGGGGCATGCAGGAAATCACCTACACGGTGCCAGCTGATAAATGTGGCCTTGTCATAGGCAAAGGTGGAGAAAACATCAAGAGCATAAACCAGCAGTCGGGAGCTCATGTGGAGCTCCAGAGAAACCCACCTCCCAACACGGACCCCACTGTGCGGATATTCACCATCCGAGGAGTCCCGCAGCAGATCGAAATGGCTAGACATCTCATAGACGAGAAAGTTGGTGGTACCAGCATGGGTGGACCTGGAGGCTTCGGTCAGAGCCCCTTCAGCCAAGCGCCCACTACACCTCATCAAAATGGTCCTCAGGCGTTCATGACCCAGGGCTGGGGCAACACCTACCAGACGTGGCAGCAGAC
>21_Locus_10125_Transcript_1/1_Confidence_1.000_Length_152
CGAGCATGGTTTTCAAAAGGGAGGAGAGAACTTGTACAATTTTGTTGTTTTCCGGAATCTGGATTATTGGCTTCAAATGGCTGTTGGAGCACGTGATAGCTGCCCACCTTAACTTATCCTACATCCTTGGGGTTTGTTTGTTTGCTTTTTTG
>21_Locus_10126_Transcript_1/1_Confidence_1.000_Length_181
TGTCTTGATCCTGTGGCTGAAATTCCAAGCTACTTCAGAGTATCTTCTACTGTGGCTTATGCTCATGTTACTTTGTAGTTAGAGCATTAAAGGAATTGATGGGTTCTTTCATGTTTGTTCTTCCGAAAGAAATCTGGCTTGTGCTCTGGGAGGAAGCAGTTGCTAGGTGGTCTTGTGGTGG
>21_Locus_10127_Transcript_1/1_Confidence_1.000_Length_491
AGCACAAGAGAGAAACAGGCCAATTTGCTTTCTGTGCAGGGACTTGGCAAAATCATCTCTTTAGAAATAAGCCTTTCACAGGCAGATATAGATGTTAACTGGGATTGTATTCCCAGTTATCATGCAGTCATTCAAATGTCCACGTCCTGAGCTGGTGTAAATCAGCACAATTCTTTTGAAGTCAAATGGAGCTATGTTGCTTCACACCAGGTGCGAAGCTGGTTTCTGTTTCTTCCAACAAAATCTCACAATCCTCATTTGCTGCTATGTTAATTGAGACAAGGCCAGGTGATGCTTTTTGTTCTTGAACCCGTTCCTGATACACAAAAAAAGCTTAAACTAAGCTTTAGTTGCAATCCTCTGGCTGTTCAGTGCCAGGATTAGTCCCATTGAAGTGAAAGAACTCGATTAAGGGCTAATGGTTAGTTATGGTACTAAAGAGTCAGAGGATCATGCTGCCCAATGGGGTAGTGTGTATTGTTTTATCTGTG
>21_Locus_10128_Transcript_1/1_Confidence_1.000_Length_272
ATCATTTCATACATTTGAAAATCATCAGAGTAGATGATGACTGCATGCTTTGTGAAGTTGCTTTGTATGGTGGCCTGTTTGGTGCCAGGAAAAAAAAATGCTTGTTACCGCGGATCAATGATACTGTTGCTGATAAAAAGGTTTAGCTGTGGCACTGGATCATGCCAGTCTCCCTGAAAAAGGATTTGTAACTTAGCTGCTTCAGAGTTGTGTCTTTTTAGTTTATATCCAACTGGTCTTGAAATAATAAAGAGAGCTTGCATTCATAAGGA
>21_Locus_10129_Transcript_1/1_Confidence_1.000_Length_833
CCTCCACCTCCGTGATGTTGGCCAGCTCTTTTTGGATGGAGAGAATTCGGTGGCGAGCAGCTTCACAGTTTGCTTTTTTGCCTGTGATGATGATGGTCTCAGAGTTGCTGTTCTCTGCAGGGAGATCAATCTTGGTGTTGCTCTCCTCACGGATCTTTTTGATGTTGGCACCTCCTTTTCCAATGATGTTTTTGTGAAATTGTTTGAAGATGGGAACGGAAATAGAAAAACTGTTTTCAACCAGGTCCGCCACCATCTTTTGCATGTACTTAGTGCATTTTTCCACCTCGTTCTTCGGCCCTCTAAGTTGAACAATGTCACTCTTGTGTGCAGGGTCTGGGAAGTTGATGATAACCTCTGGGAATTTCTCCCGGATTTCCCGTATCCGCTCACCCTTCTGCCCAATGATTGTTCGATGGAATTTCTGCTCAATGATTAGGTCCTTGGTGCGTTCATTTTCCATCCGTGAAGCAAGTTCCAGGAGCTCTTTCTTGGCCTGTTGGACCCCGTGAGGGTCTCCTTCAATTCTGATCAGGTTGCTCTTCTCATTGTCTGGGGGGATTCGCACAGAAACTTTGTACTGGTCTTTGATCCGGTTAATGTTGGCGCCACTCTTTCCAATGAGGTGTCGATGGAATTTGTGGTCAACATTGATCTCAGCATAATCCATCCGGCTGATCAGATCTTTGACCATGACCTCAATCTGTTCCTGAGCCACATTCACTTCTTCCGTGGGCCCTTCCAGGGTGATTTTATCCTCCCCTTCCGTGAACTCGATGTGAACCTTTGGCATCTGCTGAGTGATTTTGGCCAGGTTTTGATTGTTTCCCTTT
>21_Locus_10130_Transcript_1/1_Confidence_1.000_Length_720
TTCCGGGGGGCACCGCCGCGACCGTCACGCCTTCTCCATGTATGAGCCGGGCACCAGCGCCCTCAAGCCCTTCGGGCAGCAGCCCATGGATGAGTTGGTGAGCCGGCTGCAGCCCTTCCACACTGGGGACATGGAGGAGGAGTCTATCTATTCCACGCATGTCCCGGCCGGAGTGTACCGGATCCGGAAGGGGGTGTCCGCCTCCTCGATGCCTTTCCCCCCATCGTCTCCACTGCTCTCGTGCATGCAGGACAGCACCCGCCACATGCCCAGCAAGCTGGACCGGCACGGCAGCGGCACCGACAGCGACTACGACAACACGCAGGCTGGCGAGACGCTGCTCAGCATGGATGGGAAACGCTTCCTAGACCTGGCCAAGGACGAGGAGCTGCACGTGGACCTGGAGCCGCCGGACGGGGAGCTGGAGCCCGCGCTGCCTAGCACCGAGGACGTGATCCTGAAGACGGAGCAGGTGACCAAGAACATCCAGGAGCTGCTGCGCGCCGCCCAGGAGTTCAAGCACGACAGCTTTGTGCCGTGCTCCGAGAAGATCCACGCCGCTGTCACCGAGATGGCGTCGCTTTTCCCCAAGAAGCCGGCCCTGGAGACGGTGCGTAGCTCCCTGCGCCTCCTGAACGCCAGCGCCTACCGGCTGCAGAGCGAGTGCCGCAAGACGGTGCCCCCGGAGCCGGGGGTCCCCGTGGACTACCAGCTCCTGAC
>21_Locus_10131_Transcript_1/1_Confidence_1.000_Length_642
GGGAGCAATACCGGTGTCTGCGGGAGGATCTCGGGGCAAAGGTAGCCAGCGTGTACGAGTCACCTGGCTTCTTTCTGGGCTTGGATCCCATTCCAGGAGCCATTGAAGCAATGCAGGAGATGATCCGTATGCCGGACACTGAAGTCTTTATTTGCACAAGCCCTTTACAGAAGTATGAGTACTGCGTCCAAGAGAAGTACAAATGGGTGGAAAAGCATTTGGGCCCCCAATTTGTGGAGCAGCTGATTCTGACCAGAGATAAGACCATCGTGTCGGCTGACCTGCTGTTTGATGACAAGGACACAGTTAAAGGTGTGGAACCGAATCCAAGCTGGGAGCACCTCTTGTTCACCTGTTGCCATAACACACACCTAGAGCTGCAGCCACCCCGGAGGCGGCTGCTGTCGTGGGCCAATGACTGGAGAGCAATCCTGGCCAGCAAACGCCGGGAGTGAATGCGGCAAGGGAGCCGTCTGCGGAAGAAATGCGGTCACAAGCTGGGCTCGACGTTGCAGCCGAGAGAGGTGCAGCGAAACAGCCCACACGAAAGGCTTTGTGTCTCTGTTTTTTAAAGTCTCCACAGCCTGGTCCCTTGTGCTGTTTATTCCCACGTTGTTCGAATTATTAAAGCACTGATTCTCT
>21_Locus_10132_Transcript_1/1_Confidence_1.000_Length_1031
AATAGAGCATTTTTCAGAAACATTGAATGGCTGGGTCACTACAGATGAAGCATTAAAAGAACTTGTTGAACTCATCTATCAACAGGCCACATCTGTCCAAAACTTTTCGTACATGGGAGCACGTCTGTGTAATTATCTGTCTCATCATCTAACCATTAATCCACAAAGTGGAAACTTCAGACACTTGTTACTTCAGAGATGTCAGACAGAGTATGAAAATAGGAATCAAGCTGCGAAAGGGGACGAAGCTGCTCGAAAAAGATTTCACGCATTTGTGCTCTTTTTAGCTGAACTTTATCTTAATCTGGAGATTAAGGGATCAAAAGGCCAGGTAACACGTGCAGAGATTCTTCAGTCTGGCCTTCGAGAATTACTAAACACGCTTTTTTGTAATCCTGTGGACAACAACTTGATCTGTGCAGTAAAGCTACTGAAGTTAACAGGGTCAGTTTTGGAAGATGCATGGAAAGAAAAAGGAAAGTCTGATATGGATGAAATGATTCAAAGGATCGAAAATGTTGTCTTGGATGCAAACTGCAGCAGAGATGTAAAACAGATGCTTCTGAAACTGGTAGAACTGCGATCAAGTAACTGGGGGAGAGTTCATGTAACTTCAACATACCGGGAAGCAACACCTGACAATGACCCCAACTATTTTATGAATGAACCAACATTTTACACATCTGATGGTGTTCCTTTCACTGCAGCAGACCCAGATTATCAAGAGAAATATCAAGAGTTGCTTGAGAGAGAGGATTTGTTTCCAGATTATGAGGAAAATGGAACAGACTTATCAGGAGCTGGAGATCCGTATCTTGATGACTTTGATGATGAGATGGACCCAGAAATTGAAGAAGCATATGAAAAATTCTGCTTAGAGTCGGAACGTAAGAGAAAACAGTGAGATGTTAGACATACATACTAGCTGTAAAAAGCAGTAGAAATATGATTAGCCACTGAGGAGGCAAAAAGAACTTGTCACACTTATACCAAATTAAGGATGTTGAGTTTCTCCGAGTACTAAAGTTATG
>21_Locus_10133_Transcript_1/1_Confidence_1.000_Length_1132
GAGAGGAGCCATGACCACCTTCCGTCTAGGACTCGTCCAGCTTCAGGTATCTGCTGTGAAATCGGATAACCTGCACCAAGCCTGTGGGTTGGTAAGGGCAGCGGCAGCCCAAGGAGCAAAAGTTGTGGCTCTGCCTGAATGTTTTAATTCTCCCTATGGTACCAAATATTTTCCTGAATATGCAGAGAAAATTCCTGGAGAATCTACACAGAAACTCTCAGAAGTTGCAAAGGAGTGTGACATATATCTCATTGGAGGATCCATTCCAGAGGCAGATGCTGGGAAGTTGTATAATACATGTGCTGTTTTTGGCCCTGATGGAACCATGTTGGTGAAGCACAGAAAGATTCATTTGTTTGACATTAACGTACCTGGGAAAATCCGGTTCCAGGAATCGGAAACTCTGAGCTCTGGGAGCAATTTTTCCGTATTTGATACTCCGTACTGCAAAGTGGGCCTGGGGATCTGCTACGACATCCGGTTTGCGGAGCTTGCGCAAATCTATGCACAGAAAGGTTGCCGACTGTTGGTTTACCCAGGGGCCTTTAATATGACAACTGGGCCAGCCCACTGGGAACTGCTGCAAAGAGGACGTGCTGTGGATAACCAACTCTACGTGGCTACTGCATCTCCTGCTAGGGATGAGCAGGCATCCTATATTGCCTGGGGTCACAGCATGGTAGTAAATCCATGGGGGGAAGTCATAGCCAGAGCTGGCACTGAAGAAACGGTTATATATGCAGATATAGATCTGAGTAAACTCACAGAAATCCGTCAGCAAATCCCCATTCTTACCCAGAAGCGGTCTGATCTTTATGCTGTATTGGCAAAGAACGAATGAGACTTCGCTTCTGCAGCAGAATCTGCAGGCTTCAGAATTCTTAGCTACATTGCTCTTCTAACCTTTGCTTTGCCACCTGTATCTTCAAACAGATCAAATCAGGAAGAAGAACAAAGAATTGTACCAAACTACTAGTGACCTCACATCCACTATATAGTGTGATTATAAAATGAACCACAGAAGAAGTCAAATATGTGTTGTGCAGGAACTGAATTTTTATAGCTCCTTTCATTCTTAAACTCTTTCACAGTACAAAATAAAGTGTTAACTGCTGGGGCAGAGACTTTTGGC
>21_Locus_10134_Transcript_1/1_Confidence_1.000_Length_1086
TCCGATCTGTTGCAGAGCACTGTGTTTGTGTCAAAGCATGCTGGGTTGTTTTGTCAATGTACATAGCACACACAATACAGCAAGCCTCATTGCTTACAGATAGAGTTTAATAAGTTCATCGCTAACGGCTGATGGAGTCAGTACCCCCAGGTCTGTAAACAGCAAGGTGATCAGGGACGGTGAGGTGTAGTCTACCCATGGGTGCTCGTTGGTTAGATTCTGGCATTTTCTCAAGGTGTCTGCTTTGTACTTAAACTTATCTGGGACGTCCTGCTGATTTAGAGGGAAGAGTCTTACAAACTTGAAACTTTCAGCAACCACATAGAATGGCTTGTTTTGAGCTTTGGCGCATACAGCCATTTGATTAGTGCCAATCTTGTTAAGGATGCCTCCGTTTTCGACTACCCCTTCAGCGCCCACTATGACCAGGTCCACTTTCTCCATGATGTAGCCAACAGCAGCATCTAGAATCACAGTCACTGGAACATTCAGCTTGCCGAGGGCCTTGGCCATTTTTTGCCCTGCTTGATCAGGCTGGGATTCAGTAACGTACACACTGAAACGTTTCTTGGCCTTCACAGCAGCTTCTAGCACTCTCAGGACCACTCTTGAGTAGGCGTGAGTTAATATTCTCGCACCATCCTTGATGAACGTGTGGCAAAGTTTTGCAATTTTGCTCCTCGAAAGAGAAATTCTTCTTAGAAAGAGCTCCCCACGTTCAATCATGATCTCCTTACACTTAGAATAGTCTGGGTTCTCCAATGAAGTGAGGCTGATGAACCTTAGGAAGAGCTCTCCCCCAGAATTAACTGCCACCGAGGAGTTGACTCCGGACAGAGTTTCAATGGCATTCTTGAGGTTTGCTCTCAAGCCTTGAATTGTCTCACCTTTATCACTCTTCAGGAACTCCAGCAAGGTACGGATGGCAGCCACGGCAGAGGCGACATCGGAGTCCTCCATCATCTGGGCTCTAAAGGCTTCAATCAGCTCAGCATCGTTCATGGTGCGGCGATAGATGAGCCCAGGGCTTGGTCCTTCTCTCACGCGGCTCCGCCCGGACCCTTATTAGCGCGACACCTGAGGCCG
>21_Locus_10135_Transcript_1/1_Confidence_1.000_Length_601
GGCAGAAGTCCCTTTAATATCCCTGAATTGCATTACAAATAATACTGCAGGTGGCCGCTTCTTGGCAGATTCCTCCGACTGTGATCTGTCAAATACAAAACCTGGCAGAAAAATCAATCATGCACGGAAAATTATTGCTGTAGGATTTCCTATTTACAATATATAAACACTGAACAGGGACTAGGGTCACCGTCACTGGCCCCAGTGCAAACAGAGGCCCGGCGCTGGCTAGCCCAGTACACCTCGCCGGAATAAACCCCCCCAAAGCCCCTGTCCATGTGAGGGATGAGTGTTCGGCATATGACAAAAGTGGTTCGAGGAGGGGAGAGCCCATCAGACAGATCACACTCAACCATGAGGCTTGGCTTGAGAATGTACGTGTGCAATTTTGCCTGCCTAATGATGTGTGACTGACTGAACACACAGCCGGGTGTGGTACCGTACACCAGGGCAGACAGAGGGGTTGACAAGGTGACCAGGATGACTGTTCCCACCCTTGCTATTTGCTCTTCTTCCAGGGCCCCCCAAAATGGCCTCACCTCCATCAGCGCAGGATACGTGCCCCCTAATCCTAGTGAAGTCCCAAACATGACCACCTCTA
>21_Locus_10138_Transcript_1/1_Confidence_1.000_Length_513
GTTTTTTTCTTTTTTTTTTAGCCAAGTCTCTTTTATTTAGTTCCAGCTTTGCCAGACACTACATACAAAAGATAGCAAAGTCCCTGCCCCAGGATCCCGGCTCCAAAATTACCTGGGACATGGGGATTAAGATGATGCTACTTGCAATCGGGTCACAGCTGGGGCAGGAGCCGGTGCCGTACCAGAAAAGGGCTACAGTTTGCCCCCAAACCCAGGGGACTGACAGTGTGAACGGTAAAGGCAGCTGGAATTAGTACCTGACACAAAGGGAATGCGTGGGCATAGGGGTTGTGCATACACCTATGTGCAGGTGTGAGCTTATTCACTCCCGAGGGGGGCAGGGCCATGCATTCACATGCACGGAGAGTGTGCACAGGATTGCACACATCCATGGCTCTGTCTGAGACTAGCATGCATTTGTTCAGCTGGGCAAACGTCTGTACATGCATGTTTTAATGGGCAGACACTGGTGTGTGAAGTTAGGGGTGGGTGGGTTGGGTAGAGGCGGGAAAT
>21_Locus_10139_Transcript_1/1_Confidence_1.000_Length_177
AAATCCCTTGTGGCCGTATCAGGGGGCAGAAGGGGAAGGACCCAACATCATTAGGGGGATCAGGGGCAGCCAACAACGGAGAGGAAAGACACAGAGTCTTGCTACCAGCCTCCACGATGGCGCCACTCCACCCCCTCTGGCGTATCTTTGCCTAGGGAGAGGTTTAGGCAGGAGGAC
>21_Locus_1013_Transcript_1/1_Confidence_1.000_Length_1530
ACCTGCCTAAAGTGCCAGCTTCATTTTCACTCCCATCTTGCTCTGATAAGGAGTCAACATTGGGCGGGCCTCCTCATTCAGGAATCTCACCACCTGCTGAGGAGCACGTCCAGTGAAGGTTGTGGGATCTAGCAGGCTTTCCAGCTGTCCTTGGATGGGGCTGAAGTAGGGATCACCACTGATGCGGGCAATGAGATCATTATCCCCCCCCTCTTGTTTTACAACAGCAGCTGCCTTCTGGGAAAGAACACGTATCCTTTCATGGCAATCCTGGCGATTACATCCAGCTTTCACCATTGCCACGATAATATTTTCTGTAGCCATGAAAGGTAGTTCTTGCCGGATTCGCCTCTCAATCACCTTGGGATACACAACAAGTCCTTCAGAGATGTTCTGCAGCGTACTCAGTATGATGTCAGCAGTGAGGAAAGCCTCCGCTAGACACACACGCCTATTGGCACTGTCATCCAAGGTACGCTCAAACCACTGCACAGAGGCTGTCTGGAGAGGATCAAAGACCAGAGTCATTAGATGGCGAGCCAGGCTGCAGCAGCGCTCTGAACGCATGGGATTCCTTTTGTAAGGCATAGCGCTTGAACCAATTTGGTCTTTTTCGAATGGTTCTTCTATTTCTTTGAGATTGGCTAGAAGGCGGATGTCAGTACAGATCTTGTGTATGGATGCCCCCAGACTGGCCAGCACGGACAAGACTTCGATATCTACTTTGCGGCTGTAGGTCTGCCCTGTGACAAGATAAGCCCGCTTAAATCCTGCCATTGCAGTCACCAGCCTGTCCAACTCTTCCACTTTACTGTGATCTCCTTCAAAGAGTTGCAAGAAACTGGCTTGGGTGCCAGTGGTACCCTTCACACCACGAAATCGCAACTCATCTCGAACCCGCTCCAAGTTGTGCAGGTCCATACACAGATCCTGGATCCACAGGCAACAGCGTTTCCCCACTGTAGTTAACTGTGCAGGCTGGTAGTGAGTGAAGCCCAAGGTGGGCAAGTCAGCATACTTCTCAGCAAAATCTGCCAGCCGGCCGATCACCCTGGCAAGCTTAGGAAGCAGAAGATTGAACCCATCCTGGAGAACAATCAGGTCCGTGTTATCACCCACGTAGCAGGAAGTGGCTCCAAGGTGAATGATTCCTGCAGCTTTTGGACAGCACTGGGCGAAGGTGTGAACGTGGGCCATTACGTCATGACGCAACCTTTTTTCCTCCTCAGCTGCCATCTCAAAGTCTATGTTGTCTATGTTTGCTTCCATTTCCTGTATCTGTTCATCTGTGATTGGTAGTCCCAATGACTTCTCGGCTTGGGCCAGGTAGAGCCACAGCTGCCGCCAGGTACTGAACTTTTTCCTCTCGCTGAAGTTGTAGCCCATCTCGGGGCTGGCGTAGCGCGAGACCAGCGGGGAGCGGTAGCGGCCGAACGGGTCCCCCTCACCCCGGGGAGACGCCATGGCACTGCCGGCCGCCTCTGTCAGACCAGGGGGCAGCGTCAGGCTCCCGCACACGAGACCTGCTCG
>21_Locus_10141_Transcript_1/1_Confidence_1.000_Length_192
GTTTTTTCTCCCTCCCTCGTGAACCTCTATGCACCACCCCCCACACACACTTTTTCCTACACCCCAATAACTTCTGCTGTAACCACTTTCAAAACCAGTAGGAGCCTCTCAAGGGTTTGTGAGGTCTCGGGGCTGCCCGGCAGCTCGGACAGGACAAAGAGAGTCTTGATTAAAGATAGATGCAAAGATCAA
>21_Locus_10143_Transcript_1/1_Confidence_1.000_Length_126
GGGGGTGGGGGGGTGGAGGGAGGGTCAACAGGAGTCTGGCTCTGTAAGGGAAGCTCAATGGGATAAGTAGCAAGTTTTGGTAACCTTGGCTTTTGGGGATCTAGTACTGATGGGGCTGCCGCCGTG
>21_Locus_10144_Transcript_1/1_Confidence_1.000_Length_286
CTTCAAACGTTTCATTGGGAAATAATCCTGACATTTAAAAGATCACTTCTCTTGCAGCTGCAAACAGATTACACTTCAGAATGCTTGTACTGGAACCGTACTTACATTTAATTACAGGCGAATTAGATATGTTTACAAGAGAGAAATACAGTAGAAGTTTTTCATATGAAGTAAGCTCAGCTACCACTAACTTTGACTCTAATTACCCACCACAGCACTGCCTGCTATTTTTTAAACATGCTATTTAAAACATATGATTGGACATAGTAGAAAAAGTAAACCCAAG
>21_Locus_10145_Transcript_1/1_Confidence_1.000_Length_156
TTTATAAAATGAGTTCTGTTACTGAACGTGCGCCAAAAAGTGGTGTCCTGTACAACGCACGTGCAGAACGGTGGTGCTGTTTGCACACTCAGCCAGTCTGGATCTCAAGCGAAACAGGGACTGGATCCGACCAAGCAAAGACCGAATCCACCTGGG
>21_Locus_10146_Transcript_1/1_Confidence_1.000_Length_169
CTCTCCCCCCTTGGAGATCTGCCTAAGCCCCGAGGAGAGGAACTCTGGAGTTCGTTGTCATCAGTATGCCGACTGACGCTCAACTCCCTCTCTCTTTTCATCCGACCCAGACTCCACACTCTCGGTGCTTATGCGATGTCTGGCGACGGTGGGGGGGACTGGAGGAGGG
>21_Locus_10147_Transcript_1/1_Confidence_1.000_Length_1419
TCTTCCGATCTCGAAATTGTAAATCACCCAACCATCACGTATTGTCTGAATAAAACCGACAGACAGGAAAATAGTACATTAGAATCCTCCCTTAAATACAAAGAACAGTATCCAACGAAATGTGCTGAATGCCGCGTGCTAAGAGTCACACCTCACTTCACATACTACAGGGTGGATGTGCACAGTGCAATCAATTTACTGCAGAGGCTTCCAGCTAAACGAGTCCATACACCTTGCAAAAAAAAGCGTGGGAGTGTCAGTAAATGGGTTCTCCTTCTCTGAGTCAGAGAGTCAAGGGGTGAGCGTGTACTCGTGTACAAGAGAGCTTGTGTTTTCTGCCATGCCATGCAATGAATCCACAGATGGGGTCTGACTGAGTCATACTAATTGTTTGTTTTCTTTAAAATTACTTAAGAAGTTGAGAGGAACAAGTGACCATTAGGGACATAAATCCCATTGACCTTTTCAGAAGGAATCAGGAGTCCAAAGGCCACCTATGTCTGTGAACACCTCCCTCCTAGTTACTATTATTGGGAGAACAACAGGTAATATTAAAATAATCACTGACTCTACTGAGTTTAAGGGCCTTCCACTAGGGCAGCTAGAACATCCAGTAGGACAAGCAGCAGAATGCTTTTGTCTGCCCATTGGGCAGTCTGATGAGGGGAGAGGTGGCAAGGCTCTGGGGGAGCATTCCAAAGCACCTTGCTGGCTACAGAGAACACTGGGTATTTTAAAGACATATAATGATTTCCAATGATAATTTAATCCATAATCCCCAGATTAATGGCATGCCCCTAGGACCCCAGAATCCTTGTGTGACTAGCTCCGCTGAGTTCAACTGAACTCCACTGAGTTCAAGGAGGATCAAGCCCTGGGTGTAGAGTGGCATCAGGGAATTATCAGCTGTTTTGTCTCACAGGTGCAGGGGCAATGGTATAAACACTAGTGTTGCCAGTTGTTGGGTGTTCCTGCCACCAAGTCACACAGCCTGCCCTAGGGTGCTGAAAGGCAGGAACACATTTCCCCAGAGTAGCTAAGACTCCAGAGCAGGTAAGGAGTGTTAACTGTCCCAGGAGAGTCCCTCAGGTCAATAGGCCCTTTAAAAAAAGACACCATCATGCTTCCCTGTTGGAAATGAGAGTGACTGTGTTTTGGAGAAAGCCCCCAGAGGAATCTCTCCAGAATAAGGGTAATATGCAGCACAGTCGCTGTTTCAACATACGTTAACCCAAGATACCTCAAAACTGAGCCTCTGGAGTCTGTTCTGTCCCCACTAGACATTCACAGCTTCAATTAGCTTCCTACCCCTGCTTCAGTCAAGGCTAAGAATATCGCCCTCCTCGTTTCATCTCTGTCTATATCTAGCCAATAAGCTTTCCATGATTGAAAACAATGTAAGATATCAACATTGAATTG
>21_Locus_10149_Transcript_2/2_Confidence_1.000_Length_361
CGCCACCAGCAACGTTCATTCAGAAGGAAAACAGCAACCGCTACACAGCCTGTTAAGAAATTGCAGATGAAAAGTATTCCTCGCTTCTTAGTCACACAAAGAACAGCTAATCAAAGACCATCTTCAGCAGCCCTCTCATCTTTGTAAGGCTAGTTTTTGTTGTTGTTTTTTTAAGTCCAAATGAGCATTCCAGGGGCTTCATGTCCACTCAGGATGAGGAGTTTTCAGATTTTCCTTTGCTGGGGCCCATGAATTCTAGCCCTTCGATAGGTATGTCCTTCTCCTTAATAGCTTTCTGCACGCAGAGCTGATAACGCTTGAAGAGCTGCACGCAGGGATCCTCTGCGCTGTCCCCTTTGAG
>21_Locus_1014_Transcript_1/1_Confidence_1.000_Length_2717
CCCCCGGGCCCGACCTCTCGGCGGCCTGGCACACACTCAGCACGGGCCTAGTGCCGCCCGCCGCGCTGGGCTTGGCAGCGCCCAGATCCAGTTCAGCATGTTCCCTGAAGGAGAATGACTTGCATGCTGCCGTAGAGGTGCTGCAACGCTACGACTTGCATTCTGTTCTGGAAGAGTGGTTTTTGGAAGTTTTACAGACAGACCTTCAGGCAAATATAGCTCCTGAGTTCTGGAATTGCATTGCCCAGTACGAAAACACAGCTGAAGAACCACAATGCTCCCTGCTCCTCCTGGATGCATTCCTCCTGCTCCAGTGCCGCCTAGACCCTTACCTCAACAGTATGGACCTTCTAGAGAAATGGACCAAAGCAGGACTGCTGCTTGGGACAGGTTCCCAGATACTGCGAGAAAAGGTGTACACCATGTTCAAAGCCATCCTCTTCTTCTCCACTACAAAGACCTTCCAGGAGATGATCCAGCAATTCTATAGCCGCACCTTCAAGATCTACATGCGGCAATGGAAGAAGGGAGAAGACAGAATGAACGAGTCTGAGAGCAGCATGAGTGAAAATGAACAAGAGAGCGATACAGAGGAGGGAGGAGGCAGCCAGTACTGCATGGGCTGCGGCATCAAGAAGGAGCGGTGTTGGTGTTCCACAGCCATGGAACAGTTTCAACAGCTCAACGAGATTCTTCACAAGTTAAACTTGCTGGAGCGGGTGAGCGCTGATGCCGTCACCACCATCCTGCACAGAATGATTGAGGAGCGGATGGAGCTGAGGTGCCGGGCCGAGTATGAGCGCTCCTTCCTCAATGAGTTCCAGGAGTGGATAGAGAAGGTGATCGGCTGGCTCAGCAAAGTGTTTCTCCAGGAAAGCCTCACAACCCGCTCGGTCCCAGAAGCTAGCAGTGCCCTGAAGCGCTGGCGGTGCCATGTCCAGAGGTTCTTCTATCGTATCTACGCCAGCATGCGCATCGAGGAGCTGTTCAGCATCATCCGAGATTTCCCAGAGTCAAAGCCAGCAGTGGAGGATCTGAAGTACTGCCTGGAAAGGACCAATCAGCGACAACAGCTCCTGAACTCCTTGAAAAGTGCCCTAGAAATGCGGCTGCTTCACCCAGGAGTGAACACTTCAGACATCATTACTCTCTACATCTCAGCCATCAAAGCCTTGCGGGAGTTAGACCCCTCCATGGTTATCCTGGAGGTCGCCTGTGAGCCCATTAGGAAGTATCTGAGAACCAGGGAAGACACTGTGCGTCAGATTGTGGCCGGATTAACAGGTGATGCCGAAGGATCTGGTGACTTGGCAAATGAGCTCTCGAAAGCTGACCCGGTGACCCTGGAGAATGGCCAAGAGAGTGATGATGACATCTCCGAGCCAGAAGACTGGGTGCCTGACCCGGTGGATGCTGATCCAGGGAAATCGAGTTCCAAGCGCCGTTCCTCAGACATCATTAGCCTGTTGGTGAGCATCTATGGCAGCAAAGACCTGTTCATCAATGAGTATCGCACACTACTGGCTGATCGGCTGCTGCACCAGTTCAACTACAGTGCAGAGAGGGAAATCCGGAATGTGGAGCTGCTGAAGCTGCGCTTTGGGGAGGCCCAGATGCACTACTGTGAGGTCATGTTAAAGGACATGGCGGATTCACGGCGGATTAACACCAACATCCGCGATGAGGAGCAGAAGCTCCCAGAAGAGGAGAGGCCTCCCTTCAGCCTCATTGCTGTCATCCTGTCCAGTGAGTTCTGGCCACCGCTGAAGGAAGAGAAGCTGGAGCTTCCAGAGCAAATCAAGGAAGCTATGGAGGCCTATTCTAAGAAGTATGAGAAGCTGAAGGCCATGAGGACACTGAACTGGAAGCATCACCTAGGTCTGGTGAACCTGGATGTGGAGCTGGCAGATCGCACTCTCTCCCTGTCGGTGTCTCCTGTGCATGCAGCCATCATCCTGCACTTCCAGACCAAGAGTATGTGGACGCTGGAAGAGCTGAGTGAGGTGCTGAAGGTGCCCGTGACGTCGCTGAGGCGAAAGATGACCCTGTGGCTGCAGCAGGGTGTGCTGCGTGAGGAGCCCCAGGGCACCTTCTCTGTGATCGAGGAGGAGCAGAAGGACCGGGCGGAGAAGGTGGTTCTGATAGACAGCGACGAGGAAGGCGACTCTGCCATGGCCTCACAGGCTGACCAGAAAGAGGAGGAGTTGCAGCTCTTCTGGACATACATTCAGGCCATGCTGACCAATCTAGAGAGTCTCTCCCTGGAGCGAATTCACAGCATGCTCAAAATGTTTGTGATGACAGGCCCCATGGTGACCGAGATCGACCTCCAGGAGCTGCAGAGCTTCCTCCAGAAGAAAGTGCGAGACCAGCAGCTCATCTACTCTGGTGGGGTCTATCGCCTCCCCAAGAACTGCAGCTAGAGCCTCCCTTTCTCCCACCCTCATTCGGCTCCTAGTGGCCTCTCCAGCATAAGGAGAGTTGTGTCCTGCCATGACCATTGTTTGCCTGTGGATTATGAAGTGCTTTCTCCCCCAGGTGCCTGCCCTCTGTCCTTCTCTGCTCAGAGGTGGCTGCATAGCTCTCCAGGCTATAGAGGTGGCACAGAATAGAAGCCCATCAAGCTGCCACAAGCAGGAGGGTGCACCCAGGGGTTGGTGACAGTGTCCAGAGTCCATCTCCACTGTTAATAAAATGTCGTGTGTTTTTGTTCAAAA
>21_Locus_10150_Transcript_1/1_Confidence_1.000_Length_321
AGATTCTATAGCTCAGTGATAGCGGGAAAGAAAAGGAAGGTTAGTTAGGGGCAGGTTTCTCTCTAGTCCAAGATGAGTTTTTAGAATCTCTCACATGCCAGCTCTGTTCACTCCCCCACTCCATGCTATAAAAGGTTCCTTAATCACGGCTGGATGATTTAGTTCCAGTCTTTAATACAAGATGCGCCCGGGCTCTTATGATAACAGGACGTCGCCAACCCAACGTTCCATGTCCCAAAATAACGTTATTTTGTCCTCCAACCTGCTTGCACAGCTTCATTCTGAAACAACTGGAAAATTAAAGGACTTACTAAGAATCCA
>21_Locus_10151_Transcript_1/1_Confidence_1.000_Length_310
CAGCTGTGCAGACTCTGCCTCAGGAGCTGGGAAATGAATTAGTGCTATGGCCCTGGGACCCCCAAATCCCAGCATGCTGTGCTCACGCCCTGTCCCAGCCCTTCCTGGGACTGCGTCCATAGGGGATTCTCCTCCAATCAGCTCCAATGAGAGTGGGCTGCTCACCCTGCAGGATAGGCCGTGGGGTGCGGGCCCATGGGTGGGCTCTGTATTAAGGGGGTCTTCTCTGCAATGTACTTACAGGGGCAAGAGACTATAGACTTGCATGTAAAACTGAATTTGCAACCAACTTTTTAAATTTCCCAAACGT
>21_Locus_10153_Transcript_1/1_Confidence_1.000_Length_1429
TCCACAGTACGAGTTTAATGCTAGCACGTACACACGCAGCTGCTGCAGCTCACACCAGGATCATTCCAAATTGACTCGTATTCACACATTACAAGACAGAGGATGTGAGCAGATCTGTTAAGACACCCCCCCCCCCCACGCACCGTAATGTGCTTTAAAGCAGGGGTGACCGAAGTACAGCGCAGGGACAGAAAGCAGCCCACGGTCACATTGCAGGGCCATGTCCTTCCTGCAGCGACCACAGGTTCCCCGCCAAACAGAGCCAGCGGACTGCAGCGCACCAGCGAGGCGGGGGCTCCGTACCCTGCCGCTACAATAATCACAGAGTAAGCGAAGGCCGCTGGTTCCAGGCAGGGTCTAGGCCAGCCCTCAGCCCAGCAAGCTCAGCTCGCCCGTAACCACCTTAGAGGAGAAGAGCGCCACCAAGGAGAGTTCCTCTGCAAGGGGCACAGACCCCACCCACCCCCGGTCACCTAGATCCGAGGGCAAGAGCCCCACGCTGCTCCAGCCCCTCCGCTTAGAAAGCAGCACCCCAGAAAATAAATAGATCACGGTCCACATGGCAGCCGAGCGTACGCGCCCCTTCCGCTCCGACGCTCTCCCGAAAGCTCCTGGCTGGCCAGGGACAGCCAGCAACCAATCAAAACAGGATCCCAGAATCCAAAATCCGTTTTCCTTATTTTTTTTGGCATTGACAGTGAAAAGTTAAGACACCTCAGTCCGAATGGAGGGAGCGTCCCCGTTTACATGAAGTCGTCCGAGTCGTTGCCATCCTGGTTGGAGGACATGTTCTCTGCCTTCATTAAGGAGGAGTAGTTCCTGAGCTCTTCCATCTCCTTCTTCTTCTTCATCTCCTCCTTCTCTTTCCGTTTCATCTCCTGGATCTGGGCCTTTTTCTCGTTCCTCTCCTCCCGGTCGCGGGCCTCCTTCTCGGCAGCCAGGTCCGGGAAGCGTTCCACCTTGGTCTTCTCCAGCCGGTTCAGGATCTCGTTCACCTTCTTCTCCACCATCACCAGCTTCACGTCTTTTTGCCGGTGGAAGCCGATCTGCCCCACGTCCATGTCGGCTGTTTTCTTCAGGTTGGTCCAGGCAGTGTACACCACGTTGACGTTGTTCATCTTGCAGCCTTGAATGCTGTTGGCCTTCACCAGCTGCGCGCAGTCTATCAACACCTCTTTGGGGATGTCATCCACGGTCTGCCCCTTGTGTAACCGGAGATACACGTGCGCAGAGGACAGCTTGTCCACGTGGAACCAAATATCTTCCAGCCAGCCATACTTGATGAGGTCTTCGTTTTCATATTTGTCTTTTCCCATGTAAATGGTGTACGCAGACGGGACAACGCTGGACGTGAAGTAGAACACCATGGCAACGGCTTGACTCCCTTCCGTCCGCCCGGCCCGGGCTCCTGCGGCGGCGGCAGCGGCGG
>21_Locus_10154_Transcript_1/1_Confidence_1.000_Length_1032
TGGCCGCAATGTTAAAGATCCGAAAAACCGGCAATGCCAAAAAACCGATATCGGTATTATCGGATTAATCGGATACCGACAATTGGCATTATTGGATTAATCTCATACCGATAGTCCCACCCCTAGAGCAATCGGTGCCTAAGAGAGATGGGGGGCGGGGGGCAGAAAGCATTGAGGGTCACGTTGGGCGTTTATGCCCTTACCAGGGGAGAGGCAATCCCCACATCTGCACAGCTACAAAGCTCAGTGCCTCAACCAGTGTCCTGTGCGTGGCAGCTAACGGACTCCTGGCGGCCAGTGGGAGCGGTCGGCACGGACCTCTGCCAGCTTCCCCTTCCTGGCTCCCCAGGGAACACCCACCCCCAGGCAGGGCTGGATATCCTCAGCTAGTGTTCGTCCATTGGGGCTCAAATCAGGGCCCTGAAGAAGGGCTTCTGCGCAGCCAGAGACAGGCAAGGATGGGCCAAGGGGAGGCTGGGGTTTTGACACCGAGCTCTGTGGTGGGAGCCTGCTGGGGAGGTAGAAGAGCAGGGCCTTTTGTCTCTGACGAAGGGTTGCTACATCTCAAGGTTGTCCGCCCACTGGAGGAGAGTCACCGCAACCAACCGGCTTGGCTCTGGGCAGAGAACTCACCCAGGCTGGAAATTAACCCTTCAGACCGTTCCCCCACTGTAGAGACTGGCCTAGCGCAGCCTACACAAAATGCAGAAAAGGCGCCAACTGCACCCAAAGGCCGCGATCGGCTTCTCTGTGGTCAAAATGGGTGCAGAGACCAAGCTCAGGCTAGATCCTAGGGCAGGCTGAGTGCAAGCCTAGGTGCACCGCCCTGCCCATAGTGCTTGTTCTCGGGAGCCCGCGGCCTGTGGTGCTAGATAGACATGGCACAGCGGTTAGGTTACAATTGCCGTCACAAATCGGGGTGATCCGTAGGCTCCTGGTACATGTTAAAAAAAAACAAAATCCAACCCCTACAAAAGAGAAGAAGCTGAAAGCACAGGTGATATACCGGAAACAAACTGACAGACCCTCCCC
>21_Locus_10155_Transcript_1/1_Confidence_1.000_Length_675
TGTTGCAGGGCTGCCTAGGGTGCCAATACAACCTGTGGCAGATTGCAGCCTAGTGGAGCTGCTACTCCTCTGCCTGCCTGAGTATGCATGTGCACGGGGCATGTGGAAGAGTGATTGAGGGAGGCTTGGCAGAGCCAGTCTGAAGTAATCCGAGAAGTCTAACTACAGGGTAATGGAGAGTGGGAGGCCCCTGACTCTTTAAGCCTGTAGGAGCCAGAGGGTTAGCCACACCCCTCTGGCTACATAAGAAGCAGCAGGCAGTGGCGAGGGCAGTCTGCCTCTGGAGACAGAGGAGGCAGGAGCTCCAGGTTAGAAGGCCAGACAGCTGGTGAAGCAGGAAGGGACTGGACCAAAGCGGAGCTTTTGGAAAGATTGTTGGCAGCTGCTGAACCTGACTGGAGAGGCCTAACTTGCAGGAGCCTGGGAGGGAGAAAGACCTGGCCACGCATGGGTAGAAAGTTGAGATGTTTTGTAGTGGGACTAATGGAGCCAGAGGCTTGTAGAGGTCCGAGGGGACTAAGTTCAGGTAGGGGCCGATTGCCCATCTGGGAAGGACTTTGGGACTGTGTAATCAATGTAAATAAACTGTATGAGTTAATTTCCTGGTGAGACTGTGTAATTTGGGACCTGATTCTGACAAGACTTATCACAGGCACTGCAACCCCCAGATCGGAA
>21_Locus_10157_Transcript_1/1_Confidence_1.000_Length_1388
TGAAAAACCTCGCCATCCCTGCCCGTGCCGGGTCCTGCTCCGCGTCCCACCCGCTGTTGCTGTGCGCTCTCCAGGCCGGGCACCATGAGATCTTCTCTGGCTCCCGGGATCCTCCTCATTCGGGCTTTCCCCAGGGATAGCTGGTATCGAGGTTTAACTCTCGTGCTGACGTTCCTGTTCTACACCAGTTACCATCTCTCACGGAAGCCGATTAGCATTGTAAAGAGTGAGCTGCACCTTAACTGCTCTGCGCTGGGAAGGAGCCCGCCTAATAGCACAAACAGCACCACGTGGTGTGACTGGGCACCATTCGATCAGGAGAATTATAAAGAGTTGTTTGGTGCCTTGGACAATGCCTTCCTGGTTGCCTATGCTATCGGGATGTTTATCAGTGGCATCTTCGGTGAGCGCCTCCCGTTGCGTTATTACCTGTCGGGAGGAATGGTGCTGAGTGGACTGTTCACTTGCTTATTTGGCCTGGGCTATTTCTGGAACATCCATATGCTTTGGTACTTTGTCGTCATCCAGATCTTCAATGGCTTGGTGCAGACGACCGGCTGGCCGTCCGTGGTGACTTGTGTTGGGAACTGGTTCGGAAAGGGGAAGCGAGGTCTGATCATGGGCATCTGGAATTCTCATACATCCGTAGGAAACATACTGGGGTCCTTGATCGCTGGAGTGTGGGTTTCATCTGCCTGGGGCTTGTCTTTCATTGTGCCTGGAATCATCATTATAGTCATGGGCGTGGTCTGCTTCTTATTCCTTGTGGAATATCCAGAAGATGTTGATTGCAGTCCGCCTCTGCACCATTCTGAATCGGAGAAGAATCCTGAAGAGGCACTTTCCACTGACAATGGGAATCTAAATGCCACCAGCCGTGAGAACATTGTGGACATTTCCGACAGTGCCAGACCATCAACTGAGCAGCCTGAAGCCATCAGTTTCCTCGGTGCTCTAAGGATACCGGGGGTAGTGGAGTTCTCTCTCTGCCTGCTGTTCGCCAAGTTAGTTAGTTACACTTTCCTCTACTGGCTGCCTCTCTACATTGTGAATGTTGCTCATTTCAGCGCTAAGGAAGCTGGGGACATGTCCACTCTCTTTGATGCTGGCGGCATTATAGGAGGCATTTTGGCTGGTCTCATCTCGGATTACTCTGATGGCAGGGCCACCACGTGCTGTGTGATGCTGATTGCGGCGGCTCCCATGTTGTTCCTGTACAATCACATTGGCCAGAATGGAATAGGCACTTCAATAGCCATGCTCATTGTTTGTGGTGCCCTGGTTAACGGGCCATATGCACTTATTACAACTGCGGTTTCAGCCGACTTGGGAACTCATGAATGCCTCAAAGGAAATTCAAAAGCCCTCTCCACTGTCACAGCCATCAT
>21_Locus_10158_Transcript_1/1_Confidence_1.000_Length_286
CCAAAGCCAGCCACAAGCCCAGCTGCTTCCAAGCCTAAAATGTCACTGGCCCCTTTTGGCGGTGGATACTTGCCACTTCTCTGAAGTACATCAGCTCTGTTCAGAGCACTGGCAGAGACCTTTATAAGAATTTCTCCTTCTCCTGGGAGTGGTTTTGCCACTTCTTTTACACAGAGATTCTCTGGGCCCCCTGGTTGATCAAAATGTGCTGCCAACATTTGTTCTGTATCCTGCACGCACCCCAAAGAAACCAACTAGATATAAAGGCAAGGAGCACTGTCCAAAA
>21_Locus_10159_Transcript_1/1_Confidence_1.000_Length_409
GTTAAATGCAACTTCATTTATTGAAATCTGTGGATTGGCTTTAAGGTTTAAAATATCAAGTGCATCTGGTAATTTTGTGTGCCCAACTTGAAGCTTTTTCAAGCATGTGTATTATTTAGGGGCAGGATGCTACTAAGCACTTTCTGAAAACGAGGCCTATTATATAGTGTCCCGTGCTGCGCAAGATATTGATGTGCCCCAAGCCCCTGTTCTTAAAAATTTAGGCCAAATATTTGACGTGAATGCAAATGAAGCTTTGCCTTTTCTGCTTGTGCGTCTGATAATGTAAGTTTTTAAGTGAAATGCAAGCCTGTGTAAATCATACATTGCACTCTATAGAGGTCATAACTGTGTTAAAAATTGTGTTAAGGCATTTTTCAAGAAAATATTATGAAAAATTATCTTTTTT
>21_Locus_1015_Transcript_1/1_Confidence_1.000_Length_1301
TCCGCCCCGCCGGGCTCCTCCAGGCCCCTCGGCTGCCGCCTGTGCCCCGCATTCCGCGGCTTGCCATGGCCTCTGCTGCCCGCCAGATCGTGCGCGATGCCTCCACCGCGGCGGCGAAGAAGCTGGTCGTGAAGCATGTGAGCGTGATCGGGGGAGGCCTGATGGGGGCAGGCATCGCCCAGGTTGCTGCAGCAGCTGGTCATTCAGTAGTATTAGTAGACCAGACAGAGGAAATCCTAAAGAATTCAAAGAAAGGAATTGAGGAAAGCCTGAAAAGAATGACCAAGAAAATGTTTGCAGACAAGCCTGAGGTTGGTACACAGTTCATCGAGAAAACCTTAAAGAACCTGACAACGAGCACAGACCCTGTAGCAGTGGTACACAGCACCGACCTTGTGGTGGAGGCCATTGTGGAGAACCTGTCTGTGAAAAACGAGCTGTTCAAAACGTTGGACAAGTTTGCCCCAGAGCACACAATATTTGCTAGCAACACTTCATCCTTGCCAATCACAGACATATCCAACTCCACTACCCGGCAGGACCGGTTTGCTGGTCTGCATTTCTTTAACCCAGTGCCTCTGATGAAACTTGTGGAGGTCATCAAGACACCAATGACCAGCCAGAGAACTTTTGAATCGCTCATGGATTTCAGCAAAGCATTGGGAAAGAGTCCAGTAGCTTGTAAGGACACCCCTGGATTTATTGTAAATCGTCTCCTTGTGCCATACCTGATGGAATCGGTCCGGCTTTTTGAGAGGGGAGATGCATCAAAGGAAGACATTGATGTTGCTATGAAGCTGGGGGCTGGCTACCCTATGGGCCCATTTGAACTGTTGGACTACGTTGGTTTGGATACCAGTAAATTTATTATAGACGGGTGGCATTCATTGGTGCCAGACAACCCGCTGTTTGCTCCCAGCCCACTGCTAAATAAACTGGTGGAGGAGAAGAAGTTGGGTAGGAAGACTGGAGAAGGATTTTACAAATACAAGTGAGCTTCGGTGTTTGCGATATGCCAAGCCGTCCAGATAAGAAAATGCTGCTTGATCAAGCCTTTCCCAAAATAACACTTGTGTGCAGTTGGAGTGTAATCGGTCTCCAGAGTGATTGTTTACCATAGTTAACTATGCCTGCTCTTGAGAGCTGATTTGTTAGTTCTTCTTTACAAAACCTAATTTTTGAAAGCTTTATCCGCTTAGTGCCTTCATACAGACCATGACCTCTCCAAGACACTTTTTCAAGCAAAATCAGATCCAATTCTGTGTATTTGTAACTATTTTAAAAAGCAAATAAAATTGTCG
>21_Locus_10160_Transcript_1/1_Confidence_1.000_Length_516
TGTAAATACAAACACAAAGCATTGTAAAAGAGTTGCATCTTTATTATTGTTATGCCCAGCATCTTCTACAACACAAAACGTTTGCATAAATGTTAGCTGTCTCCTACTCATCATGTATGAAAGGACTTTAGCAGTGAGTACATAGGTATGCAGAGAGTCATCTTCTATTGGGGTTTAGCTACTTGATCACTGGATGTGGAGCAGGCAGTCTGAATCAACAGAGCAGAGTACACAGCAGTTAAGTGCTGGCTTAGTGGGGAGGGGGGGGATTTATCAGTCATGTTAGCGAATAGCTCAGTTGCAATGGCATTTCCAAATCTGCCCAGCCCAGCCCTGCCCCGCCCTGCCCCTGGTTAGCAGCTGCTGCATGGTTAGTATGAATATGAGTAAGTTCCCCATCCGACCATACAACACTGCTGTACACTGCTAACCACTACACAACCTCCTACTGGGCCTCCATCTTGATCCCACACTCATAGGTCCTCCACCACAGCTGCACCCTCCATTTCTTACTAC
>21_Locus_10163_Transcript_1/1_Confidence_1.000_Length_1415
GGTAAAACAGCAAAAGGTTTATTGGTAACGTCTCCCCTACGAACGCCGCTTGTCTAGCAAGGGCCCTAGAATGCCAGCATTTGAACTCGGAACTCTGCTTACAAGCTGAGCCCCCGCCCCCCAGGGTCCGCCGCTAGGATGGAGCAGGGAGCGGTCTGTAGTTCAGAGGCTGTTTACACGCTTGTTCCAAACAGGGCCGGCCTGGCAGAACGCGGCACTCCCACACACGGCTTGCTCTCTCTAGGCTAGCGGTGCAAGGGTTTCGAGGACACGGATGGCAAATACAGGTTGCAGGGCCTTAGGTGCCAATGCCGGGCCCTGTGACGTGTTTTTCATCCGTGTCCTGGAAAACGTTGCCTCTCTGGCCGCCCTACTGGAGACCCCTGAGGGAAACAGGCCTCCCTTCCCCCAGGGACAGGCCCCTCACGCGGAAGGATCTCTGGAACCATTTGCCCAAGGGTGACCCTAGCGGCCAGGTCTTTGGGTGACGGTTGCTGCTGAGGGGACTCCTGGTGGAAGGGGTTACATAGTCCCCCCCCACCCCCACCAAATGGTATGTGCTGCCAGGCTCTGGTCCCTCTGTGCCTCCGGGAGAGGGGAAGATCCATGCACCGGGGCAGGGGAGCGCTCCCCGCAGGGTGGGATACTGGGAGCCAGTTGTCGGGCTGCCCCCAGCTTGCCTTGCCAACCGCCCATCAGCCAGAGAGGAGAGAGAAGCTGCTAGTAGAGGCAGTGTAGAGGGGGAGCCAGGGGGGCCCTGCACCCCACTCCTGGCTGGCCCCAGTCCGGTCCCCCCGCCCCCTCTCACTGGGCCTGTCGCTGCGCCCGCAGCTTGCGGAGCCGCAGCTGACGCAGACGCAGGAGCAGGTCCTTGGGGATCTTGCCGCCCTTGGCCAGAATCTCCCGCAGCCGCTGCTTGGGTGTCTTGGTCAGGCGGAAGTCGCAGAGGGTGGGGTTGTCCTCGTAGGAGACGCGGCACCACCGGGTGACGGGGTGGTAGCCCTCGGCCTTGGCCGTGACTTCGTACTCGCCGGGGTTCAGCAGGCGCCAGTAGTCACCGTCGAAGGCTGTCCTGATGTCATGGTTGATGCCGTCCACTGCAATGATGGCGTCAGCGATCCCCTGCTCGGTGTCCTTGTCTCGGACGATGCCTTTGATGCCCCTGTGGACCTGCTCCATGTAGACCAGCAGGGACTCCTTGTTGTTCTCCCACTCGTGTGGCAGCTCCACCTCATGGGGGAACTTGTCGCAGGACAGCTCCACGGTGATCTCAAAGCAGTTGGTGTGCAGGTAGCTGAAGTCATTCATGCTCCCGGGCACGGTGTGCCAGTTGGCGCCATTGATGATGTTGCCTTCCCTGGCGAAGTCGTCGCAGTGGCAGGGGCGCCGGTCGCCGTCGACCATGGCCAGGTTGG
>21_Locus_10164_Transcript_1/1_Confidence_1.000_Length_285
ACTGGGTCCCAAGGCACTTTTTGTATTTATGGCATTATCCTTTGCTCGTGATGAAATTATTTGGCTGCTTCGTCATGCAGATAACATGCCTAAGAAGAGTGCAGATGACTTCATAGATAAGCACATAGCTGAACTGATATTCTACATGGAAGAACTCAGAGCACACGTACGAAAATATGGACCAGTGATGCAGAGATATTATGTACAGTACCTTTCAGGATTCGATGCAGTGGTCTTAAATGAACTTGTTCAGAATCTTTCAGTGTGTCCTGAAGATGAATCAAT
>21_Locus_10166_Transcript_1/1_Confidence_1.000_Length_176
GCTCTTCCGATCTCGGGGGGGGGGGCACGCCGGGATGAGTTGGCAGGGGGAGCAGCTCCGGGTGGCAGGAGCAGACTGGTTTCCTAGCATTCCTCTGGATGGGAGAATCTCCCTTCCCAGCATGCTCTGGGGCTCACGTCCACCCCTCACGGCAACGCGGCTAGACCCATTCTCAG
>21_Locus_10168_Transcript_1/1_Confidence_1.000_Length_320
TTCCTTCTTTTCATCTTCAGGTTGATCAGTATCTACTGGTATCTCTGGTGAGCTGCGGAAGCGACACTGCCCAGTCATTGGGTCATACTCCTGGTTTTCATCAGAACACAGACACAGGAAGGAGCCTTCTACATTTTCGCAGAGGGCTTCACCACATACCCCGCTCAGCATTTCACATTCATTCACATCCACACACCCTTGCCCATCCCGTGGGTCCTGATACCCCTGGTAACAGAGGCAGCGATAGGAGCCAGCTTCATTTTCACAGAACCCATGACTGCCACAAAGAGTGTTGTTTAAACATTCATCAACATCTTCAC
>21_Locus_10169_Transcript_1/1_Confidence_1.000_Length_504
CTTTTTTTGTGTGTTTTACTCTGTATTTTTTCTTTATATATAAAAAAAGAAAGACGTGCACGCACACCCGTCTTTAATCACTCGCAGGGAAGGAAGAAAAGAAAGGGATGAAAGAAAAACTAAAGACAAGGGAGCAACGGGCAGGGGAGAAGCTGCAGACGGGGATGGGGAGAAAAGTTATGGCACCAAAAAAAGGGAGGGGGGGGAATTAAGGGTCTGTTCTTAAAAATGAGGGTTATTATATAATACATCAAGCCCCTCTGCCTCCGCCCCCACCCCCCTTTCCCACTGATTCCCTAACCCCAGGCAGGCAAAAGTCACTAAACTCAATGCAATGAAGCAACAGACAGTCCATTCCCCCCTCCCCCTTTAAAAGCGCCACCCCCACCGTGCCACGTTTAGAAAATAAATTTATGAAATGGGGGGAGATTTCCTCAGAAGTCCAGGGGGTCCTTTAAATAACTGGGCAGAGGGAATGGGAACTGGTGCTTGTAAAGGGGGGGG
>21_Locus_10170_Transcript_1/1_Confidence_1.000_Length_1380
CCCGCCTCGCAGGCCGCCGCCGCGGGCACCGAGATCGTGGTGCGGGCCGCCAAGGAGCGGATCCGCCAGTACCTGCAGGCCCTGCAGAGCTTCTTCCTGGACTGTCTGACCGATGTGCGCCAGTCGCTGGCCGCCCCGCGCCTGGTAGGCAAAGAGAGCCCTAGCCTGGCCGAACTGCTGGGCACCCTCTCCGCCTCCATCCTCAACCAGATCAAGTCCGTGCTCGCCTACGTGCACCTCTTCACGGCCAAAGACATCACCTTCTCCAACAAGCCTTACTTCAAGGGTGAGTTCTGCAGCCAGGGGGTGCGTGAGGGCCTCATTGTCAGCTTCATCAAGTCCATCTGCCAGACGGCGCGGCAGTTCTGTGAGAACGTGAGTGACAAGGGGGGAGCTACCCCGCCCGCCCTCCTGCTGCTGCTCTCCCGCTTCTGCCTGGACTACGAGACCTCCACCATCAGCTACATCCTCACCCTGACGGATGAGCAGTTCCTGGTGCAGGATCATTCCCCCGTGACCCTTGTGACCGTGCTGTGCGCGGAGGCCCGCGAGGCTGCCCAGAAGCTCCTGAACCACTACGTGAAGGTGCAAGGGCTGATCATCTCCCAGATGCTGCGCAAGAGCGTGGAGACGCGCGACTGGATCAGCACCATCGAGCCCCGCAACGTCCGGGCCGTCATGAAGCGCGTCGTGGAGGATGCTACCTCCATCGACGTGCAGGTGGGGCTGCTGTACGAGGAGGGCGTGCGGAAGGCCCAGAGCAGCGACTCGAGCAAACGGACCTTCTCTGTGTACAGCAGCTCCCGGCAGCAGAGCCGCTACGCCCCGAGCTACACGCCCAGCGCCCCCATGGACACCAACTTGCTGAGCAACATCCAGAAGCTTTTCTCGGAGCGAATCGACATCTTCAGCCCCGTGGAGTTCAACAAGGTCTCCGTGCTGACCGGCATCATCAAGATCAGCCTGAAGACTTTCCTGGAGTGCGTGCGGCTGCGCGCCTTCGGGCGCTACGGCCTGCAGCAGATCCAGGTGGACTGCTACTACCTGCAGCTTTACCTGTGGCGCTTTGTCTCCGACGAGAACCTGGTGCACTTCCTGCTGGATGAGATCGTGGGCAGCACCGCGCACCGCTGCCTCGACCCTGTGCCCATGGAGCAGAGCGTCATCGAGGTCATCTGTGAGCGCGGGTAGCGGGGGCCCTGACTCACGAACCCCGCAGCGTCTCTGCTGATCTGCCTCGGGCCCCGAGACCCACCAGCTACAGAATTGTTGGGAGCCTGGGCTGACTGACAGCATGCTTCGTGTTACGTTTATCTGTAAGTCGCCCTGAGCCTTTTTAAAAGGGACGGGCAGGATAGAAATTTAAATTAAAACAAAACC
>21_Locus_10171_Transcript_1/1_Confidence_1.000_Length_711
CTGTTGAAGCCGAAGAAATTGTGAAACAGCTGGATATGGTGGAACAGGTGGATGAGATCACTACAAGTACTGCGACCTCAACCAATGGAGCAGCCTACGCTAGCCAAGCCGTGCAAGTCCGATCGACTATAAACAACGGCTTGGAAGAAGTAGAAGACGCAGCCGATCGGGATCTCCCACCCCTTACAGCACCAGTGTCGCCAGACAGCGGTTACTCATCAGCTCATGCAGAAGCCACCTATGAAGAAGACTGGGAAGTCTTTGATCCATATTATTTCATCAAACATGTTCCACCACTAACAGACGAACAACTTAATCGGAAGCCAGCTCTTCCATTGAAAACAAGAAGCACGCCAGAATTCTCCTTAGTTCTAGACTTGGATGAAACATTAGTGCACTGTAGTCTAAATGAGCTAGAAGATGCTGCACTCACCTTTCCAGTACTTTTCCAAGACGTCATTTACCAGGTTTATGTGCGATTAAGACCGTTCTTCAGAGAGTTCTTGGAGCGTATGTCTCAAATTTATGAGATCATCCTTTTTACTGCTTCTAAGAAGGTGTATGCAGACAAATTACTGAACATACTAGACCCTAAAAAGCAGCTGGTCAGGCATCGACTTTTCCGTGAGCATTGTGTTTGTGTACAAGGAAACTACATAAAGGATTTAAACATCCTCGGTAGAGATCTTTCAAAAACGATCATTATTGACC
>21_Locus_10174_Transcript_1/1_Confidence_1.000_Length_235
CGAGAGGGGGAGCGGGAAGGGGACACTTTGCAGGACCTTCCCTCTCCCCCTCCTGCAAGTCCTTTTACACGTGGATGACCACGGTGCTGGGGGGGCTCTGCAGCCGGTTCTTGTACTGGTCTAGCCAGCTCCTCAGTTCAGCGATCTTGTAGCCCTCTGGTCCCCTGCCTCCCTGGTACATCACCTTCTCCTCCTGGATGATGTAGAGGCGCTCAAAGTAAGCCCCGTAGGCGGC
>21_Locus_10175_Transcript_1/1_Confidence_1.000_Length_268
TCTTCCGATCTGCTTAAGCTGCATCTGGATGGAGCTGAATTTCCGGTGGATAATGCCGACCATGCGCTCGATCTCCTTGGGGGACACGGGCCGGGTGCGGCTCTGCTCCCGCAAGAGGTTCATCACGTGGGTCGTGAACTCGTTGCAGGCCTGCTCGTATTTCTCCAGCTCGGAGTGATAGATCTGCCGGATCTGGGAGAGCTTGTTGCGATAATCCGAGTGCTCGATGGAGTTATCGGGGGAAACGCCCCCTGCAGCAGCTGCCGCT
>21_Locus_10179_Transcript_1/1_Confidence_1.000_Length_153
CCGGTTGCTCGCCGGGAGCGGTGCAAGAGCCGGGCATGGGGGCCCCCGAGAACAACCAGGTCCTGGTTGAGGGAAGCGTCGCGGCCTCCCCCGCGCTGGCTGCGGAGCAGCAAGGCTTCGTGCCCTGGTACGTGGGCAGCCCGCAGGCCCCGG
>21_Locus_1017_Transcript_1/1_Confidence_1.000_Length_1574
GAAAACCAAACAGTGTGGTACATCCACAGAGGCACTTCCAAAGTTGGTCGGCAAAATAAGCAAGCACCCTGTTTGAAAGCGTGTTGTCTTTGTGGAAAAGAAAATACTCAACGTCTACTGGGTCACTCGTATGAATTTTCACATCCTTTGCACGCAGCTCCAAGTATTCCTGAGAAAGATCAGTCAAATGTCACTTTGATTCATCCAGTTCCTTAGGTTTCGGCGGTGAATCTGGGCGAGCTGTAGCCTCCATCCCCCGACGTCCCGCTGATTGCACAAAAAACATGGAGGGAGTCATGCATCCACGGGGAGCGCATCGTGTCTTCCTGGTACAGCTGTTCATGGATGATGTCGGAAAGCTCTTTCACCATGTCTCGGAAGTTGGATTTGAGTCCTTCATGGTATTCTACTTGGTCCTCCTTAATGAGTCTCTCGTTGAGCTCCAGAGCGATTCCACAAGCTTGTATAAACTTCCTGAACATTTCCTTCAACTCGTTCACCTTCTTAGTGGGATATTTGCTGGATTGGTTGTCATTCAAGAAAGCCCTAGCGTAGGCCAATGGACCAGCATTGACCTGGACAGAAACAGAGCCCTGCAACTTCAGCTGCAGCTGGATCATGTCAACGTCGGCAACAGAGCAGAGCTTTTGCAGCTCCGCCGTCTTCTCCTTTATCTCATCCGTAGCAACATCAATTGGCTTCAGATTGACCTGCTGTTCGTAGTTTACCGGAATCCTCTTCTTCACGTACGGAAAGAAGTTTGAGGTAGTTAGAATCGTCCGTCTCTTGCACTGCTCCTCCACAATCCCGTGCTTTTTCCCAGATAAGGTGTAAGGCGTTTCAAATACAAATCTGCTGATATTATGGTTTCTTTCAAACTCTGTCTTCCTTTCGGAGAGCTCTCTGTCGTCGAAGTAGGGCTTCACGTAGGTCACTTGGATGTGGGCATATTTGGGATCAAGATCTTTGACGTTCACCTTGTTTGAATCCTGGATAATTTTTACATTCTCTCCTCCAAATTTTTCTCCGTAAAGCGTAAGCAACCGCAGGGAGATCTCCGACAGGCCTGTGAGCTTGGGTTCCTTGTAGATGTATTCTTTGCCGTCTTCTTCTTCAAAGAAAGCTTGTCCAAAAAAGGCCACTCGGAAAAACGTGCCTAAAAGCCTCTTCTTGGTGTGCATCACCTCCAGGATCTTTGTATAGGCGCCGTGAAGAGTTCTGTATAACTGAGTGAGCTTCTCAAACTCTCGCCGCTTTTCATAAATGGGAATTATCAGCTTTGAGACCTCGGATATGGTTTCGTAGCGCTCTGCTTTCCACAGCCCGTCCACACACAGTTCCAGTAGCTCCACCAAGATTTCCTCGCTGTAGTGAACATCCATCATCCCTGCGTCTTCTTTCATCGCACCCTCCTCGTCGATATTGGGCGTGACTTTCTTGAAGGCCGAGCATCCGTTGTGGAACAATTTTTTTCGGTGAAGGAACTCCGCTACCAGGGCCGCCACATGAACGTAACACATTGCCGCCTCAGAGAAATCCCCGTTCTTGACGTGGATCTTGGCCATGCTGTCCGG
>21_Locus_10180_Transcript_1/1_Confidence_1.000_Length_562
GGTTGAAATGGTCTCCATGGCAGCCAGAGTGGTTCTCTGATACAAAAGCTTCTGAATATTAGGCCCATTAGGACCTTCAGGCTCAGTAATGGAGCTACGCTTCTTCAGCGGCCGTGGGGCATTGGACAGTTTCTTCCTCAGTGCCTCCAGATCGGCATCACTCTGATTTCTGTACGGGTTGGACAAGAAAGGCAACAGTTTGGTTGGGCTGAGGGGACGAGGAATTCGTTCAGTTTCATGATTCTCGATGGCTGAAGTTGTCGTCTCCATCTCGGGCTCTGGGCTGCCCGGCTTGCCTGGACTGTTTAAATGAATATTCTCTGTCTGCTGCTGATTTTGTGCCCCGGCTCCGGCAATCACAGGCTTCCCGTACACACATGGAAAGTGAGGTCCTCTTGTCTGTGCCCTAGTCAATGCACTCTGTACTGCCTGCTGGAAGTTCTTCCCAGGTGTCTGCTGTTTTGTGTACATGCTGTATATTGAACTCGCAGCCACAGTCTGGGGCTTTCGAAATGGTGGAAGCTGGGTCTCTTTGGATGGCTGGGGAGTGAAGGGTCTCACG
>21_Locus_10181_Transcript_1/1_Confidence_1.000_Length_217
CCCCCCCCTTTAAAAAAATAAATTTCAATAGCAGCCAGTACATCAGCAACAATGTTTCTAAAAATGCATGTGCTAACTGTAATAAAAAGCACCATTATATGGTCTTGACACAGGATTTACAATGATGTGGTATTTACATTAGGAACTGAACATCTGGAAACAGAATTCATATTCTCCCATCTGCTGCTCCCCTTTTTAGGCTGTGTTTACTATTCGG
>21_Locus_10183_Transcript_1/1_Confidence_1.000_Length_978
GACCTGGAGCCAAGGATCCAGATGCAAGAGGAACCAAGTGAGCAGGCCTTCAGCTACCAAATGCCAATCTGTGAACCAGAACCAGAAGCTGCAGATTCAGAAGGGGTCACAGAAGCTGAGCCAGAACCCAGGCGCTCACAGAGGTCCAACAAAGGAGTTCCACCCTTGAAATACTCCTACCTCACCACAAGTGCAGAGCTGCAAGAACCCAGCACATGGAAGGATGTTGACAGGATGCCAACCCATGAAGCTGAAAAATGGAGGAAAGCAGCAAAGGAAGAGATTGAATCTTTACACAAGAACAAAACATGGACACTTATGGAACTACCTGCTGGAAGAAAACCTGTAGGTTGCAAATGGGTCTTCAAAATCAAACAAGATGCAGAAGGGGATGTACAGCGCTACAAAGCCAGACTAGTAGCCAAGGGATACTCCCAAATATATGGAGAAGACTATGATGAAACATTTGCACCAGTTGTCAAGCACACTTCCATCAGAACACTACTTAGCATAGCAGCTTCCAGAAAGATGCATGTTAACCATTTAGATGTCAAGACTGCATTCCTGAATGGAGAGCTTGAGGAAGACATCTATATGCAGCAGCCACCAGGCTTCGAGGAACCTGGAAGGGAGAAGCTCGTATGCAAGCTCCAGAAGAGCATTTATGGCTTGAAGGAAGCAGCTAGGGCATGGAATGAGAAACTGAATCAACTACTGCTTAAGGAAGGGTTCACACAAGGAAAAGCTGACCCCTGCCTGTACTCAAGATTCAGAAACAATAAGTGGACTTATATCCTGACTTATGTTGATGATCTGATCATCTGTTGTGAACAGGAGCAAGACAGTCACGAGATTGTTGAGCACCTAAACAAGGAAGTAGAGGTGAAGGAACTTGGAAGCATCTCACACTACCTTGGCATTCAAATAGAAAAAGAAGAAGATGGAAGTTATCTTCTCAACCAGAAAGCAAAGATCAAG
>21_Locus_10187_Transcript_1/1_Confidence_1.000_Length_669
CGAAAATTTATTTTATTATTTGTATTGCCAAAGCGCCCAGTGGCCACAGCTGCAGTCAGGGCCCAACTGTATTACAAGGTACAGTAAAATACAGCAACAGTCCCTGCCCAATGAGCCTACAGGCTAAGGAAGGATTAACATCTCCATTTCAAGGACAGACATTTCAATGCAATGTCTGGCCCAAGTTTACCCAGAAAGACTATGACAGACTATGGACTTGATCTCCAACATCGAGCATAAGCCACAAGACCTTTCTAACAAGGGTGACACTAGTCTATCCATTAGGATAGAAAGAAGCAAGTCTGTAATACTGTTTAGTCTTTTGTCTCCTTTCCCCTCCGGCCGCTGCAACGAGAACTGCAAACTTTGCAGTGTGAGCGCTGTACAAAGTAGCAACAAGAACTCGTTTTCATTGCACAATACATTCACCACCAAAACAACTTATGGGGCACGTTGCCTGGTATCCTATCTCAGACAGCATCCTTCAAGGGATGCATAGGAGAGTAATCCTTCGCCTGCCTAGCTTGGCTAACTGATCCTCCATGAAGGAAGAGGGATGCAGTCCTAGATCACAGAGAAGTCCAAGTAGCAGCAATTATCTTCTGTACTGAATGAAAGGAATGATTAGAAGCAATGTCAGGAATGCAAAGCAAACCGTGAGAAAATGGT
>21_Locus_10188_Transcript_2/2_Confidence_1.000_Length_322
AAGGCAGGGCTGTTGGGGGATATTCCCAGGGTATCGGGGCTGGGTTTGGGGCCAGGGTGAGGCCAGCCTAGCTGCGAGGCCAGTGATGGGGTCTTTGCTTTGCAGGTGGCAAGCTGGAGCCTGCTGGCCTCATCCTGACTGCCGGGGAGGCTGCACCCTGCAGTGGCTTCCTGATTCGCAGCCTGGAGGAGCCAGCCAGAGCCTGGAAGGAGCCTGCCCCTCCCTAGGCTGCAGGCTTGAGCTAGGCCAGGCCCTGGAGCGATGCTGCTCCCACCTACCCAGCTCCCCACACAGATCCCAAACCCCATTGGCTGTGCTCTGT
>21_Locus_10189_Transcript_1/1_Confidence_1.000_Length_198
ATTGGAGTGGTCACACAGCACTTTTTATACATATATCGTAAGCGCCCAAGCATTCACGCCAGCTAGTGAACAGCAGCACACTCTAAGCGTGGCCTCAGTAAGAGTCACTTCCGTCGGGTTTTTTAAATACTGTACAGAATCAAGGCTACAAATCTTTCTCCTCTCCCCCGTTGCCCCCAACTCCAGTCACATCACGAT
>21_Locus_1018_Transcript_2/2_Confidence_1.000_Length_1374
CCCTGGCCCCGCCACTGCTGCCGGTTCAGCTCCGCGATGCAAAACTTGAGCCGCCCCCGCCGCTGACCGGAGCTGCCGCTGTGATGGGAGGGAACGCGTATGGTGGCCTGATGTCGGAGCGGTTCCGCCTGCCCGTCTGCTTCCTGGGGGTGTTTGCCTGTTACTTTTACTACGGGATCCTGCAGGAGAGCATAACTCGAGGGAAATATGGTGAAGGTGCCAAGCAGGAGAAGTTCAAATATGCCTTGTCCCTGGTCTTCATTCAGTGTGTGATCAATGCCATCTTTGCTAGATTAATGATCCAGTTTTTTGACACCGCTAGGGTGGATCGGACCCGGAATTGGCTATATGCAGCCTGCTCGCTTTCCTACCTGGGGGCCATGGTTTCCAGCAATTCAGCTTTGCAGTTCGTCAATTACCCAACTCAGGTCTTGGGGAAGTCCTGTAAACCCATCCCAGTCATGCTTTTGGGGGTGACCATGCTGAGGAAGAAGTACCCACTAGCCAAATATCTCTGCGTTCTGCTGATCGTCGCAGGTGTGGCCCTGTTCATGTACAAGCCCAAAAATGGAGGTGATGGTGCGGATGATCATCTCTTTGGTTATGGAGAACTCCTGCTGCTTCTGTCACTGACCTTGGATGGACTGACTGGAGTGTCACAGGACCATATGAGAGCCCATTACCAGACTGGTTCCAATCACATGATGCTGAATGTTAACCTGTGGTCCACTTTGTTCCTGGGAGCTGGTACCTTGTTCACTGGGGAGCTCTGGGAGTTCCTTAGTTTTGTCGAACGCTATCCCAGCATTGCCTACAACATCCTACTGTTTGGCCTGACAAGTGCGCTGGGCCAGAGTTTCATCTTCATGACAGTGGTATATTTTGGACCTCTGACTTGTTCGATCATCACCACGACCCGCAAGTTCTTCACCATCTTGGCATCTGTTATCCTGTTTGCCAACCCAATCAGCACAATGCAGTGGATGGGGACCATCCTTGTATTCTTGGGTCTTGGACTTGATGCCAAATTTGGGAAAGGATCAAAGACATAATCACATTAGGAAGACCTTTGAACTCTGCAAGTGGAATGAACTGTTAACTTATTGTCTTGTACCTCAGCATCTTTATCAAACTGGACTCAGGAGGAGTGCTTGGAAGAAGGGAATGGACTTTGTTTTGTTTTTTAATTACAAAGCATTTTTAAATGTAACTTTTTTTAATTTTAACTATAGACCAGAGTTTACTCTCCCCTACACCCACCCTTTAATCAAAGCTGCATTGATGGATCCCAACAGGAAGGAGAAATCCTGGGTTTAATTGGAGAAGTGTTTCATATCTCTTATAAAGAAAGTTTAAATTGACCTCCAAACCCGT
>21_Locus_10190_Transcript_1/1_Confidence_1.000_Length_944
CTCCCCGCCCCCCCCATTCCAGGCCAGTTTGAAGCTAGCCCTCCCCTTGGAAACACTAGCTAGGAACTTTCATTCTGCAGTGGAAAGTGCTTGAAGAAAGGAGGATTCTGTAGTGCCGGTGAGAGAACTGATCGGATGAGGCAGGGATGACGTTAACACTGGGATGAGCTGGTCAGGCCAGCGTAGCTTGTTTCTCCTCGGGGGTCTCCTCCAGTAGCTGCATGATCAGTTCATGGAGGGGTTTGCAGATCTTGGCGTAGGCTGCCCCCGTCAGGTGCAGGAAATCAAACATGTCATGGCAGGAGATGGTGCCGTCCGAGTGCACAAATCCCCCGTCTACATCCAGGAGTTGGACGTTGGCGAGCCTGGGGAGAGAGGCCTTCAGCAGCTGGTTCACCTTGCTGTTCTTCTGCCGCAGGGGGTTTGGCTTCTCGCCGCGAGGAAGCAGGCCCAGTACAATGACTTTGGCCTGTGGCTGCCAGGCATTTATCAGCCGCACGATGGCCTCGATTCCACCCATTATTTCCTCTGCCGTGTTTTCATGGTTATTTGTTCCAACCCAGACAACAATGACCTTGGGCTTAATGTTCTCCAATTCACCATTCTTCAGTCGCCAGAGAATATGCCCAGTTGTGTCCCCACCAATACCAAAGTTCAGCGCGTGAAGGGGTGAAAAGAGCTCTCGCCAGATCTCATACTGCTGTAGCAACTGCACCATGGAATCCCCCACAAACAGCACGTCGGGCTCCTTGTCTTTGCAGTCCAACACAAACCTGTTATGCTGCGACATCCACCTGTCATCTCCCTGAATATCTTCAGCTGCATGCGGAATCGCTGCTGGGTTGGAGTCTCCCTGGCTCATTCTATTCGCCAGCGGCGGCTGCGGCTCCCCCCGCGTCTCCATCTCGCTCGGGCGGGCGCGTCCCTCTCCCCAAAGGCCTGGG
>21_Locus_10191_Transcript_1/1_Confidence_1.000_Length_417
CTTCAACTTATTTTTTCTTTGTTGTAGTTTTTTTAAATTGTCAGTTTTTAGCTATTCAACAGATTAAAAGCAAATCATGCCATATTTAGTCCTGGAGTAAAACTCAAGTCTAAATGTTCATGTGAAGATTATTGTAGTAAACTTTTAAAATGGCAAGGCAACTTTAAGCTGCCGTTTAGCCAAATAAAACGTAACATGAAATTATATTAGAATGACATTTCCCTTGTTTCAAACTGTTTGGTGTAAGAGAATATTAATATGCAGCTTGGTGGACAGCACCAGTTAATGCACATTTCTTTATTTTTTTCTGTAACATGTATACCGAAAAAAGTGCATTTGTCTGAGGAACTGTTTGTTTGCTACCACTCTGAATCTCAGTTTTGAGTAAATGTACCTCAGTCTAAATCAGACTTTTTA
>21_Locus_10192_Transcript_1/1_Confidence_1.000_Length_842
GGGTTTAAGGCACAAATGTTAGTTTGCAGTGCTGGGGAGAGAGGAAACATTCCCTCTCTGCTCCCAAGCAGCTTTGGAAGTCATCCCCCCCCCAATATTTACAGATGTTTTGAGGAGCAATGGGGTAGCAGAAGAAAACCGGCATAAGAATGCTGCCCTGTGGGGGGATTGCTACAAGCTGCATCTGCTCAGAGAATTCTGCTGCCTGCATCAAGCATTTACTCCAGGCTGTATTTATGCACAAAGCAGGAAAGGTGAAAGCAGAAGCCTAGGGCAGATGCTGTAGTGACAGGACAAGATTAGCAGAGCATCCCTCCTGTGGGTGTTGTATATAGGTGAAGTGGGTTCTTACCCAAGCAGCAGGCTTCAGTTGCTCTAAAAGCCTAGTTAATCTGTAACTGACCCTGCTTGGAGGGGGTAAACCCCCCAAGAGACAACACTAACAGGTGCCTGGCTACTTCCATATCAACACATTCAAGTAAACCGGTTCCCTACAGAGACAAATCATGGAAGCAGCCAGGGCTGGGGGTTAAAAACAACACTAAAAATGAGATTTTTGCCTTTGGTTTCTCAGGGCTGAACTCAGCCCAGGCAGGCACAATGCCCCCTACATCTAACAAGGCTACCCCTGCCTACAGCAGAACTAGTTTTGGCTCCTCTCCAAAGCCCCATTAAAATCCCCCAGAGTGCATTTCAGTCCTTTCAAGCCCATGCAAGCTTCCATTTGGGCATTCCCTTCAGATGGGTCCTTCACAGCTGATCTTCTTTCAGCCACTTCAGGAGCTGGGGCACGTAGTAGGTAATTATGACATCTGCCCCGGCTCGCCTGAAGCTGGTCATGG
>21_Locus_10193_Transcript_1/1_Confidence_1.000_Length_237
AGCCGGTTCCCCCTTGTCCTGTCCCGGCGATACACAGACAGTTCGGAGGGGGGGGCTGAGGTGAAGAGAACAGCCCCCCTGTCATCGAGCGACTCATCCCAGCTGGAGAACACCGTTCCGGGCACGTATGGGGAGCCACGTGCCCCACAGCAGACTAGGCGAGGGGCAGACAAGGCATCTCTGGCAGCCAAAGACACAGCATTGGGGGCAGGAGGAGAGACGTTACCCTGCCCCCCC
>21_Locus_10194_Transcript_1/1_Confidence_1.000_Length_318
TGCTTAAGAGATTTACTTTTATTTATAAAAATCATAAAACTACACTAGATTCCTGCCTGATAGTGTAATTCCTGAGTTTAAGATCCATGCTGAGGCACAGCAGATAAAACTCCCTCCGACGATGGGTGTAAACAGGACAGCAGCTCCACTTCTACGCACACCAGCCTGCTTCGCCCCAAGGTTGGCAGGTCTGTGTAAAGCTTCTCACCAAATATTCAAACTGGAGTAGGCTGTGGCCAACGGTCAAATCCAGGACGATGACCAAATATGGAGCTGCTGTCCATCTGTTGGACGGACCCCATGCTGTAGCTCCATGCC
>21_Locus_10196_Transcript_1/1_Confidence_1.000_Length_884
GGTTATGACAAATAACATGGAAGACAGTAATGTAAAAATGAGGTGACAAAAACAGTGGTTTAATACTGAAACTGAAAATTTCAGGCGATTTGTTATTAGGAACCTCTAAGCAGATAGGTTTGCAAGATTCATACACTAGAAAACAACCTAGCCAAATGGCACTCAACATTAACAGCTGGAAACCTCCTTGGTCATCAAATGGGGTTTCAGAAAGCAAACTGACTTACAGTGTAGTGTCCACACATGACTCAGGATTACTGATGCAACATTATGGAGGTACTCTCACGTAATATTTTCACCTCTGTCACTCCTGTCTTCTGAGGGGAATGGAAGGGCACTCTTTGAATTGTGTAGATAGAAGAAGCTGGTTTTTAACTCCTGCTTTGCTGTTGGAAAGGGTGCTTTTTTGTTCCATAAACTCTCTTGACAGCTTGGATCACTCTTTACCTCCAAGTCCTTTCCAGGTTTCCAAGTGGGCAAGGAAGGAGGAAGAGCTGCTACTTTGTTGAGATACTTGCTGCTCCTCTGTCACTGGGTGTTATAAAGAGAAGTCTCAAGTCTGATTTTAAAAGCTGTATGCCTGGTGCCAGCTGCATTTTGAGTACCACAAGACTTACCAAACAAGCAGAATGAGAAACATTTCTCATCCTATTATGCATATGCTACAGATGGGAGTGACATGCAGAAGTACATATAAAAACATCTGCATTTTTTATAATAGATTTTAGAAGTCTTGACAAAGACATACATTATCTCCCCCCAAAATGTCAGTGCTGTTTAATCAATTGATTACATGCCAGTAAGTCAGTATTTGTTCCCTCTAACTCAGCTACTTGGAATTACATAGTTCAGATCTTAAAAGCATTATACCAGATGAAAATGGT
>21_Locus_10197_Transcript_1/1_Confidence_1.000_Length_169
CTACCACCAACGTATTGGGAGACTCCATTGGTGCAGGGATTGTTGAGCACTTATCACGGCATGAGCTGAGGAACAAGGATGCTGAGATGGGCAATTCTGTGATAGAGGAGAATGAAATGAAGAAGCCCTACCAGCTGATTTCACAGGAAAATGAGAATGAGAAACCACT
>21_Locus_10198_Transcript_1/1_Confidence_1.000_Length_181
TACCAAGACGAACGCAATACGTGGTAAATAGTAAATCAAGAAGAATTCTCGACTGAGGTCTCAATCCATTACCAAGATCGTCGGAAGAGCTCGGTAATGATTTTTGCAAGAAACAAATTGATTCTCGTTTCAGCCCTAATCATCATCCAGCTAGTTGCTGTATATGCACATTTTTAGAGGA
>21_Locus_10199_Transcript_1/1_Confidence_1.000_Length_713
CTCTTCCGATCTGCCATTTGACACCTCTCTTTATTCAGATTTCCGTTGCTCTTGGTTTTTTTTAGATCACACAAGCTTTAAAACAAGAACGGGTGAAAACTTCCCCAACGCCCGGAAAGGGACCCCCAGAGAATTCAAAGAGCAACAGGAGTTTCGAACACATCCGGAGGGACGAGGTTATAGACCGGGGGCTGCGGGGAATGAGGCGAGCTTGGTTTCCCAGGACTGTCCCTTCCAGCCCCCAAGGGATCTGGGGCCCTTTGGGATTGACCTGTGGCGGTTTTGGTCAGTTCCAGAGTAAATCTCGCGCCCCCTGCTTGCAGGGCGCGAGGGGGAATTGGTCTTTAAGGCCCCGTCCACGTACGGACTTTCAAAGGCCACGATCCAGGTGTAGTTTCAAAGACAGCTTATGCTTTCTCTTCTCTCCCCCCACCCCCCATCTTGCACCCAACTCTCACAGGGATGGAAATCAATGCTATTTAAGGGCCTCCGGCAGCCAAAGATGGCCCCTCGCCATTTTACGAGTCAAAGAGTTTCAGCTTTGGGGGGAACTTAGTGTTTCTAACGCCAAGGAAAGTTCCCAGAACTATACGTGTGCGTGTTTCGGTATCCCCTCGCTTACAAACCTTTGCATTGGCCATGCCGGAAAAGATAAAGCACAGAAGGTTCGTAAAGCAAATAAATAAAGCAGCACAAAAAATAATAATAATAAG
>21_Locus_1019_Transcript_1/1_Confidence_1.000_Length_319
TTCCGATCTCCCCCCCCATGCACAGTGGTTGCCAAATGCCCCCCATACACAGCCCTCTTCTCACACTTCTACAGTGCCAAATGTCCCTTCACATATACATGCGGCCCAGCAAATGGCCACCTTTACACAGATCCCACCAAAAGGCTTCTTGCATAGTTCCTGACACACACTGCCCCAAATGCCCTCCTCTTACCCAGAGTGCTCCTCATAGTTCCTTGAACACACAGCAGCATACCCTCCCAGGCATAATCCCACACAATGCCCCCCAAGTGGCCTCTTCCATGCCATAGTTTGTCATGCACAATGCCCCCCAAGTGGC
>21_Locus_10200_Transcript_1/1_Confidence_1.000_Length_232
GGGGGGCGGCAGTGTCTGTATGAGTGGGTGGCGGGCGGGGGGGAAGCCCGGCCTATTCTTTCCCATCCACTATGGCCAGCTCTTTGATCACCCTCAGTTTGCCGCTGGCGTCGATCCGGCGCTTCTCCCTGATTAGGTCCTCCAGGCTGTGAAACCTCACCGTGTGCACTTTGTTCTCCGCCAGGTGGATCTTGAGATAGTATTGCTGCTGCGGCTGGGGCCCCGCAACCGC
>21_Locus_10201_Transcript_1/1_Confidence_1.000_Length_177
ACAGCCCTTACAATTTTACTCTGTAGAAAATGGAGACTCTGTGTTAGTACGATGGTAACACTATTTTGAATTGGCCGAAAATGCTGCAACTGTAGAGAAGCTACCAAGGGCATCCACAAATAAATGTATATAATGATTTTTAGCTGTACATACATAATGTGGAAGAACGTGGATTTA
>21_Locus_10202_Transcript_1/1_Confidence_1.000_Length_395
TCGGGGCATGGCCGAGGCCGGGCGACCCCAGTTCCTCTACCAGCTGCCGGCCTGGGTGATGTGCGGCTTCTACCGGCTCATGGACGCGCTGGGCCGGGCGGACTGGACCCGGTTCGCCTCCAGGATCGTGCGGGACCAGGTGGAGCTGCGTCTGTACGAGCGGCTGGAAGGACGGACAGAACAAATCATGTGGGCCTGGATGAACCGCAACGCCCGCATCGCTGACCTGCTCCAGATCCTCGAGGACCTGCAGCTGTACCGCGCACGTGATGTCATCGCCTCATGGTGCGTCCCTTCTCCCTCGCTGAAGCCTAGCGCCCCCCCTCTTTGTTCAGCTGACCCGGAGCCGCCTCCGCCGCCTCTGGCCCCAGATCCTGGTGGGGGGAGTCGGGCCG
>21_Locus_10203_Transcript_1/1_Confidence_1.000_Length_1236
AAGCTAGGATCCAGGGAGCCAGAAGGAGTGTCGAGTCCGCTCCAGCAGCCCTCGCCTTCGCTTCAGCTGGGAAGCTGAATTTCTTAGAAGTCAAAATCTTCGAAAGGTTCCACCAAACTCAACTTAACGGGACTCCTCTCGTCTGGATTGGTTCTGAGTTACCCAAGATGCCGCACATTGACAACGACATCAAGTTAGACTTCAAGGACGTCTTGCTGAGGCCCAAGCGTAGCACCCTCAAGTCCCGCAGCGAGGTGGATCTTACGAGGTCCTTTGTGTTCCGCAACTCCAAGCAGACCTATCAGGGGATCCCCATCATCGCGGCCAACATGGACACCGTTGGCACCTTTGAGATGGCCAAGGCGCTGTGCAAGTTCTCCCTCTTCACCGCCGTCCACAAGCATTACACCCTGGAGCAGTGGAAAGACTTTGCGGCCCAGAATCCCGACTGCCTGGAGCACGTAGCAGCCAGCTCAGGCACTGGCCCCCTCGACTTTGAACAGCTGGAGCAGATCCTGGAGGCCGTGCCTCAGGTGCGCTACATCTGCTTGGACGTGGCCAACGGCTACTCGGAGCACTTCGTCCAGTTCCTGAGAGATGTGCGCAAACGCTTCACTGACCACACCATCATGGCCGGGAATGTGGTGACCGGGGAGATGGTGGAAGAGCTGATCCTCTCAGGAGCAGACATCATCAAAGTGGGGATCGGACCAGGTTCGGTCTGCACCACCCGGCAGAAGACGGGGGTGGGGTACCCCCAGCTGAGTGCTGTCATGGAGTGCGCCGATGCCGCCCACGGACTCAATGGGCACATCATATCGGATGGAGGCTGCAGCTGCCCAGGAGATGTGGCCAAAGCTTTCGGTGCTGGCGCTGACTTTGTCATGCTGGGCGGGATGCTGGCCGGGCACACGGAGTCGGGCGGGGAGGTGATGGAGAAGAACGGGAAGAAGTACAGGCTGTTCTACGGCATGAGCTCCGAGCTGGCTATGAAGAAATACGCGGGGGGAGTCGCCGAGTACAGGGCGTCGGAGGGGAAGACGGTGCAGGTGCAGTTCAAGGGGGACGTGGAGCACACCCTACGGGACATCCTGGGGGGCATCCGCTCCACCTGCACCTACGTGGGGGCGGCCAAGCTGAAGGAACTGAGCCGCCGGACCACCTTCATCCGGGTCACCCAGCAAGCCAGCCCCGTCGTCTTCAGCAGCGGGGACTAGCCCTCCGCGGGGGGGGGGG
>21_Locus_10205_Transcript_1/1_Confidence_1.000_Length_721
CACAGGATGCAGTGGTGTAATCCACTGTTAAACTTTTAACTCAGAAAGCAAGGTTTAACAGTGGTGCTAGTTCCCTCACACACATTTGTCTTAATATATGATGGGATTAATCCTTCTGTCAGTCTGTCTGCCTTGTGGAGTCAGTGGAGACCAACGTAGCATTATGGGATACATAGCAGCCATGGCAATAGGGAGTCGGGGCAGGGAATGTGGGAACAGTGAAAATGCAGGCTTAAAATCTTCCATAAGAAATTGAAGCGGCAGGAGAAAAGGTTTGTGTGAATGCAGCCAGAATCATGCTTAACTGGTATAACTGTCCAAGACAACAAGTGATTCACACTAGCTTGAGGTGAAGGCCTTCTGCTGTCCAGAAGTAACAGCCAGTAATAAACTACTGTCAATTTACCCACTGTCTGCAGGGCTCCTGCAGCTCTGATATTGTAAGAGCAGGGTATTGTTTGAAGCAGGGTAACTTGGGACAGTGGCTGGTCCCTCCTGCATCCCAGGACTTTTTCAGCAGATCCGATTTGGAAGGTTCCCCATCCTCTTACACATCAAACTATACAGAACAAAAAACCCCAGCTATTTACACAGCATTGGACCACAGGTTCCTACAGTTGCAAAGCCCCTTCCCTCCCCCGAAAAAAGGTAGTAGCTCTGGCTTTAAAAAAATAAAACCAACCAAACAAAAAACCACCAAAGTTTGTACTGCAATAAAAAG
>21_Locus_10206_Transcript_1/1_Confidence_1.000_Length_1461
GCAACAAAATGTCAAAAGCAAGAAACGGCAACATTGACAGTTCAATTTTTAAGCCAAATACTCAAAAAATTATAAACAAGCCTTTGAGTATGCATTGTATGTACAAGCTGCATAACGATATAAAAAAGTTCCTTTAAGAACATGATAGTGAAGGCTTTGGTAGCAAAAGTTTTTTTCTTGATTGGTTTTTTAAAACTGGAGTCTTCAGGAAAAAAATGGTCTTCCTTAAATTCAAAGGATAAAAATTAAAGATCTTGTTACACTGGGTGTTAAGTGACTGTCCTTAGCTGTATTAGGCTTCACAAAACCAATCCCACTCGAGTTACACAGTGATGACCGGCTTAACGTAAGGGGGGGGGGAAGTGATTGTAGAGGAAGACTGCCAGATTAAGGGAGGAAGGCAGATCTATGGCTGTTCCTGCTCACTGCTGGCATAGAGGTGGACTTTCTGGACTTCGAGTTCTTCAGCGCTGACCATAGAGGGATCGATGGCTGCATATCGGGTACCGTGGAACTGTAGTAAGTGTATTTGGATATAGAGATTGACTTCAGCACTTCTGCAAAGATAGGGGAAATTCCCTCCTGTTTTAAGGTGTGCTCTTCTGGCATTGGGGTAGAGTTTATACATCTCCTCCTTAGCTTCCGTTGAAAGGGCACTCTGGTCGAACACATCCACGATAGTTACTGGGATGTCTCGGATTTTGTGAGGCTCCACGTAGGAATTCTGGCAGTTGAGGGTAAGTCTTGAAGCTAGCTCACTCTGACTCAGGCTTTCCAGCCTATCGACCATGAAGTCAATTCCATCAGCCATCTCGGAATCTACAGGACCAGATGCAAAATTTCCAAGAACTATTTTCTTCAGCATAAACGCAGGCATTAGCCAAAAGCTGTTTGCAGTCCATGTCTGGTTAAAGATAGAGGTGTCACTGAAAGAATTACACAGGATCAGAGACTGGACTCTGGGAGACTTGTGTGTGTATTCGGCAAATTTTTGTGCCAGAAAACCTCCCAGAGAAGCCCCGAAAAGATGAATTTTATCCAGCTGGAGGTGGTCCAATAATTTTCGGAACCCATCACAAAACTCCAGGTGGTCCCAGTAAACTGGATACTGTAGTGCAATAACTCTGTAGCCCCATCCAGTCAGTGCTAAAATTTGCTGGAAAAACACATCTGCAGTTCCACTGACAGGTGGAAGAAATATGAGCGGGCACCGGATGCTCCTGGGTCCTGCATCATAGAGCGACCAAACTTTACTATCGTCGTCATCTACAATAATCTTTTTAAGAGGAACTGTACTTCGGAACCAGTTATAGTCCGGAGAGACTTTGATCTCTCCCATGGCGTTCAGAGGACACCAAGGTTAGGAAAACCGGCGGCGGCTCCTCCACAGCGGCCCGCGGCGGAGGCAGCGTCCGAGCTTCGCTCCCAGTCTCAGCATCCGACCCCAGACCTCACCGCTCG
>21_Locus_1020_Transcript_1/1_Confidence_1.000_Length_188
ACAAAACCCTAGGGTTTCATTCTCAGAAGGACATCCTCAGGAGCTTCCATCTCATTTCATCATGAGGGCCAAGTGGAAGAAGAAGCGTATGAGGAGATTGAAGAGAAAGCGCCGAAAGATGAGACAGAGATCCAAGTAGAGCTCAGCTGGGACATCTCGTTTTCTTCCTGGTTTAGCTTTTCAAAGTG
>21_Locus_10210_Transcript_1/1_Confidence_1.000_Length_1095
TGCGGAGGAGGAGCGGCAGCGGGCGGAGCTGCTGGCTCGGTACCGGGAGCTGCTGGCGGAGCGGGACCGCACGCGCCAGTACAACGCGCAGCTGCAGTTCAAGCTGGCCGAGCTGCTCCGCAAGAAGAAGGGCGAGGCGGCCGAGCCGCCCAAGGCGGGGCTGGGGCATCCCGTCGCCGACCTGGAGCAGCGCTACGCCCGCTCCCTGGCGCTGCTGGAGGAGCTGAGGCACCAACAGGCCGAGGAGACGGGCCGGTACCGGGAGCAGATCGAGGCGCTGCAGCGACGGTGCCGGGAGAAGCTGGCCCAGGTCAGCGGCGAGTGGGAAGCCTTCCAGGCCGCGAAGAGGGAGACCGCGCTCTTCAGCCTGGGCCGGCGCCTGGGAGGCAGGGAAGCCGCCGTCCGCTTGGTGGGCCAGATCCAAGCGCGGGAGCAACGCACCGAGGAGGAGATCACGCAGGGCCGCTTAGAAAATATAACGTTGAAGCATAGCATTGCGAAGCTTGGAGTCAAGCTGAAAGCCCAAGAGGAGATGGGTGAGGGCCTGCACCTGATCGATTTTGAGCAACTGAAGATAGAGAACCAGACCTACAATGAGAAGATAGAGGAGCGCAACGAGGAGCTTCTGAAGCTCCGGAAGAAGGTTACCAATACAGTGCAGGTTCTGACCCACGTGAAAGAAAAATTACAGTTTGTGGAAGCAGATAATCAAATCAAAACCGCTCAGCTGATGGAGATTGAGGCCACAGTGGCCCAAAAGAGAGAAATTTTAACCAAAACTAAACAGGCCAGGGATCGTTTACGAAAGGACAACCTGAAATTGCACCAGAAATGTGGGCTGCTTGGCAAAGAGGTGCTGCTGCGGGATTTTGAGAAAAAGGTGGATGTAGCAGAGGAGCTAAGGCAGAAGCTGGAGATGCTGAAACGTCAGCATGCTGGACTCACCCTTGCTTGCAGAGGGGTCAAGAAAAAAATCCAAGAGGCCAGATCCTTTCTACCACAGTAAGGACTTTGGGTGGAGACTGGAAAATGGTCGAGACAGCAAAAATTCTGAAGAATTTACATCATTTTATTAACTGGAAAATGGTCGAGACA
>21_Locus_10211_Transcript_1/1_Confidence_1.000_Length_124
GAGCAGCATAAACAAGTACTGAAGAGGATGGGTAACATCAGAAATGAAGTTGGAGTATTTTACATGAACCAAGCTGCTGCTATACAGACGGAACGAGTAGTGAGCAAAAGCATATCTGCTGCTG
>21_Locus_10212_Transcript_1/1_Confidence_1.000_Length_2166
CCGTTGTTGAAGGCTTTTATTGTATGTAAACTGGCCTCCCACTGTATGCTGCAAGATACAAGTGTAACAGGGAAAGGCATTGGCTTGGCTATATAGTAAGATCTCTCCATATCCCTTAGGCTCCCAAATCTCACTTCCAGTTCAGCTGGCAATATGTAAACTGAGCACCTGGTCCCTTTTTAGTTTAATAAACCCACACTATAAACATATGGCACGTGGGGGTTCTGCTTCCAGGCCTCTCTCCATAATTGGCTCAGCCGTTCTCAGATTTTCCAAAATATCCGTTTACGGTACAGCACATACGAGACTAAAACCCATATTGATGTTGCCACCAAGTTCTGAGCCAGGTGTTCCCCATGGGATTGACCATCTTTCTTCTTCCACTTGAAAGGGAAGTAGTCTTCAAATATCTCGTGTCCAACATAGACCAGGATTGAGTTCATTCCTGGGTAGAAAAACGGAGCTCCAGACCACAGCCTCCTGCTGTCCACAAGGAAGTAGATCAGCAGTAAGAGCAGAAAGGCAAAGCAGCTCAGCGTCGTCACGTAGGAGAGCGACCAGAGATTCTTGTTTACAGGAATCCAGCCTTGGTCTTTGGTGCATTTGGTCAACGCTGCGGAAACGACCCCCAATACTAGACTCCATATAAAAAAACGTAGCATTATCTGCTTGTGTTGGTCTTTGTAAAACAAAAGTATTCTTCCTGCCTGAAGTCCCAAAAATGCCATCACAATGGAGTTGATGGTTCCCAAAATCCCTTCAGGATCATAGGCCACTGTTGTCTTGTACAGCACGTTCGAAGACGGATGCTGGTAAATGTGTCTCTCTCCCAGGAGCAAGTGATCGATATACCTAGCTGCTCCGCCAGTACAGTTGGGATATTTTCCAAGGTCTCCGATGCCACCAGGACCAAGGTAACCTTCTGGGCAGCCGGGCACCGTTAACAGGAAGGTGAGACTCAACCACACCGCCTCCAGCATCAAGATGAAAATCCACTGCGGCCAGAATGGCAGGATGTCCTGGAGAGCAGCGTCGGGTCTCGCCTGCGAGGTGCTGCCTTCGGCCACGGCTTTGGCAAAGAGGAGTTCCAAGACCGCTGTCGCGAGGTAGGTGGCGGCCAGCCTTTGAAGAACCCCCGGAATCCGCAGATTGTTCCAGGACAATGGCCCAAGGCAGTAATTGGGGTTAACAATGAGAACTCCGATCAGGAAGAGGAGGAAGCTCCTCCAGAGAATCTTCCCCAGCGCTTTCCACTTGGAGCATCCGCGCCGCAGCAGGGCACTCAACGAGAGCGAGATGGACGTGCCGAGGATGAAGACAAACCAGGGGAAGACCAGGTCTGCCACAGTTAATCCATTCCAGCTCTGATGTTTGAAGAACCAGTACTTCCCCCCTCCGTAATTCACAAAGACCATGACGATAAGAGAACACCCTCTGAAGGTGTCCAGCGAGCGCAGGCGAGGCGACGAGGCAGCGGCGTTCCACGCCCCGGCCGGGAGGTTACTGCTAGTGGAATCCGTTCTGGTCGGGGATCCAAGCTCCGAATTAATGAGACGATCGGTTTCCCTGGGATTCAGCTTCTTGTAGAGCCAATTCCGGATTGGATCAATGTTCACAAAAAGGTGTCCCAGGGACAGGATACCGAGAGCCCCCATGTAAACAAGAAATGCAAACAGGATAGGGAGGTAGCTGTTGACCGGAGCTTCGTTGACGACTACGTTGCAGGTAACCTCCTGGGCGGTGCTGTAGAGGGTTTGGATCTTGAGAGAGTAGTTCCCAAATTCTCCAAAATGGTAGTGCACCCTGCAAAGCTCTCCATCTTCCAAAGTGCCATTGACCTGTAGGGTGACCGGGTGCTCGGAATCCACTGCAACCGCTTCTACGCTAGCCTTTCCCGGCACTCGACTAATTGGGACCGACAGCAGCCTCTGATACAAACACTGGTAACAGTGGTCCGAAAGCCAGTAGACCGTCACGTTCTCACCAAGCAGCTCATTATGGACTTGCAGCAAGGCCTGGTCAATCTTCAGGTCTGCGGGTCGTCTCCTGCTCGAGATGTCTTGGGGCTGGCTGAGGCCGGGCAGCAGCAGGACGGCTCCGAGGGCGGCCAGGCCCCCCAGGACCGAGGGGCTGAGCCAGGAGCGACCGGACCCCGCCATCCCCGCG
>21_Locus_10215_Transcript_1/1_Confidence_1.000_Length_194
CTGAAGATGAAGAGGATTAGTGACAAGTTTGTCACAAGTGCACAAATAGCTGAAGCTCAGCTACTTTTATTTCAGTGCAAACTAGGAGCTGGTTCTTACTGTCGAAGTTCAGAGGTAAGAAAGCTACTTTGATTTTTTTCTAAGTTACTGCAGAAGGCAAGTCAGCCCAGTCTAAAAATAAGCTACTAAATAAG
>21_Locus_10216_Transcript_1/1_Confidence_1.000_Length_394
GACCAGGAATGGCATTTACCTGCTTTCCCCCATTCTCCCTTTGGAGCTGGTGGGGATATTCTGTTCTGAAGCATACTTTATTCTGTGCAGCTCCTAGATAGGTTCTAGCATTTCTGCTCTTTGTAGCCGGCAGTCGGGGTGGACGCCACTGTCAAGTTCAATGGCAAACCTTCCTCTGACATCGGTGGGAGCAGGACTGGCTCTTAGTGAATGGGTGCCGGTTTGCTTCAACATCTTCCCTTCTGTGTGCCTGTTGCCATTGGCCCATTCTTGAGCAGCATGTCCTGTGTGCTCTGGTGTCTGAAATTTTTGAAGGCCCATGTAGGACCAGAGGGAGACCAGCATTCAGTTGTATTCCATGAGATGGAGATGCTAATTATTTACTTAAAATAAT
>21_Locus_10217_Transcript_1/1_Confidence_1.000_Length_421
CGTCGGGTCACATCCTTACAAAATGTACAGGGAAAGAGTGGCCCCTTTTTAAGTTCAGAAGAGGGAAAAGATCACTAGGAGTTGGAAAAAGACGCCACTGTCTGGTCTATTAATTAGTGAGCAAAGATCTCTCAAGGGAATGCGCACAGCAGTCATGAAATTGTGTTCAACAATATTCAAAACTATTCCCCACCCCACCCGCAGTCTGGAGCCTAACTTTATTTCAGGGACGTGGGTCATTTGAGTCTGAGGTTCTTTAAAGCGTTGCCTAAACTAAACAGCAGCCTGAAATCAAGTTTCTATGGAGACAAGATTAAGGGACCGAAAGCTCCTTGCTGCATGGTTGGCCATTCGCGCATCACAGTGACGGGCTAGACAAAAAACAAGCTGGGCAAGCAAGCCTCGTTTGTGGGGGCTGTCC
>21_Locus_10218_Transcript_1/1_Confidence_1.000_Length_224
CGCATCCTCTGGGCGGGCGACGACCGCGGCAGCGTCTTCTCCTTCCTCTTTGACATGGCCACAGGTAAGCTGACCAAAGCCAAGCGTCTGGTCGTCAACGAGGGCAGCTCCATCACCAGCATCTCGGCCCGTTCCTGGATCAGCCGGGAAGCCCGTGACCCCTCCCTACTCATCAATGCCTGCGTCAACAAGCTGCTGCTCTACCGGGTGGTGGATAACGAAGG
>21_Locus_10219_Transcript_1/1_Confidence_1.000_Length_241
CGCAGTTGAAGCCGACGTCCAGCACGGCGGCGCTGTGGCCCTGCAGCTTGTTGACGATGGCCTTGGTGGCGCGCTCCACATCGAAGAAGTAGACGCACATGTCCTCGCTGCCCGTCACCACGCACGCCCCCTGACGGAAGGACATGAGGGGGCAGAAGATGCTACGCACAGGGTGCGAGTTCTGCTGGATGTGGAAGCTTCTCTTCAGCTGCAGCGTCCCTTCGTTATCCAGATCGGAAGA
>21_Locus_1021_Transcript_1/1_Confidence_1.000_Length_2433
GGGGGGGGGGGGATTGTGGGGCAGCAGCCCCCTTTACTTAGAGGGGGTGGAGCTCCAATTAAGCCACACCTCCTCCTTTAGAAGTATTTACAGAATAAAACTCGATTTGCTTTTTAAAACCATGAGTCTCGGGGGAGGGGGGGATAAACCAGGCTAGGGCACTCAAAAAACCAGACCACCCCCCTCTGCAACCAGCCAGCCCCGTCATTGCATAAGAGTAGGCGCTGGGGGTGAAGGGGGTGGGCAGATCAGAGGGGAGGCATTGGGAGGCCAGTTTTGTCCAGTCCCCCCATATCTCTGGAGGAGCCCGTCTCCTCGTCCATCTTACGTCCGTGCTTCCGGAAATACTTGTAGCGCTGCACGTACGCCTTCACCAGGTTGTTCACTTTCACTGGGTTGATTTCGCCGCTTTTGCTGTGACAGATCTTGTGCACAGCCTTGCGCAGGATATCTTTGTACTCCTCCTTGGTGATCTCTTTCTTCTGGTAATACGGCTTGATGGCCAGTTTTACCTCCTCCACTGCCCTCTCTTGTGTGTGAAGTTTCTTCAAATACTTATCTGTGTCTCCGCGCCCATCCGAGCTGCTGCTGCCTTCCCTCTTCAGCTCACAGCTGGACGAGAAGATGCTCCCGGAGGCTGGGCCAGAGGAACTCTGCCCTGCAACCCCGGTGGGGGTGGGGGGGGTCGAACCACAACCTCCATGGGGCAGGGACCCATGCAGCATGTACGGGGGAGCAGGAGCGTGAGAAGGGAGGGACGACGCCTGAGAGGCACCCAGGGAGGTGGAGGGCTTGCTGTGACTTAGGATCTGATTGGTGGCCTGTATTAGCTCCTGAGCTTTGGCCCGGCTTGCTAGGTTGGCCTCTTCCATCTTGAAGAGTAGAGCGGTTAATGCCAAGACGCCGCTGGTAGCGCAGTCCACCCCACCCTGCAGATTCCAGGCCATGGGAGCAGGCGGCGGGGGCAGGACCCGGGGGGGCGGCTGCGGCTGAGGCGGAGACTGCTCCTCCTCCTCCTCCTCTTTGGGCTCAGACAGGCTGTCGACGTCTGGCTCCCCCACCAGCAGCCTCTGCGGATCAAGAGGCAGCTCCTCGGGCAGGAAGGAGACATCGGGTGTCTTGCAGCTGCTGTCGACAGTCTGCGAGTCGGGTGTCAGTTCCTGGCCCGGTGCCGCCAGCTGCGGGCTGGGGGGCTTGGGTGTGCCACCAGATTTCTCCGAACCAGACCACGAAGGCTCCTCCTTGGTCCTCAAGGGACTCCCAGCCCCTTGGCTGCAGCTGTCCGCCTTGGATTTCTTGAGGCCTGTCTTGATCTTGAGTTTCTTCTTCTTCTTGGGTTCAGAGGCCCCCTTGGGTGGCTTCCCGGCCAGCCCTTTGAGCTTCTTCACCCCCGTCTTGGTCTTCAAGCCCTTGGCCTTCTTGACTTTGAAAGCTGGTTCCTTGGCTTCTCCCAGGTCTGCCTTCGTAGACCCCATCATGACCACCTTCTCTTCCGATTTGAGGAATGGCGACCTGCTCTCCTTATCACGGCTAAACTTCACGCCAATGGAGCCCACCTCCTTCACCGAGGTGGTACTGCTCACTCCTTCCCGGATCAGCACTGCCACCTTGGATTGTAACTTCACTTTGCGCCCAGAGCTCGCCTTCCCACTCTCCTTGTGTCCCCCAGTTTTTACTTTCTTGCTAGCTTTGTCCCGTTCGGGCCTAGCCTTCTCCTTCTCCAGCTTGGGAGTCTCTTGTTCTGAACGGGCTGGTCCTTCCTTCAGCTTCTTCCTATATTTCTCACGAGTGGTGCCAGGACGCTCTTCGAGGTAGGCCCTCTTGCGGTCCTTCTCCTTGGGCTGTTTTTGCTTGACTTCCTCTTCTGAACGCTTGTCTTTGCGAGGTTGGATGGAGTCTCCTTTGCTGGAAAGGCGACTCCCACTTGACTTGGTCTCTTCAGGAGGTTCGCGGTCCGAGAAACACGCTTCAAAACTCAGCCCTTCAGAGTCATAAAGAACTTCTCTCTTGGACCTTTCTGGTGTCTCCAAGAGCTCCTCCAACTTCTCCTGCCGGTTGACCGTGATGGTTCTCTTGATGGTGAAAAGATCCGTATCATTGAGGTCTTGGATGGAAGGAGGCACCACTGTACGAGCGTCCCTCCGTCGTTCCACCAAAACCTTCTCCGACTTGGCATCTTCCAACAGGTGGACCTCTCGCTCCTTGTCTTTGGACACCCGGTGGGATGAATGCTTCTGCTCCCTTGAGCGAGATCGTGAGCGTTTCTTCTTCTTCCTCCCACCCTCTGCCCGGTGCTTCTCTTTGTGTCGACTCCGGCGTCCCCGCTCACTGCTCCCTGACCGTGAATGTCGTCCCCCTCGACGTTTCTCTTTGGATTTTGAGCGTCGACTTTTGCGCCGTTCAGCTGAGGGCCGTGTGGACCCCACAGCTGAC
>21_Locus_10220_Transcript_1/1_Confidence_1.000_Length_674
TTGGAGCAAAAGAATGCATTTTTAGCTGTACATCTCATGGAGAGTCCGTTACAATATGGCACTGTGCGTTCATTAGCCATACAGATGCTTCTGAGAGGAGAACATACAAGCAAACAATCCAGTGGGTTTCACTGAGCAGACGTTATCCCGAGAGGTATTTGCACAAGTCATCACTATTGCAGGACCAGGCAGTGTTTTAAACATTTCCCACCACAATCAGCATTGCTTGGATCAGTTTCCAAGACAACCAGATTTGAACCTTGACTGAACAGATAGATAATGTACCTTGTTCCCTTGCAATGTGTTTCCTTTATCAGCTGAGTTCAATAAAAAGCAAAGAACAGAGTCAAACCTGTAGCCTAGTCATTGTAGCACCGACAGAACCCATTATCTGATACATTTTGCATGGAGATTGTCAAGTCAGTTCAGTCAGCAGCAATCTAAACAGCTAGAAACCCAATTTTACATATTAAGTTTAAACATGTCTCTGATCATGTGTACAGTAGTCTTCTAGTCTCCTTCCAGAGCACTTGAAGTAACAGACCCTGATCACCCAGCTTTGGATTTCAGTCAATTGACTTTCAAGCATGCAAGAGAAACAAGACAGTGCCTTTATGTGTGGTAGGTCTGGAAACAGACATGTAGTGTGTGGAATCTCAGCATACAAAAAGATT
>21_Locus_10222_Transcript_1/1_Confidence_1.000_Length_258
GGGGGGGGAGGGGGGCGTTGGGAATGCTCCAATTGGTATTGTTTAGATAAACAGTCCATCGCCGTTTCTCATTGGATTTCGAGACTGGGAAATGTCAAAGCGTGGGCTTTTGATACACCAGTTTCATTCTGCTCTTACAACAGATCTAAATGCTCGGGATGTTTCTACTCAGCTTTCATCTGCAGAAAGGGAGGGGAGAATGGAAAATTTGAATCGAAGACTAATTCTTTGATAGTGTAAAGATGAGCTCTAACTCTT
>21_Locus_10223_Transcript_1/1_Confidence_1.000_Length_906
GTCGCACTGCGCATCTGCTTCACTAGGATGATGAAGACTGAGAAGAAGGTCTTTGTGGACCAGCTGAACATGCTGGTGAAGAGGATCTCCCAGGAAGAGGCTGCTGGGAAGGACACCTCTGAGAGCTGTGGGGAGTTGCTGCTCCAGCTGCACTCTCAGTTCCCGGGAGACATTGGCTGCTTTGCCATCTACTTCCTGAATGTAGTGAAACTGCGGCCGGGCGAGTCCATATACCTGGGAGCCAATGAGCCCCATGCCTATCTTCATGGAGACTGCATCGAGTGCATGGCATGTTCAGACAACACCGTGCGAGCTGGCCTCACACCCAAGTTCCTTGATGTCCTTACTCTCTGCGAAATGCTGAACTACAACCCAGCCCCCAGCAGTTCCAAGCTCTTCACTCCCACCCAGAGCCGCCTGGACCCCTGTGTCTACCTCTATGCCCCACCCATACCAGATTTCACTGTCATGAAGATAGAGATACCCTCCTCTATTAAGCTGTACCTCATCTCAGCCATCGACTCAGCGAGCATCGTGCTGGTGATAAAAGGAATGGCCATGGGTACCTCTACCGCTGCAATGTCTGAAATGACCCTGCACCGTGGCTCTGTGTTCTTCATCTCTGCCGACGAGAGTGTCTCCCTGCATCTGTCCTCGCCAGATGGAATGCTGCTCTTCCGAGCCTGCTGCCTCCTATAAACCTCAGGTTCTTAGCACCCACCCCTGCTGTGACTCCAGTTAAGAATAGAAACTGGCCTATGCAAACTAGACGTTTGATTATTATGGTGTAGCTCAATGGGCCCATCAAAACACTGTGTCAATCAGCAGGGTCCTAACCTATAGCAAAAGCAACCGATTCCCACAAGCCCTCTTACCTCTGTCCTGATCCCAGTGTTTTAGTGGGTG
>21_Locus_10227_Transcript_1/1_Confidence_1.000_Length_685
CTTCTTTTAAAAAAAGAAATAAAAGAAATTGTCATCCTCTGCCCCAGTCGCATTGGGGCAGGAGGGTTTGCCATACCGGCAAGATCACCAAGGGGGTGAGGCTTGCCTTAGGACAGAGGTTTACCCAGAATGTGCCCAGCATGTTCCATGGTGCCAGTTAGCTTGGTGCTTAACCTGGCGCTTCAAAAGGCTAGGGGAAACGGTGCTCTCTCTGAGGCACAACACGGCATTTAGGGAGACCTCAAAACTGGAGACCTCCTCAGGCTACAAAGCTACGGGTTTGCGTTAAGTTGAGACAATCCTTTAAAGTTTGACAGCTAGTGTAGACTGACCGACATCGCCCTCCCCGTCTGCAGAGCTGACCCCTGTGCAGAGCAGAGGTGAGGAGTGTAGATCAGTGTTTGGAAGGGATCCCTTGCTGCTTATGTGCAGTCTGTCCTGGTTGTGTGCTGTTTCCTGAAGAAACAGAAGATCCCCACCCCCACCCCCATGCAGCGAGTGACCTACACTAATAGCTGCCTTGCTAACTGAACCTCTTCCATTTTGAGGCAACGGCAGTTGCTTGTATGATTAGAAGTAAAACTTGCCTCGTCTGACTGTGTTCCTGAGTGTATTGCTGCTGTTTCCTCATGCAACTTACAATGCATTTCCTTCTCCTGTGTGTTGTCCGCTGTGCATCACACAT
>21_Locus_10228_Transcript_1/1_Confidence_1.000_Length_513
AGAGAGAGAGAGAGAGCATGGTTCTGTTGAAGGTTACCATGGTGACTAACTACAGTACATATATAATTCTTTCCAGCAAGCCCCCACCCCCTCCCGCCCCTTTCTGTGAATCCATCCATGTGGGGTTTACTTGTAAATCACTAAGGTTTTATTTTCGGGGAGGGGAAGAAAGATAGGTATAGTGAGTCTGATTTTGATGGAAGTGAGTGTCCGTTTCATCAGTTGGCTACATTCTGGTTTAAACTGAAAAGAATCAGATGAATTGAAGAGTTACCCGCAAGCAACTGGAAAAAATGTACTGTGTCTGTTTTGTGTCTGGTGCAGAATTATGACAATCTACCAACTGTTCCTTTCTTTGACGTTGGTTCAGCTTGAAAAGTTACTGTAAATGCCTTGCTTGTATGATCATCCCTAGTCCACCCGACTTTGGAATTTGCACCATCATGTTGTAAGTGAAGATGCTGTATATAGGTTCAGATTTACTGTCTATGGAATTGGGGTGTTACAGTAGCC
>21_Locus_10229_Transcript_1/1_Confidence_1.000_Length_104
TGATGTCACCACTGTTGCACCAGAATCACCATTCATAGCACTATTTTAAGGGTCCCTCAGAGCAGCAGCGGCAGAACAGAGCAGAGCAGGCAGCGACGGGTGCA
>21_Locus_10230_Transcript_1/1_Confidence_1.000_Length_714
GTGGTGCTCAACCTCCACTTCCGCACGCCCAGCACGCACATCCTCTCCAGCTGGACCAAGGAGCTGTTTCTGGAGACCCTGCCACGCCTGCTACACATGTCGCAGCCAGCTGAGGGGGAGCCGGACCCTCGGGACGGGCTGCTGATCCGGCGTAGCAGCTCCATCGGCTACATTGCCAAGGCCGAGGAGTACTTCACCGTCAAGTCTCGCAGCGAGCTGATGTTCGAGAAGCAGTCGGAGCGGCATGGGCTGGTCAGCCGCATCACGCCTGCCCGGCCGAGCCCCACGGGCCTGGAGGACGCTCAGGAGGACCAGCTTTACAATGAGATCAAGCCGGCGATCATCGGGGCCAACTTTATCGTCCAGCACATGCGGGACAAGAACGACTACAACGAGGAGAAGGACTGCTGGAACCGTGTGGCCCGCACGGTCGACCGCCTCTGCCTCTTCCTGGTGACGCCGGTGCTGACCCTGGGGACCATGTGGATTTTCCTGATGGGCACCTACAACCACCCGCCGCCGTTGCCCTTTGCTGGGGACCCCTTCGACTACGCTGAGGCCAACAGGCGCTTCATCTAGAGCAGGGGGTAGAGTGCCCACCCCTCCCGTCCCCGGCAGGGGGCAACTCCCCTGCGGGTTTTGTCATTGTTTAAGTTATTTCTGCTTTTGTCTTATTCTACCAAATACAATAAATCAACACTGTGTGTCCCGAAG
>21_Locus_10231_Transcript_1/1_Confidence_1.000_Length_436
AGCACAGCCTTGTCAGAGGGGAAGCCGCTATCTGAACTGCAGGAACACAAACAGCTTTCCCTCTGACAAGGCTGTGCTTCTGGGACCTCAGCAATAAATTCCGGTTTAGCTCCCCGCCCTCGTTCAGCATGTGGGCAGTGTAGTGTTTATCTAGTAGCGGGGGTTGCGATCCATCAGCAGCAGCGCGTGTGTACGGACACTGGAGACTCTACACGAGGCAGGCACATCCGTCGGTAGAGAAGCTACCTAATTCATTGGTTAAGAGCTCGAGCTCCTCCTCCAGGTGATGACTGACTGCAGTGCGGTTCATGGTGACCGGGCTTTTTATATTTAAGTTAATCATTGTAAAGCTGAATTCGGAAAGAGTAATTTATTTTGCTGTTCAGGGCTCCTCCGCTGTGGCCTGGCAAGAAGCTGTAGAGGCGAGGGGCAGCCG
>21_Locus_10232_Transcript_1/1_Confidence_1.000_Length_1067
AAAAAAAAAAAAGATTCCAGCTGGCAGAGGAGTGCTGGCCAATGCAGACTGAGTAGGATGGTGTCTGCTGACTGCCACCATATCAACTGGAACTGTGATAGCTTGTGTGTAGGTGACACCAATCAGATTGGGAGAATCTCAGGCGAGATGTTGGAGGATATCAGTGAAGTGCATTTGCTGTTGCTCTTAAACATGTCAAGCTAATTTTCTTGCCTCACTTCAATCATGCATCTCTCACTAGCTTTAATGAGACATCTAGGTAATCGCACATAGTTGAGGAGGCTTTGGAGTGTAACTAGGCAACACTTCCCCTAGGAATGTGCTGTCAACAGGAGATTGGACTTCATGTGGGGCAGGCAGTTGCAAAGTAACTATAGGACCAGTAGAATCTCCTCCCATGGTAGATGCTCTATGAAATAGCCTTCATGGGACAAGTAACACTTTTGTTGCTCATAACATGCAGTAAAGAAAAAAGGGTGTCATAACAAATATCTTCCCCTGGTGATGGTAGAATACAAGCCACTGCATGACACAAGCCACACAGTCACACAAGCCACACCGTGGGTGGCTCCACTGCGAAACATCTTACTGCACTCGCTGAACAGCTTTCAAGGATATGTTCCAAGTAACTTCTACTGTTGGTCTTACTGCATTACTTGTATAAAACCTGTAATTTAGGCCACTTTCACACGTTACTGGGGCAGCAGGGAAACTTTATCAGAGCAATCCCGTGCAGCTTTGTTCTCACAATTAATCCTGCAACGACACTCATGCATTTGGGTCCCCAAATGTAGTGTTTACAAGGATGGGTGTTCTCACAAATAAAAGCAGAATAGTGCATTCCCACGTGCACTAATTCCCGTGATTGCTCCGACAGACGTTTCCCTGCCTCCCTGATAAACGTATGAAAGTAGCCTCAGTCTTGGTGGGGTTCTGCGCCGCCCTAGGAGCATTCTTAGTGTTCAGTTTATCTTCTGCTTTTGATATCCACAGTCCTCACAGACTGGATTGCAGCCTTGTATTCAATAGCACAGTATGTCATATCTATTTTTTTATATGTAAATACA
>21_Locus_10233_Transcript_1/1_Confidence_1.000_Length_1252
CGCACATGCTTTAGGATCGTTTATTTTAATGCTTTCAAATAAATATGTTCCATGCAGCACACCGCAATAAATAAGGAGCAGCAACATTCGTATAGTACATCCATTCATAATGTAAGTCACCATGTGAAACACCACATCTAAAGTCTTTGGCCCAGTCCCATATCGTGAAGCACACCACATCTGCACATAATCATATCTGGCTTCATATGGATTTAATAGGACTGTGCCAGAAGTGCATGTGAGCACATGTTTAACCATGGGTTTCTAGCTATTAAATACAGCTACTAAGTAGTTAAAAGGCAACAACTAAAACCATAAAGGTTTGATTTGTCTTTAGTTTCTTGCTTCTCAGACAGAAATATAAAGTATGGAAATGCTCTGGCTTTTTTTCAGCCTGGTGTAAAGCACATTGTGATTAATATGGAGAATGCTGAGCAATGCTGGCACTGGAAGCCACGGCAAGACCAACTCAACACCAAATGCTGGCATACTCAACAAGGGACAGATGCTGTGCTGGACAGACCGAGCAAATGTCTTTCTCTCTAGGCAGATAATTCCACTGCCCCTTCTTCTTCACTGTCTGCTCTATTGGCACGGATTTCCACCAGTGTCCGGGCAAAACGGGTCCATTCATCATTGTGTGGAACAGCGAGCTCTCCAACATCATATATCCAAATGCGCCCTTCTGAATCTCCGACTGCTACCTCTTTCCCAGTCTGGGCCCAACGGACACGGTTGAGGGCAGAGGCTCCTTCAATCATCACACTGGCTGTCGGGACCTCGGTGTCATTATTCAGGTTCCACAGATCCAAGCGCCCCATCCCGTCCACACAGGCAAAGAGCGCGGGATGCACTGGTGACCACATGACATCGTAGACATAGTCTGCATTGTCTTCAAAGGAGTAGAGCGGCTTGTTGTGCTTTGTGGTCCACAACTTGACTGTCCAGTCAAACGATGAGGTGACAAAGAGGTGTGAGAAGTCAATCGGACCCACTGCCATGTGGCAATTTATTCCTGTGACCGGTCCTTGGTGACCTTCAAAGATTTCACCAATGCCTGCTTTGCTTCCATGACGACAAGCAGTGTAGACCGTACCCTCCTCACTGCCGACCACAAAGTTATTGACATCTCCAGTCGGGAAAGCCATTCCAGTAACTGCCACAGGCTTGGATTTATTGTACACCAGCTCCATGCTCTCCTGTGGAGTTGAGAGCATATCCAGGCTCCAGGAGCACATTTTGCCATCTGTAG
>21_Locus_10234_Transcript_1/1_Confidence_1.000_Length_2340
CCACAGGCAGCTTGGGGCAGCTCACAAGCAATAAACATGGGAAATGTCTGGGGGGCACTCTGGCATCTCCCCAACACTCAAAACAATTTGGGTTTGTATAAAATGTTGTGTGCTTACGTGTCCCCTAATCTTCTCCCTTAGCACTGGATTTGGGGGTGCGCTCCTCTTTTTATCATTCACAGTCCACCTGCATTTAGCAATTAATTTTGGACTCCAATCCCAATCACCCCAAAATGTTGGGGTGCATGGCAAATGTGATATGCATTCCTGCAAGCACTTGCCTTCCTACCCAGCTTCTTGGAATTCACACCCTTTTCAGATCAGCACCTCTATTTGACTCTTCCCAAACCTCTCATTTGGGGTTTGATTTTGCATTTCTCTCCTCAAAAATATTTGTGTGCCATCTTGTTTTTTCTCTCTGACAAAACACTGTGGAGTCCCAGTCAATCTGAGATGTGTTCCTGGCCTGGTTGTCCCCAAAATGTCATGGTTCACACTGAAATTGGGAGTGCTGTCTTCTCTGCAGTTTCTCCTTCCCTAGATTTCATAGAGATCATGCAGCATTTGGTCTGTACTCCTGCTTCTGGCCAGAATTGACAGAGAATTTAGAGGCATCTTATTAATTTTTCTCCCCCAAACAGCTAGATTTGGGGGTATTCTCTGGGATTTGTCTCTTTCCTCAGCCCTCTTGAGGATGCAGAAAGATTGGGGGCCACTCTCCCATATCTCCCTCCTCCATGCAGCTTGAGAGTTCACTCAGAATTTGGGGCTTAGTCCTGGAATCTGCAGTGTTTCCTGCAAGCATCTTAGCATTTGTACCAAATTTGGTGAGCTCCACCCATATTTGACTCTCCCCCCCACCCCTGAAAAAACACTCTGCCTTTTGGACCAAACCTGGTATTTATCCCCCTCAAAATGTTTTGGGGTTCATTCAAAATCTGGGGTTTGATTTGGTTGCTTCTCTGATGCATCTAGAATTCACCCCACATTTGGGGTATAGTCCTGATGCATGTCTCACCCTGCCATGCAGAACATAGGGGATACTCCTTTTATTTCTGTTCACTCCAAGCCCTCTGTGGATCATGCAGATGTTGAGGTTTGATTTCCTTCGCTGTGAAAATACATTCAGTTTGGGGTACAGACTGTGTCTCTCCCAAATCCCTCTACATTCACAAAGTATTTCCAGGATCACTTATGTCTGCATTGCTCTCTCCAAAGCTCCAAGCAAAATTTTAGGGGGGCATGTGGGCAGCAAGAACACCCCTCCCTTTTGTAGCCCTGTTTAATATTAGAGTCCCAGGCCTCTAAACGAGGGTACCTCAAACCCATTTGATGAGTGCCCAATGCCTTTGATATCTGCCCCTGATTGATAGCTCCTGTTAATTTGAGGGTGACTGAAGGATAGAAACACCCCAATGTTCCTGGGGTGACCCCATTCTGTCCCCATTGAGCAAGGGGAATGGAGACATCCCAAAATCAAAAGCAGCCCCGAGATGCACTGCGCAGCAAGGGAGTCTGTTATCTCACAATCTGGGGGGGCTGCGTCCCATCAACATGCAGTCTGTAGTTGCCCCCCTTGCAGCGCTGGCTGGGGCGGAGGGGGTCCCGGTTCCCACGGAGGCTTCGGAGCATAAGAGGTTGCAGGGGTCGTGAATTATCACTCATGCTCTGGAAAATCTGGGATGGCAGATTCTGGCTCAGCAGGCGAAGTGAGTGAATCTGCACAGAGGTGATGTTGATTGCTTGGTCCAGCAGGACCCAGGTGACAGTTTCATAACAGGGAGGGGTCGTCATGGATCCCTGATAGGTGATGAACCCAAAAGATTCAGGATACAGATCTTGCAAGCTGAGATCCTGCAGCAGGTATGCATCGTTCTTATAAGAAATGCGGGTGATGGTCTCTCTGTTCAGCAGCCTGTTAAGAAACCGGTTGGGATTTGGTCCGACATTGGCAAAGATTGAGATGATTGCCAACCCATTGGGGTTTCGCGAAGCCTCAGAGATATTGGGGTACAGTTCCTGGTTATAATGGATCAGCTGCACCTCAGCAGAGGAGGGCTCTCCGTCTACCCAGTGTTCAGACCCTGTCCTATCCTCACTCCCAAAGTGCAGGCGGATCTCATGCAGCCGGTGACTGTAGAGCAGGGGACCCCCTGAGATGTTAACCAGGCGTTGGGGATCCGGGCGGAAGGAGACGTGGCGGCCTGTGTTGTACATGGTGCCGCTGAGCCTTTTGCCGCCCGTGCTGAGCCGCATTGGAGGCAGGAAGGGGTCGTACACAATGCGCATTGTGTCAATGTCAACGGGCGACTGGCACTTCCCGACTGCGCAGAGACTCCA
>21_Locus_10236_Transcript_1/1_Confidence_1.000_Length_1855
GCCTTTATTTACAACTTGTTTAACAACTGTACACTTTTTTGTAGCCTTGGAAGTATTACTGTATTTGACTGGGAAAAGAAACATTATTAAATGTTTGAACTCATGATCATTGCCTTGTCTTTTTGTCTATATACAGATATGTATATCAACAGCACTACCACAACAATCTGGTAGTACAGGAGAAGAGTTCATAAGGGAAACTGAAAAAAGGGAAATCAATATTTTTGACATTCTAGAAATCCATTCTCTTACAGAAAATATATCACTGGCAATTTCACAACAGTAAATTTGGTAACTGGTCAACACCTAGTTTAGGACAGTCAAACAAGCTGCTACCGCAAAATAAAAGTCTCCTACGCAACACACAGTAACTAGTATATTGAAAACATGCTTGGGATCGCTTAAATTCTGACTGGAATTGCAGTCGCTCCATGATAGAGATGCTAAAATAATTGTTAAAAGAGAGACAGTCAGAGCATTTACTGGAGATTATCAGCTTAATCCGATGTTCCTCTACCCTATTGAAATGGTCATGAACAGGGTGTTGAGCTAAAACCTTTCCAGGAGGATATCAGGTCTTGGCTCCAGAGTAGCTTTGAGAGTCAACTATGAAAGAATAGGTAAGTGCTCTAACATACCTAAAGCCATCACTGCTGAAGGCTGCGGGGCAGATCCCTACAAACAGCAACATAGAGCTAACAACTAGGGGGTTTCTATCTCCCCACATGGATTGGGAAATGAAGGCTTACAATTCCACACCATCCGTCTGCCAATAGAGAGAGCGTGCATGTTTCCGCAGTACATCCTAACACCTACTGAAGGGTCTGGGATAGGACAGTTAAGACTTAGGGTTGAATACTGGACCTGACAGGTCCAGGACAGCACATCCCCCTAAGCAGAACCTGAGGGCTGAACGCCCTCTGCAGCAGTATGACTAAATGACATCGACCTCCTGCCCCCTTGCTTGTCCCTAGATGCAAACACTATGACTGCAATCCACCTAGACGCTACTGTCCGATGGCATCTTCCCATCCCTACTGGTAGTGCTAAAGACTTTCTGCTCCCTGACACACATGCAAAGACCCCAACCGAAGAGGCAGCATGGTTGGTTGCTGTCAGTGAGAGCCCAGGAACCTCACCCAAAGGCATTCAGGAGGGAGACATCAAGGGGGGGATAAACCCACACCCCACCCTGTGTAGGAAAGTTACTGGCCAACAAAGAGTTATTGCAGAATGCTGTTTTGCAGCTGGTCACCTCAACCCAGCCTGCTCCAGCCCAACGCTCAGCTGACCTGTCTAGAGCATATCCATGACTGTCCATCATGAAGGACCATGTTTGGACTGAGTGCAGAGACTGGCAGTGTTGGTGCTGACAAGACCTCTCTCCAGTAATGTGGTGGGGAGTGGAACCCAATATTCCCTAGTTTTCCTCCACCTCTACATGGTGAACCATGCATGGAGATCCCAAACACCAGAGCTCTGAAATAAGTCAGGACTCTCAGCTCTTGCTCAGCCACTACAAAGACAGGCCCCAGTTTTGCAATCACACAAGAACATGCTCAATGTTGCGCCTGTGAGTAAAGTTAAGCACATATTCAGTTCTTTGCAGGGCCAAGGCCCAGGGTTTCTCTAGAACTGCTCCACGATTCAAACCAAACAGTATACAGTACTAAAGTACTTCCGTTTCTCTTGAGTCTTTTCAACAAATACTACTATGGCTTAAGAGGTCTACCCCCACCCCAGGGTGTTAAAACAACGGTACCAACACCAACATGCTAACCTTATACCATCACCACCAAAATTGGTTAAAAAAAATAACACCTTTCCTCACATCTTCTCTATCTTGCCAGTACTG
>21_Locus_10237_Transcript_1/1_Confidence_1.000_Length_152
GTTTAAGGCATAGTTTGTGGTTTATTTAAAAAAAAGAATGCAGATTGTGCTTTATTTTCCTTTTGGAAAGAAGAACTGGAGACCAAGCCAGGCTATGAACGCGCTTTTCTGAGTGCCTCAAGCGGATTTGTCCTTCACTCCTCCCGCGCCCT
>21_Locus_10238_Transcript_1/1_Confidence_1.000_Length_567
TCTAATGTTATACAAATTGCACGAGTATTTTAAAAGTTTGTATGTCAAAGGTGAGGCAGCCTTAACCAAACCACTTGTACAATATACAATGTAGAGGATTACCAGCTGTGTGGTGCAGTACAGCATGAGGATTGGTGTACCATGTTGAAACCTTGTCTCAGTCATCAGTGCCTTGTTATTATTATACATTGTATGTACCAACAATAGTGTCATGCTCTTTTTAAAGATCATAGCAGTGTTAACATGAGCCTAAACGGATTTCTAACCAAAATCAGCACAGGAGTGGCGCACCTAGCTTTCTACTTTTAAAAAGAAAATAATCAAATAATGGTCATAGTTTGCAAGGATTTCTCTTCCCCCTCCCCTATTAGGCACTATTAGCTGAAGAGCCAAGTATTTAAGTTTTCCCAATTATGAAAAGGAAAAAAAAATGGTCCCACATAAAAAGGGGACTTTGGGCAACCAGTAAGCTCCCTGATGGTGTTCTCTCTCTCTTTAGAAAGCTATCGCACCCACCATTATAACGCAGAGCTCAGACACAGGGGAAGAAGACTAGGCTTTCTCCCC
>21_Locus_10239_Transcript_1/1_Confidence_1.000_Length_643
CGGAGAGCGGCCCGGGGGGGCGAGGCGACTTGCTCTGTGAGGCTCCGGGAAAGTGGTGCTCCTGTCTAGGCCCTGTCGGAAGCTGTGCGGGCGCGGAGAGCGGCCCGGGCTCTAGTTTAGTTGCCTGGCGGGGCGTGGAGTCTGAGGGAAGATGAGCTCGGCCAGGGAGTCCAAGCACCAGCACGGAGTGAAGCGAGCGGCCTCTCCTGATCTTGGATCTAGCAGTTGGGAGTCAGCAGATTTAGGTAATGAAGAAAGAAAGCAAAAATTCTTGAGACTTATGGGAGCAGGAAAGAAAGAACACACTGGCCGCCTGGTTATTGGAGATCACAGATCAACTTCACACTTCCGAACAGGAGAAGAAGACAAGAAAATGAATGATGATCTGGAGTTTCAGTACCAGCAGAGCATGGACAGCACAGTGTCAGGAAGAAATCGACGACATTGTGGACTTGGCTTCAGTGAGTTGGAGGAAGCTGAAGAAGAGGGACAAGGCGATGCATCAAGAGATTCCCCGGAGTCTGAAAGTCCAGAGGACTCTGAAAGTGACTCTGAGTCAGAGAGAGAGGAATCTGCAGAAGAACTGCAATCTGCTGACAAGCACAATGATACTGAAGATCCAGAAGGACGTGGTGTGGAGCAC
>21_Locus_1023_Transcript_1/1_Confidence_1.000_Length_588
CCCAGCCATATCTGTCACTCCGCATTCTTTGTTAGTTAGCTCCATTTCACAGATAGATGTAGATGTCTCTGAAGATTCTAAAATTGAACTCCCAACAGACATCAAAGACACAACAGCAGAAGGAACTACAGAATTTGGTGAAGATGATGGAATGACTTCAAATTCCCAAGATGATCCAGACGACCTTCCAGACTCACGAGAAGAAGAAGAGGAAGATGGCCTGAGCAGAATGGAATTAAATGAGGAAGATGACCTGAGCAGAATTGAATTAAATGAGGAAGCTGGCCTGAGCAGAATTGAAATAAAAGATCCTTCTGAGTCGGGATTAGAAGATGAAGGCCATTTCTTTTTCCATCTGGTTATTATTGCTTTCTTGGTAGCCGTGGTGTATATCTCGTATCACAATAAAAGAAAGATCTTCTTGTTGGTCCAGAGCAGAAGATGGCGTGATGGACTTTGCTCGCGAACAGTGGAATATCATCGGTTAGATCAAAATGTTAATGAAGCAATGCCATCGCTAAAAATTACCAATGATTACATTTTTTAAATACACTGTGATCTGAGTTTGCTGGATTAGTTATTTTCTTT
>21_Locus_10240_Transcript_1/1_Confidence_1.000_Length_199
CTTGCCTGCCAGTTGTGGATAGCCAGAAGTATCAATGTCAGAGCTGATAGACATGCGATTTTCACTGCATTGTGACAGGAATGGTTTCTCAGGCTCCAGCGGGTCAGAGTTCTTCTGCACAGGTGTCAAGTAAATCTCTTCAGTGGCCTCCAGCCTCACGTCAGTCTGGTAGCGGATGCGGTCCCGGTGGGCTTCCGGC
>21_Locus_10241_Transcript_1/1_Confidence_1.000_Length_737
CTGACTCATCCAGTCCCTTTCTCTAGGGGGGTGGTCTGCCTAGTTTGGAATGTCCATAGTAGAGTCTTCCTCCACATCCCTTTGTTGGACACACATTCAACAGCCTAATGTAGCTCACTGCTTGCCCCCCTAACATTCACCCTAAATTTTAGCCTTCTCTATTTCATCTTGGTTATACCACTTGTGTCCTAAATAACTTCCCTTCCTCTTTACTGTTTCTACTTTTCAGATATTTATGCTAGCAAATTATGGAAACTAAGCAGCCTAATCTCATCACTCAAGGTACCCATTCTATAAATCAGTTCCAACTGAGGGTTAATTCTCCAATTGTTCTGAAGTTAATGTCTGAGAGCCACTAGCATAATGGTTGTGGGAATAGGCCTTTAGATTGTAAGCTCCAAAGAGCAGGTACTCGTCTTTTTGTGTCTAAAAGAGTTGAGTATACTTCTGGTACTATTGAAACAATTGCAGCAGGTTGCCTCCCTTATCATCGTCTCCTTCAGGGTATTCCCCAAAGTGCTAGAGAAGATGTAGCCCATATAAGTTCCTGTAACTTCTATTCCTTTCCCATCTATATGTCAAAAGCCATTTGTGGGTTAACCAGGCTTTGGACAGAGGTCTTTGATTCTCTGGGCAAGCTCGACTGTTACATGCTATGTGATGTTTCCAAACATTTGGAGCATCATGGGATGATTTTTAAATACCTGTAGCTTGCTTCAGATTTTAAATAAAGATTC
>21_Locus_10242_Transcript_1/1_Confidence_1.000_Length_291
CAAAAAAATACCCTTGTATAAAAGGCATCAAAGTTCCTGCTTCAGCTCCCTACCTATTAAGCTGAATGAACTTAAGCATCACTGTAAAGGGGAGACAGACGTACGAGTTCATGACTTGCTACGTTTTCCTAGTTTCAGTGACAAACAAGCTCTGCTTTAGCAGTTTCAAGAAAAAGTCTGATGCTTTAACAGTGTGCTAAACTTCAAAAGGTATTAAATACTCAGCACATTCAAATAACTGAATTGCTTATACCCAAATGCTTGGGGGTGGGGGGAGAGCAGTTAAAATTC
>21_Locus_10247_Transcript_1/1_Confidence_1.000_Length_360
AGAATAAAAAAAAATCATATAAATAGGCCGTATGTACAGTTTGGTTCCCGATTCAGTGGTGCACTGTACTAGAAGCAGTTGTAGCTTGCCTACTCCTGCAAAGCACCTGTTACAGAAAAGAAAATCAGAACCCAAGAAGACATACTAGTTTGCTTGCGTTAAGTCTCCAGGGTTTCATCGTCTCTGCACGGACACAATTGTTCAAGCAGTTCCAGCCCCAAAAGAAACCAATTCTGAGGGCCTCGGGCATTAAAGAATTCACCTCTGGTTTTAGCAGCACCATTTCTGCGGTTGGAGAATAGTCAGCTAATTCAATCGCAAGAGAGAGATCTTCCTGTTCCTAGTGTGCAAAATGTAGTG
>21_Locus_10250_Transcript_1/1_Confidence_1.000_Length_451
CTGGAGTACAGATACGACCTGGGCAAAGGGGCCGCTGTCATCAAGAGTAAGGAGCCGATCCCTCTCAACACATGGATCAGCATCGCGCTGGAGAGAAACGGGCGCAAGGGGGTGATGAGGATCAACAATGGAGAGAGGGTGATGGGCGAGTCACCGGTCCCTCATACTGTTCTGAACCTGAAGGAGCCCTTGTATGTGGGGGGAGCGCCCGACTTCAGCAAACTGGCTCGCGCTGCGGCCATCTCCACAAGTTTCGATGGGGCCATCCAAAGGATCTCCATTAAGGGGGTGCCGTTGCTGATGGAGGAGAACATCCGCAGCGCCATTGAGATTTCAGCCTTCCGCTCTCACCCATGCACTCAGAAACCTGGCCCCTGCCAGAATGGGGGCATATGCACGCCCCGACTGGAGAGCTACGAGTGTGCCTGCCAGAGGGGCTTTTCCGGGTCAC
>21_Locus_10251_Transcript_1/1_Confidence_1.000_Length_2179
CCCGCCCGCCTCCCCGGCCCCGCCGCGAGGGGACGCCACGGGGGGTGAAGATCCGGCCGCCACGGGTGCCAGGATCCGAGAGGCGCGGTGGCATCTTGTCAGTGAAGCGGGGCAAGCCAGGGGGCTGCGAGGAGGCTGGGGCCGAGGGCCCCCGGTTGCGCGGGGGGGGCGCCACCGCCGGCTCCTTGGGGGCCTCTTTATCCGAGTGCGCCACGTCGCTGGCGCTCTCGTGGGTCTCGCTGCCCGTCTCCGAGCCGCGCTGGCGTCGCCGCTTCGGGATCTCCTCGTACTCCGAGCCCTCACTCCGGGTCTCGCTGGGGTTGCGCGGCCGGAAGCCGGGCCCCATGGGGGAAGCTGCCAGTTTGTTGGGGCCCTCGTCCAGCCGGTAGAAGGGCTCGCGGTAGCTGCGGAACTCCCTGCTGCGGCCACGGCCGCCTCGGCCACGGCCACCATAGGCTCCCCGGAAACCGCGGCCGCGGGCAAAGTACTCCCCGCGGCCGCGAGCTCGGCCACGGCCCACAAAGCCACCGCGATCGTACGGCCCCTCCCGGCGCCGGCGGCTGGGTGAGAGAGCCCCCTGATGGGGAAGGGGCTCCTTCGGCGGAGGCACCATGCCGCCGTTGACCAGTGGCTTGGGTTTGAGCTCCTTGCCAGGTTTCGGTGGCTCCTTAGGGAGTTCGGCTTTGGACCCCGGCGGCTCGACCCCCTCCTTGGCTTTTGGCCCAGGATGGGAATCCTCGTTCTCCTCTTTGGCTTCCTTGGGGGGGGCTGGTTTTTTGATCGGCCCAGCCCGGCGAGGGACTCTCTCTCCTGGTGGCTCCTCGATGCGGCGGCTGCTGCCAGGACGGGGGCCCCATCGGGTCTCAGTTTTGGGCTCGCGGCGCGGTTGTTTATGAAACTCGTGCTGCTGCCGAAGGGGTTTGTCGATGCGCCGGGGGGGCTCCTCCTTGGCTGGGGGGGGCTCCTCTTTGGGCTGCTCCGCGGAGGGCTTCTTGGGGGGCCCGGCTGGGCGGAACTCCCCCGTTTTGGGCTCCTCGGGAGTCTCGCGACGAAGCACCAGGGGTTCCTCCTCCTTTCGGGGCGGTTCGGGGCGTCCGTTGCGACCCAGTTCCGCTGCTGGGGGAGTGAGGGCCAGGCCTCCTGGCCAGGGCCCCCCAGGGCGGGGGGTCTCATCCACGGGGAAGCGGTGCATGGGGGCAGGGACGCCATTCTCCGAGAAGGCCGGGTAACTGCCAACGTAGGGCTGGGGGGTGACAGCCTCGCGCAGACGGACTGGTGGGGTCTCACTCCTCAGCCCCTTCTCCTCCTCATCCGGGGGCCGCAGGGGCGATGCTTGGGTCCGGGGTTCAGGACCCGATGGGGGGGCCACAAAGACATCTCCACCCCACGCCAGCTTCGGGTCCACAGGGGGGGTGCCGCGCTCCCGCAGGAGGGGAGGGTGCCGCTCAAACTGCTCGGAGCCTGAGCCCCCGCTGTCAGAACGCTCCCGGGGTAGCAGGCCAGAGGGGTGCACCCCAGGCGGGTAGAAGTCCAGCGGGGGACGCCCCTGCATCATGCGGGGGTCCATGTAGGGTGGGATCATCATCCAGCGGGGGTCAAAGTTCATCTGGGGCATGGGCGGGGGGCGCCCCATGGAGCCAGGGTACATGCCCTTGGGCGGAGCCTGCTGCGCTGGTGGGGGTGGAGCCGGCTGCTGCCCGGGGGGCGGGGCCTGTGGGGGGTGGATGCTGCCCGAGGGAGGGCCCATGGGGGCCAGGGAGGCAGCTGCCTGCTGCTGGGGGGAGGCGGTCAGCGGGGGCGGGGCCTGGCCGTGCTGCTGCTGCTGCCACTGTTGCTGCTTCAGGAGCTGCTCCTGCTGCTGCCTCTGAAATCGGGGTGGCAGGGATTTCTGGTACTTGGAGTACGTCTGGGCCGGAGGCAGCTGCCGAGGCTGCAGGACCAGCTCCCCCTTGGGCTCCGTCTTCACTGGGGCAGGGGCCGCTGGGGGAGCAGGGGCCGCTGCTGCCACTAGCTCGTCTTTCACCTCTGCCACTTCCTTGGGGGTGGGGGACGCAGGGGGCTCAGCTGAGGTGACGGACTCCACGCTGCTCACGCTGCCAATACTGCTGCGGGGTTTCACAGCTGCAACTGGCTCCTCCACCTCCTGGTTCTCCTCTGGCGGGGCTGGGGCTGGAGCTGG
>21_Locus_10252_Transcript_1/1_Confidence_1.000_Length_618
GGCTGCTCTTCTTGCAGCCGCCGGGGGGCCGGACGCTCCCCTCCTGCAGGCACCTCCACAAAGAGAAATGGGCGGCGACTGCCCCTCGCATCTCCTCTAAGCGGCTGGCACTGAACTATTTCGACATGAATTACAAGACCCAGTTTGGCAGCCTGTGGCCTTCCATCCGCATCAGCCTTCTTTCGGAGCAGAAATACGGCGCGCTCCTCAACAACTACTCTGATGTCGAGAGTGTCACCCGAGACATGGAGGTCTTGAATGCAAAAGGTTTTAACTTTGAATCTCAAAAAGCAGCACAAGATGCCCTGCGGGATTTGCTGAGGGAGCAAGAAGGGGAGGAGAAAATGGTATCGTCGGAATCTCAGAGTGAACTGTCATCCGGGGCCGAAGCACCGGCGCCTTCCCCCACGTCCACAGCCATCAGCCCCAACATCCAGTGTTACACGTTTCCCAAGGGAGACATCAGTCGGTTCCCTCCTGCCAGGCCAGACATTCTAGGACTCCTTGGCTACTATCTCTTGGACGCAGCCTCTCTCTTGCCTGTCCTGGCCCTCAACGTGCGGCCAGGAGACTTTGTCCTTGACCTCTGCGCAGCCCCAGGCGAAAAGACTGTGGCCC
>21_Locus_10253_Transcript_1/1_Confidence_1.000_Length_563
TGCACCAGCACCCTTGTATAGTAAAAGTATCTACTTTTTTTGTTCAATTTGTTTCAATGCACTACACTTTATCTACAATTTCATTACATGTATACAGCAAATAGGCAAGCATGGCTTTTACATCCTTAATGAAATTTTTCTATATAGGGAGGTTTAAAAAAATATTTGAACAGTTTGCCCAGTAATGTGACACATAATGCATGTACCTTATTCTCATATAATATTTTAAGGAGGTTTAACTATAGTTAGAGGAATTTTAACTTCAATTTTCTTTTAATAGTGTTGCTGTTTTGTTCTTTGCATTAATGTAGTTCTGAAAATTCACTGTAGTCTGTCTTTCATGGCACACTTTCTTTTAAAACACCCAATTTGGCAGGCAATATAAAAAAGGCTGCAACTTTTGCCCTGTGAGGGCATTGGTAGTGACTAATCTGCATGTCAAATTTTGAATACTTTTTGGAATCCCTTCACCAATGACATCCCTGACCAAAGGTTCATGCATGATGCATCATCACACAGTACATTCAGAGAGAGCTTTGACTTCATTATGAGAAGAAAAAGAT
>21_Locus_10254_Transcript_1/1_Confidence_1.000_Length_229
GCTAATTTCTCCTTGCCTAAGCGTTTCTTACAAACACAAAAAACTGTAAGTTCAGTATAATTCTTTTGTAATTATACAGGGGTCCTTTTACAGAGGGGGCACTTACTACCCAGAAACCATTCTGTTGTGTTTGCTACTTCCATCCAAAGTTAAAACACGGGGCTACAAAAATAGCCTTACAGTGGAATATGGGCTGATGACTTTTGTTCAGCAGGGCTCATTTTTCTTT
>21_Locus_10255_Transcript_1/1_Confidence_1.000_Length_585
GCAGGGCTCATTTTTCTTTTCTCCAGGCCTTTGTAATTTAAAAGAAACTATTATTTTAAAAAGAAATTAAATCCAGGATTTTAACTGCAAAAATGAGCCCACTGCACCAATCATTCCCAGCACGTTCTATGGCAAGGGTATTTCTATTCAGATTTGACCTTCAGGCTAATTTTAGGCATGCAGACCTAGAAGGAAAAGTTCTGCTCAGCTAAGGAAGTGTGTGGGTGTTGTGATTTGGAAAATATATAGCCTGATGCTGATAACTAAATGCTCTTTGTGTTAGAAAAAGGCATACTGGAAAATCCCTGTCTCTTATAATTAAAGATTGCAGATGCTGTATGCTGTGCTCTCTCTCCCCTTGTAGGAAGTGACTGTTAATGCCCTTGCAGCACAATACTTTACTTACATTTATAAGACACTAATATCTGAGAATCTTGTGGTCTCACAGCTCATAACAGCATTGCCTGGGGATTTGTGGGGGGAGGTAAGTGGAAAGAAATGTTTTTTATTAAGCATCCTAAATGTTATACATTTTAATAAATAGTACAAAACTGTATATTACCCAGTATCTGTGTGTAGTGGGAA
>21_Locus_10257_Transcript_1/1_Confidence_1.000_Length_137
CTTGGATGTGAATTTGTACCTGCGTAGTTCCCGGTGTCACAACGAAGTCTACATTGATGAGAACAAAGCACAGAACAAATACATGAACAATACACAAGAGTTGCTTCCCGGCGGCTCTGGCCAATTCCAGAGGGGCG
>21_Locus_10259_Transcript_2/3_Confidence_0.167_Length_926
CACAGGGGGTTCACTGTGGTAGAACATGGTATCGTAACGTCTAAAAATACTCAGAGTTGACAAAATAACCCACTGGATCAAATTGCTGAGCGCTTGCAAAAGCCCCAGTAGATGGTTCATTTGGCTCAGCATCTGAAAAAGGAGGCAGAGTTGAAATATTTAGATGCGGCCTTTGTGCTGGAGTTCAGGGGCATTCAGATGTATGAGATTTCTGGTTGCAGCACAGGCCTTCTCTAACATGTTAGTTTCCTCACTGTGGGCATCAGGTCCGCAAATGTCCCAAACAAAAGCATTTGATCTGATAAACCGGCACTCAAGGATAATTGCCATTGAAGAACTCAAATGGGTGGAATGCAGGGCATCCAAAATCCCTCTCTGGCTGTTAACCATACTTCGTAAAAACCCTATCATTTTCGAGCCCTGCCGCTCCATTAGCTGAGCACACGGCCTCATTTGTTCCAATACTCCGGGGTTGATTGTTTTGTTGCATCTTCATTTTGCATCTCTTGCCTTTGGTTTGATTTGCTGCTGATTTTAGGTGACTCGGTGGCTGGTTGTGTGTTTTGTTTTTTTTCCTGTTGAAATTCAAATCATTGCTTCTATCCTGATGTCTTCCTTCATTGTACAAAATCCAACCAGCTACTGGCTAAGTCGGTGTAATCAAAACTTGCTTACTGAATCGATTTCATAAGGTAATGGTTTTTGGATGATAGGAAAACACCGGGTTAATACTCTTCTAAATACCTTAACCAAATTGCTAATCCAGGCTGAACGGCCTTTGTAATGAAGTCTTTGAGACCAATTAATATAAAAGGCCTTATCTAACCAAGGTGGGTTCCAGATGGCATGGATGTGGCTTGCTAATGCCGGTGTCAGTGCTCATTGGTTTCCTCAAGGAGGGTACCCAATCCAACTCAGAGGTGTGG
>21_Locus_1025_Transcript_1/1_Confidence_1.000_Length_1336
GCAGTTACAACGTTGGAGCAGAGAGAGCCATTGCTCTGAGGCTGCTAGGGCAGTTGGGGACCCAGGGAAAGCTGGGGGAGCTCTGGGTCAGTGCAGCTCGTCTGTTTGCGTTTCCTACTCGGTGCAGAGGCGGCTCAGAGTAGGTGTGAGTGACCAGATAGTGTCAGGCTCAGGGTCAATAAATCTCCCCCCATACATTTTGGCCTTGACGCCAACTCGGAGAGGCTTGCGGATCCACGCACCGCGTCAGGCCCTAGCCCCACCAAACATCCCACGGGCATGGACCTGAGAGACGGCAGCCCCAGCAACCTGAAGGAAGGCAGGGGCTGGCACTTGTAGCCAGGAAAGGTGGCTCTGGCCCTAGGCAGAGAGCTGAAGCCCTGCTGGCCTGAGGCACCCTTTCCTCCCCCCAGTAACAAGGACTCCACCTCTGGGGCATTCAGCAACTTTGCTGCAGCTGCTCGAGGCTTTGGCCACTTGCTAACGTTAGCACACCATTCAATCGCACAGCCCGCTGTGCACAGGGGTGCTTGTAAAAAACCACCTCCACGGCCTTTGTTTCGATTGTCAGGGTTGAATTTTGAGCCCCGCAAACTGAAGACGTGGATTTTTACAAGCACCCGCGTGCACAACGTGCCGTAAGAATCCCCCGCCGGGCGAGTTAGTGGTGCGGTAACAGGGGCAAGTGGTCTTTCTCCAGAGGGGAGAAAGCATGCTGGCCAGCTCCTGGGTGAGGCAGAGCAGTCACAGGAGGAAGCAGGCGCCAGGGACTTCCTTGAAAAGGCCACAGAGACATGACCGTTCAGGTGAGATCTTTGATTGGACCAATTTCTGCTGGGGAGGTCGGAATGATTCTAGACGGAGCACAGAGGCAAGGCGCGGCTATAAGAAATATAGCGGCACCATCTCTCCGAGAGCTGGCTGAGAACTCACACTGCACTGGGGGCTAGTTTAGGTACTAGGGGAGGAGGCTAAGTACAAACAGCAGCATGAAGGGAGCAGAGGCCTGAAAAAAGCCTCCGTATCCGTGCTGGGGGAGTTCCAGGCTTGGGAGAAGGGGCGATGGCAGCTTAGGCAAGTGAGGGGAGGGAGTCATTAGCATTTCAAACCCTGAAGGGAACCCACTAACCAAATGATCAAGCCCTTAATCCTCACTTGCGTGTTTGCTCAGCCTAGAGGAAGAGCCTGGGGTGGCCAGGAAGCTTGGGGCACTCTCTCACTAACCCAGAGTGGGACGATACACGAGATCGTCTTAACTCCTCGGTCCCCATCTGTCTGTTGGGAGGAGGTCCCCCAGGCTGAGCAAAAGCCTGCACCCTCAGACCAACAGGAACAG
>21_Locus_10260_Transcript_1/1_Confidence_1.000_Length_247
CCAAGTAAAATAAAATCCCAAAAAGAACAAAAGTCGATAGTGAATGGCACTTGGCAGTCAGTCGACTGTCCTTCAGATACTACTGCTCTTGCTGCACAGAACTGTGGATGCTGACAGCTCATTGTCCAGTTTGTGGGTTAGTTTCTTCCAGGAAACAGAGGTATTGCCAGACCTAGAAATGTGATTTGGTGCTGTAAATGGCTTAGAACCTGTAACCAGTCAAGCAAAGGACATATCGTGTTAGCAG
>21_Locus_10261_Transcript_1/1_Confidence_1.000_Length_1091
GGCAGGGTGGGGAGAGAAGTGTATGGTTGTAAATAAGTTTTGTTTCTGACGTTGGGTGGGGGGCAGAAAGGGTTAATCTCACGTTTGTTACTGCAGTGCAAAAATAATGACCCTCCCCAAATGCGATGTCCTTCTCTCCTGATTGCGCCCTCCCGCTTTAGAAGGCCGACTTGATCTTTCCGTTGCTTGCGGCCATGGATCTCGCTGCAGTTTGGTTTTAGTCTGTTTCTCCTCTCAGTTCAGGGAATTCACAGCTGCGTAGAATTATTGCAAGGGCCACTGGGGTGGGTGAGGTCCTTGATGACTTGCATGTCAGCTCACAAAGAGTCTGGCGCACCCCCGCATGGGGGACAGCCCAGCAGGATCTCCCATATTTATTTCCTCTCTAGGGATCCAGTTTAGTTTTAATTAGAAGGGTGGGCTCTGCGAGAGCAATATATAACTAACATACGACCTTCCTCCCCATGCGCTCTCCCAAACTTACCAGGTGTTGTATATCCCAGGCAGACTCTGCTTTAGAATTCTCGTCCTATCAGGCACAGACCCTGCTTGAAAAAGTTCTGGGTTTCTCCCCCCGATGGGTCAGGTCCGGGGCCGGAAATTAACGTTCCCCTGCCCTGACCAAGCTGGGGAGGGGAGCGATGCGCAGCTGGTCAGTGGCTCATGCCCCAACCCCAACCTTCATGGGCAGCCTTGGCTGTCAGGACGCTCCATCCCCACACACACTGGGGCGGGCAGGCACCTGGTTTCTCTCGCTCTGGCCTACCTGGGTGGCCCATGGGGCTGGACCCATGGGCCCAGTTCATTCTGGTCCAGGCCCATGTTGTTAGCCCAGACACCAACTCCTCCAGGCTTTGAACCAGGCCCATATCTGGCAGACCTAGAACAGACGTGCAGGGTTCAGCACAGAAGAGTCGGGCCAATGTTGCTTCTGCTATAACAGCCACTGATTTGCTGGGTTAACAAGTTCTAACCCTTTACCTGCCAGTTACTCCCCTTCCTTAAAATGATGTGCTTGTATTATTCCTTAGCACTTCAGCTTGTAGTTAACAGTGTTTTTCTATGCAATAAAATTTTCCACTTTCTCCAAA
>21_Locus_10263_Transcript_1/1_Confidence_1.000_Length_1119
CAGAATTTATTAACAAAATGTCCACAAGAGATGTGTTAGATAATTCTGGAGAAAGGACTCTAGGCAAAGCTTCCCAAATGATAATTCTCCAAAGATACCCTATTCTGTTCACATATTCAGCCTCTAAAGGGAGCCTTTAACCATCTCTTATTTTATACATCTCCTCACTCACTTCAGTGCAAAGGCCATCCCTGGATTGCAGAACATCTCAAATGACTGTTTAAACACTGATCATATCACTCACCAAATTGTCAGAAGAAGTTGGATAAAAGCCAAAGGACTTTAAAAATCCATGTTTAGTTTATAAAAGCAATTCTCAAATCCCTTACTCCAGAGTAATTCAGGATTGCAATGTCAACGATATACAGTGTCTGTATTTGAACGTGGAGTAGCAAGTTGTTTAAAATTTGAGAGATGAGGTTTTCCTCTATGCTATATGGGGAGTGGAATGGAATATTCTTCAGGGAAGAGGGAACTGACAGCTCAGTTCTATTTCCAGAGTTCTCCTATGGGCTTTGGCTGAACCTTCTGTATGACCTTCTCTGCAATGGACTTAATTTCATCATGCAAATCTTCTATGCTCTTCGAAGCATCAATTGTCTTCCAGTTTAAAGTTTTATCAGTCATCAGATGGTGGAAGCACTGTAGAACTTTCTCCTGGAAGAAGGTGTTCTCATAACGTTCGTTTCCAAAGTCTCCTCGTTTTGCTGCCTCTGATGTGCTCAACTGAAGAAAAAGGATCAAATCCGGCTTCGGAAGCCCCACATCAGGCTGTTTGCACCAATCTAAAGAGAAGTTCTCTTTGGCACTTGTGAAGGCGACGCCAGAAAAGGCATATCTGTCCACCACTAGATTGATACCACAGTTTAACTTCTCTTTAATCAGTGGCACTTGCTCCCAGCGATTAGCAGAGAACAGCAGATGCACAGTATGGTCTTCCAAATTGCTCTTCTTCTCCAAGTAAGAACTAATTAGCCTCCCAATTTCTGTTGTTCTTTCCGGGAACCGGAGAAGTTCGGCACGCATCCCCGCAGCCCGAAGCCCCTCCACCAGACGGCGGCTCTGAGTGCTCTTCCCGGCCCGGTCCACGCCCTCAAGCACAATCAGCAGATCGGAAGA
>21_Locus_10265_Transcript_1/1_Confidence_1.000_Length_459
CTGCAAGGTTGATGACCATTTAAAAAAACAAAACTATAAAATATTCCAGTGCGATCTTCAGGAACACCCCCCCACCCCTCCTGATCTCCTGCACCCTCTCTTCTTTGCCTCCCCACCGCCTAATTTCTGTCGTTAAGCAAGTCTTATCTCTGCCCATCCATGGCTGTCATGGCTTTCTGCTGAGAACTTCCTTGCTGAGACCCAGGGGGCCACACAGGCTGCTGATGGTATGGATGGAGATTGTGGCCCGTCGGCGAGGAAGGGGGGATCCAGGCTGGCTGGTGATTGGGTGGGGAAGAGGCCCAGAAGGGACTGAAGCTGCCGGGCGGAGAGCAGGCCATGGAGGCAATGGGGCTGTTGTTGCTTTGGAGGGTCTCCGACGTCCGCAGCTTGGAAAACAAGGCAAGAGTGTCCGGGAAGTTGGGCGGCGTGGCAGGGGTGTTGCTTGGCGTACACATC
>21_Locus_10266_Transcript_1/1_Confidence_1.000_Length_506
GCCCTGAACCAACCATGGCCCAGGGGTCTGCTCTATGCTTTACCCCCATTTCCGTTGCGTGGACTATTGCCAAGGCACGCAGGGAACGAGCGCTTCTTCTACTGATCTCACCTTGGTGACCCAGGAGACTGTGGTTCTCAGAACTGATCCACCTCAGCCAAGGTCAATTCAGAAGGCTTCCTCCACAGGTCAACCTTCTAAACCAGGGACCAATCTTATGCCAGGACATTCGGACATTAAAACTGACAGTCTGGCAATTGAGCGCTCCGCACTAAAGAGACAGGGATATACTGACCCAGTGCTCGATACCCTTCAAAGCTCCCGGAGACCAGCCACTAGGAGGGCCTACCAGAACACATGGAAAATGTTCGCATCCTGGTCAAAACAGAAAGGAGTAGATCCGCATCAAGCAGGGATTCCCCAAGTCCTAGACTTCCTGCAGCAGGGACTAGATAAAGGGCTCAGGGCCAACACTTTGGCCAGACAGGCAGCAGCATTAGATTCGG
>21_Locus_10267_Transcript_1/1_Confidence_1.000_Length_362
TATAATCACTGTAGCTAGATGTTTTACGTCCATTCAAGTGCAATATTTCAATAGACATGCAGTGAGCTGGTATGCTTTGTGTTCTAGAGACTCTGTGTGCAGAGCAATGCAAATCCCTTTAACCTTGTAAATACAACCGGTTGCAAACCCAAAGGTAAGAGCATTAGGCTTGCGTTTCCTTTGTGTCTGTGTTCCCCTAGCCCGCATTAGCCGCCTTGGTGTAGCCCCGTGTTCTCTGTGCAGACCCCCATGGCGGCAAGGCCTCAGTTGTTGAATGCTGCTGTTAATGCTTGATAGCTTTTACTGGGTTTTTTTAGACTCCTGTCTGCACACAATGCAATAAAATGATTTTATTACACCCG
>21_Locus_10269_Transcript_1/1_Confidence_1.000_Length_682
CATCCACAGGCGGTAAAATCCCAGTGCTACTGTAAGGCATGTAAATACTGAACCTGCTAAATATTTAATAGTGTCAAGTTTGTGTGATTCAAGCATTGTTTTGAGTCCTGCAACTTCTGTATCTATTTTCCTATCTGTTTGTGTTAAAGATCGATCTTGCTGTGAATGCAGTTCCATTATTTCTGTTCGTATTTCCAGTAATTTTTTATCATTAAGTGAATACAATTCTTTTCCTCTGCTCTTCTCTATGTTGAAGTCTAGCGTGCTGTCTGTACGAACTTTGGTAATTTCATCCATTACTTGCTTCTTTAGCTGCTGAAGTTTAAGTTTTATTTTCTCATTTTCTGCTCGGAGGGCTGAAAATTCACTCTTCTCCAATATAATCATATCCTTTTTCACACCACCAATATGAGACATTATCTGCTGCAGAGCAATTTCCTGCTGCACTTTGGTGACCATGTCTTTGTAAGTCACATCCATGTTGGTGTTCATAATGTTCATCAATGCAGACACAATGATCTCAGACTGCTGCATACTGAACCCGTTTTTCTCCAGAACACAAACAAGAGCATGGGTGTCAAAGTATAGTTTCTTGCTCCCCGATAAGGGAAAATGGCCTTTGCCACTCTCAGCTTGTAGTAATGATACAGAGATGCTTAAATCTCTCATCCCCGACGCGCGA
>21_Locus_10270_Transcript_1/1_Confidence_1.000_Length_170
GTTTTTTCCTCACCCTAAGTCTTTAAAAAAATACTGCTGCTGCTGCAGTCATTTGTAGCCCAACTGTAGGATCTGGTGTGTCAAAATATTACTGTAGCTTTACTAAACATTGAATGAATAAGCTTTTGGACCTGAACAGTACACAGTGGTGGGTGCTTATCAAAATAAAC
>21_Locus_10272_Transcript_2/2_Confidence_1.000_Length_561
AAAATAAAATAAAATAAAAAGAGAGACTATGATGGAAGTGGAATGAGTCCAGACACTGGCAAGCTCTGGGTGGAAGGAGAGCAAAGGAAACGAGCAGAGGGGAGTTGCACGAGGAAAACAAAGTCTCAAATTGATTTCAAGTAAAATCAGAAAAAGGAAGAGAGAAGTTCAGAGCAAAGTACGGTCAAAGGAAAACTACTGAAGCCCGGCAGCCAGAAAGCGGCTGGGACAATGGGGTCTCATTTCTAAACCAAATCTTTAGGTGCAGCTGACAGTCATCTTCTTGCACGACCACGTCGGTGGGTTTGAAATTTTAATCACTTGATAAAATTCTTTAATATCAGATTACTTCAGTGTAATAGTTTTAGTTTTCTTCTATAAAACCCCACACCCAGTAAGACGGGGGGGGGAGGGGACCTCAACGCCATAAAACTAATTTCATTTTAAAATAAAAGAAACCAGCCAACTTTCCTCCACCCTCCCCTATGAAGGTTTTTATTTCTAATTGAATTCTGCAGAAAGCTACAGGGGCACTTGCCCCTTTGAAGAGGTGAATGAACC
>21_Locus_10274_Transcript_1/1_Confidence_1.000_Length_659
CTCGTCCATCCGGCCCTGCAGCACAAAGGTCGTGACCACATTCCAGAATTGTTTGTGTTTCGATGGATTTTCACTGTTCAGAACTTCACGAACCAGATTGTCCACATCACACACATGAAGTCGAACCCAATCAAGGAGATGAAGCAAAAGAGGACCAGCAGGTGCCACTTCAATAAACAGGATCTCACACAGATTCCAGATCAGTTCCATCGCAGACAGAATGGAGACCTGGGTGCTGTGCTGATTGTGCAATTCTGGATCCCGTGTAGAAATAGCCGCCTGATGCATGTCCTCCATACAGGCTCTTATGACTGAACGGTAGTTTTTACTCACTCGAACCAACTGTGCTTTCCTTGACTTCCCAGCCAGTTCTTCTTCGCTCCTCTGAAGTCCAACAAAAATCCCATGGGATTCATTGAAGAGTTTCCGCAAGATTTGAGAGTACACGTCTTGATCTTTGCGAACAATGTATATGTAGGGGCAGCCCGGCCCTTTCTCTGTAGGCCCTCTTTCTGCAAACGAAGTTTCACAAACTAGCATCTCCCCGGGGCCCCAGTCAAAACACAATTGCTTCTTATCAGAGTCCACTCCTGGTATCAGCGTGAGCGGCGGCTCCACGTCCAGCTCCTCCATCTCGCCCGCTCCCCTCGCCAGCCGGG
>21_Locus_10276_Transcript_1/1_Confidence_1.000_Length_212
CTATGCCCACTCCTTCCCCCCTCCCAGCAGCCTCTCTGTCTCCAGCCAGCCCCCCAAATACACCCAGCCCTCCCTGCCCTCCCAGCCTGTGTGGAGCCAGGGGCCCCCACCCTACAGCCGCCCCCTAGGGAACAACAGCTCTCACCCAGCCACCTCCTTCCCCAATCAGACTCCCCATCACCAGCAGCAGCCACAGCAGCAGCAGCAGCAGC
>21_Locus_10277_Transcript_1/1_Confidence_1.000_Length_627
CAGGAACATTTTACAGGTTAGAGAGGCAACATTGAACAAACCTTTAGCAAGTGAAATTTCTTGAAGGGTACACATTAATAAATCGTTGTCTTCACTAGTCGCTAGCTAAATGTAAATAAAAATGTTTGCTCACAAAGTAAATGATTACACTTTGATGTTCCTGCTACATTGACCAGACCTATGTCTGGGGCTACAAAAATATATAACAATAATAAATGTTTATTAGGCCTTAGCAATATCCACACAAGGGATACAACAGAACAAACAAAAATACAAGATTTACTATCCAGGCAGAAATGACTACTTACAATGCAGGAGGTGGGCCAAGGTGGAAGTATAATCGTCACTGTGTATACAGATCTTGAGAACCATCTCCCAATTATTCCTGACATCCTCCCCCACAACCCCAAAATCTAAAGACTCTGTAAATGGACCACAGAAGTAAGAACTACACACGCAGAGTACAGCTCCACCTGTGGCCTTAAAATGCACTCTCTCCATACAGGGTCTCGCGTTCCTACCATGCATATTCCAAAAGACGGACACGCTAGTTTAAAGCAGCGTTCTACATTCTTCTCGGGACCACACATCATTGCCCTTTTTCAGACTCTACTACATCTCTACTCG
>21_Locus_10278_Transcript_1/1_Confidence_1.000_Length_748
CACAACCCAAATGTTACGTGGTTTTCTTTTATATTTTTTTATACACAGAATTCAGCACAGTCCATGATCACATCAGTTTTAACTTCAAGTCCAACGAGTCTGAAGACAATCTCCCTTGTTGTGCTCAGTCGACATCTACCTTCCTGCTTTGTTTTGTAATCGAGTGAATTCGCTTCTGTCTCAGTCGTTCACGGTTCAGTTTTTCCACCCTGGCTCTGATGACATTGGAATCTTCTCTGCATTTCACTGAGGTGATCTCGGTGGCCCCTGCGATCAGGTCTCTGATTTTTTGCAAGCAGTCTGCCAGGTTCCTCATCTGGTAACGACTCACTTCGGATTTTACGATCAGTTCCCCAGATTTATTGATTTTATTCCTGTGCATCTCTGCCATTTTCTGCCGCACGTCTTCCGCAATCCAATCTGCCGACGCCAGATGGAACCTAACTTCAGCCTTACTGTTCACTTTATTAACATTCTGGCCTCCAGGGCCACTGCTCCGGCAATAGGATATGTTCAGGCAATCCAAAGGAATGTCAGGAGTCTTCTGCTTGGTTTCCTCCCCGGTCCCCTCGGGCGTGGCGGTGCTCGGGTTTGGTGGCGGGTAGAGCTTGTCCAGACTATACTCGCTGCGGAACTCGGAGCCGGCGGCCGCTGTTCGGGACAGGGCGTTCCGCGACGGGAGCAACAGCGCCGGCCTTGCCCGGCAAAGGCACCGCAGGGCGCGGGCCGCCATCTTGTCTCTTTCCGG
>21_Locus_10279_Transcript_1/1_Confidence_1.000_Length_167
CAAACAACGAGCTCGTCCGTACCAAAACTTTGGTAAAGAACTGTATCATTACCATCGATGCTACGCCATTCAAACAGTACTATGAGGCGCATTATCTTCTTCCACTCGGTCGCAAGAAGGACGGAAAAGTTCAACTCGCCGAGGGTGAAGAAGATCCATTGACAAAG
>21_Locus_10280_Transcript_1/1_Confidence_1.000_Length_525
TGAGAAGCCATAGCCAGGGATGGAAGGACAAATGACCTCAAAAGTATGTTCATCACTCAGGCCATGGTTAGCAGGGTCCGTCAAGAGAGGGATAATTTTATAGAATTCATAGACTGAGCCAGGCCAACCATGAACCATTAATAATGGCTTTGCAGAGTGGCCTTCCGGCAAGCGTGGAGGCTTCACATGAATAAAATGGACATCGATGCCTTCAATCTTAGTTTTGAACTGTGAATACATGTTGAGAACCTCCACTTGTTTCTTCCAATCAAACTGATTTCTCCAGTAGGAAACAATCTTCTTGAGATAAGTTGAATTAAAACCATACTGGAAGCAGCTGTCCTCCAAGGGCTCAGTGAATCGAGCCTGATCAAGTCTCCTAAATAAATCGCTTAGTTCTGCTTCAGAGGTTTCCACTTGAAAAGGCTGAATGGTTACATCTTCCTGCGAGTCAGACTTCTGTCCTTTGCCCCACCATCCTTCTTCAATAGGCAATGTTTCGTCCCTCTTCCTCGTAAGGAAGAG
>21_Locus_10281_Transcript_1/1_Confidence_1.000_Length_521
CTTTGGAAAAATCACAAGTAGTAAGCCATAGTGCACTATGTTTGCTAACATTAGGGGTGCCTAAGTAGTCTATGCACATTTCTTGCTTCAAGACACTCGCCATTCATCACCAATTGCCTAATTCCAGTGTGTGCACTGTAATGATTTATTTGCTACAAGTTCAGTAAGAGGGTCTGCCACTGGAAACTCTCTAGGCCAGTGGTGGTATATATGCAGTGTCATGGTCGGAGTTCACTTCAAGGGGCTGGAAAAGTGTAAACCAGATTTTCCTTCTTTCCTTCTTCTTAAGCACGTTGGAAATAGGGACTGTACGTCGTTTACCAGTGTGATTCTGACACAGGTTTGCAAGTACATAAGGGGTATAATACCCTACAACTAGAGCTGCCACAAAGCACAAGAAGAATTTTCTCTTTTATCACCTAACATTTCTGATTCTGCCAGTCATAAGAAAAACCTGGATTTAAAATATATGCAGACTACAGGTTGATTTCGGTTTGGAGAAAGAACTTTTCACAAGTTAG
>21_Locus_10282_Transcript_1/1_Confidence_1.000_Length_241
TTGCTCTCCACTGCAGGCCAGTCTTGCTGAATAAGATTCAAAGGAGTCTGAGATCAGAACGGTGGCTATTGGCACAGCATTTTGGGGAAGCCCTGCACTGCAGTACCTCAAGGAGTCTTTGGCTCAAAGGACTTTGTGTTGCTGTGCTCCAAGGTTTTAAGTGTAACCAGCCACTAGACAGCTCAAGTTTGGCAGTGGAATCGCACAAGGAGCTTGAGGCAGGAAAAACTGGTTGTGCCAC
>21_Locus_10283_Transcript_1/1_Confidence_1.000_Length_155
GCGGTTGGAACGGAGAGGCGCATAGCTTTGCAGCGCACGGACAGAAGGACTCGGCGAGCGTGCCGCATCCATCCCCTCTGGCCTCCAGTCCTTGGATCGGCGAAATCAGGAGGTGCCAGATTCCGCCTCCAGGATCTACAGCGCTGGGTTCGGTC
>21_Locus_10289_Transcript_1/1_Confidence_1.000_Length_259
CTGTTTATAATACAAATGAATATATTGATACTATATGAGCAAGTAGTCACTGCTAGCAATGGCATACAGACACCTCCCTGCTAGTCCAATGACACTAACATGACTTCCTTGGACTCATTAAGAGCAGGATAGCAGGTGAAGATGGGCACTAGTTGGTCCACATCTGCTTAGGAAAACCTTCACAGTTCTGTCAGCTACCTCTGAGTGGGTGACAGAGCTGGTGAATTAGAAGTCTAGTCAGCGGGAAATTACTCCCCTT
>21_Locus_10290_Transcript_1/1_Confidence_1.000_Length_346
GGGGTGTCGGAGCTGTTGCTGAAGTCGAGGAGAGCGGATCCGAGTGGAGTTCGGGTCTTCCAGATGACAGCTTCTCTTCTGAGGGTGAGGTGTTGGAAGGTGACGATGAGGAGGAAGCTGCAGCCTGTGACAACACGGATGAAAATGCAGCAAAATGCGAGGCAGGCCCAAGTGCAGGGTGGGCGGAAGCCATGGCGAAAGTGCTTAACAAAAAGATTCCTCAAAGTAAACCAACCATATTGGTGAAAAACAAGAAACTGGATAAAGTACGAAAGAAGGAAAAACAAGAGCGAATGGAGAAAAGGAAGCAGCTTGATAAAAAGCGGGAGTGGGAAATGATGTGCAG
>21_Locus_10291_Transcript_1/1_Confidence_1.000_Length_546
CCGCAACGTCACTAACCACAGTAACTCAGAGAGATCCATGGCCCTGCTGAGGACAGTTGTGATTGTAGTTGGGGTTTTCATTGCCTGTTGGTCTCCTTTGTTTATTCTGTTGCTCATTGATGTAGCCTGCAAAGTGAGAGAGTGTGGTGTATTATACAAAGCTGATTGGTTCGTTGCCTTGGCCGTCCTTAATTCTGCAATGAATCCTATCATCTACACTTTGGCCAGTAAGGAAATGCGACGTGCTTTCTTTCGCCTTGTTTGTGGTTGTCTGGTAAAGACAAATGTAAGTAGATCTTCGCCTATTCAGCACACCCCAGATCACAGTCGAAGCAAGTCTAGCAGCAGCAATGCGCAGAAATCAAAGGATGAATTCCCGCAAGTTAATCTTCCTGTGTGTATAATTGAGAAAAATGAATCTTCATTTCACAATGGAAACTTCTGTAAATGAAGGTCATGATCTGCCAAGGATTCTTCTATGGCTTTTAGAATCCAATTACAAATTATTTTAACTTCCATGCACTTAAAGCAGAGGGGAGAAAACAC
>21_Locus_10292_Transcript_1/1_Confidence_1.000_Length_517
CAGCCAGAGGCTTCTTTGTTACAAAGAAGGAAAAGCAGCCAGAGTGGTTCTGTGCAGATTCTCCATGATAAAACAGGGCGGCCTCAGTGGGATTTTTATTTCCTCTCAGAAGCCAGGAGCTTGAACAGGTCTGGTCTCAAATGTGCAGCCTAGCCTTAATTATTATGTTTTCTGGAGTTTCTCTAAGAGCACGGACTGACGCTTGTCTCTAAAGAAAACCAAACCGGTCGCCTACCATGCTGAACGCGGACTGTTTTAAAGCTTAGTGGTATGGTGACTCTCTTCAGCTAAGGTTTCTTCACGAAGTGCGGTCTTTACGTGGACCCGGTGACTCACCAGGCCGAGTTATTCCCCCAGGATGGATATACAGCCGGTCTATAAAGTGATTTCGGCACTACATGTCCAAAATAGCAGCTCCAGGCTAGGGATGTTAAAAGCCGGTCGCATCCGGAAGACTGATACCCCTCATTTGTGGGCGCTAGCGGCCTCTCGGGGAAACCTCTCCAGCCGTTCGGGG
>21_Locus_10295_Transcript_1/1_Confidence_1.000_Length_596
CAGGAGGGGCAGGGTAACAAAAATTATAAATAAATAAATGAACCCAAGAGGGTTCGGGGAAGAGAAATATCATAGTGTACCCTATATTCTGACAGCATCAGATGTTTTGGGTGGAAGATTGGAGAAGGGTCCCTCAAAATTCTGTGTTTGTCCCTGAGAGTAAATTAACCTACCTTGTATTCCCCACAAATACATTTTTATAGGAGTGCCCCAAACTTTAACATAGACCCTAAACAGAGTCCCTCAAATGTTTGGGTTTTTAAAAATAGATTTATAGGAGATGTAAAATACAAGAGCCCATCCTTGAATTTGAGTGAGTCTTAGATATTGGGGGAAGACGCATGCAAAAATAGATTCTCCAAAATATCTGTTAACCCCAGAAGTTTAGGGGTGAGAAAAACGGGGCACCCCAATGTAGATGTTTTGGAAGAAATAAAAGGAGAGTTCCCCAAGTTTTGCATGAATGTGGGACATGTAAATGCCTATAGAATCAGCCAGAAACTTGGGGATACCCTGGCTTTTGGGGGCGGGGGCAGAGGAGCAGAGACTTCTTTTGAGAGTGTTACTAATAAAAACAAAATTGGTTTTAAAGAAAT
>21_Locus_10296_Transcript_1/1_Confidence_1.000_Length_302
AGGCGGCGGCGGCGGGAGCGGTCAGGAGCAGGTTAAACTATCTAGAATGGCAGGAGAACAGAAACCATCCTGTAATCTCCTTGAGCAGTTTATTTTATTAGCCAAAGGCACCAATGGATCAGCCTTGACTGCTCTTATAAACCAAGTGCTGGAGGCTCCTGGGGTTTACGTCTTTGGAGAGTTGATGGAGTTAAAAAATGTGCAAGAGCTTGCTGAAGGGCCTAATGCTGCTTACTTCCAGTTGCTGAATCTGTTTGCCTATGGAGCATACCCAGATTACATGGCAAACAAGGATAACCTGC
>21_Locus_10297_Transcript_1/1_Confidence_1.000_Length_369
ATTCTCCTTCCCGGAAGTTTTACCACAATGAGCTGTTCCGGGTGCCACTGTATGAGATCATCCCGCTCGAGGCTGTGGTGGGGACCTGCTGTGTGCTGGACCTATACACGTACTGCAAAGGGAGGCCCAAAGGGGCAAAGGAGCAAGACGTGTATATCTGCGATTACCGCCTTGATAAATCAGCACATCTCTTCTATAAGATCCACCGGAACCGCTACCCCATCTGCACCAAGTCCTACGCCTTCGACCACTTCCCAAAAAAGCTCACGCCCAAGAGAGACTTCTCGCCTCATTACGTCCCAGACAACTACAAGAGAAATGGAGGCAGGTCATCGTGGAAGACAGACCGTTCAAAGCCACCGATCAAAG
>21_Locus_10298_Transcript_1/1_Confidence_1.000_Length_648
CTTGGCTCAGCCCAGTTATATTTCCTCCTAGCTCGCTCTCTTGCTGGCCGGTGGCCTCCACACAAAAGCCTGGCAGTGGCTAGGAGAGTCCGTCTATGTAAGCTGAGGAGGGACTCTGTGCGCTTCTCTCTCCAGGCTGCAGAGGAACCTCCAGATGGATCTTGGAGTTTCTAGCACCATGCTTTCCCTTTGGGCTCTGGTGGCTGTTTTGGTAGTGCTGCAGGAGCCAGTTTGGTTGGCTGCTGCAGATCCTGTCAGTGTTGCCCCCCCAAGCTCAGAGAGCAGTGACTGGTGCACTGAACACAACTCGATCCATAGGCGCTTAGATGCTATTCAAGAGCAGGTAGAAAAAACAGTTGACCATCTAGACTCTGAAGTCAAGACGTTACTGAATATCATCAGCGATACAGCATGGGCTGAGCCACTTGCACCTGGAACCCCACTCGTGGATATTTTTGATGATCCCAGCTGAACACCAGATCGATGGGAGAGCTCATAACATAACTCCTCTTCACATTTCATTGGCTTATACAGTTCCACTTTGTTTTAATAAGCTCCATAGTGATCTTATGATTTGGATGGAACAATATTTAGTAGTGAATGACTTTGTAAGACTGTTTTTAGAATAAAAGTTGTATTTGCTTCTCA
>21_Locus_10299_Transcript_1/1_Confidence_1.000_Length_807
CTGAGCTCATTTGCTGGAGTTTTATTGCGGGAGTTTGAGGGAGCAGCAGCAGCACTAGTACTGTCTCTCCCCAGGGACTAGGCACTCGTCCTCACCCTCAGGAACCACCCATGAAGCATCCCTGCTGCCCTGTGCAGAGCAAGAGTTGATGATCACACATTCCCTCTCAGCTGCCTTTAGCCATGAGCTGTTTGGATGTTATGTACCAAGTCTATGGTCCACCCCAACCTTACTTTGCAGCAGCCTATAGTCCATACCACCAGAAATTAGCTTTTTACTCGAAAATGCAGGAAGCCCCCGAGAGCGCTAGCAGCGCCAGCACTAGCAGCGCCAGCAGCTCCTACTCCAGCCACGCTACCGCCAGCATCAAGGAAGAGGACTGCAGCCCCGAGAAAGAGCGCCCCCCTGAGGCCGAGTACATCAACTCACGATGCGTCCTCTTCACCTACTTCCAAGGGGACATCAGCGCCGTGGTAGACGAGCACTTCAGCCGGGCTCTCAGCCAGCCCAGCAATAGCTACTCCCCGAGCAGCACGGCCAGCGCCAAGGCTGCGCGGAGCAGCTCTAGCTCCTGGCGGGACGGTCCCTTCCCGATGAGCCAGCGGAGCTTCCCCGCTTCCTTCTGGAACAGCGCATACCAGCCCGCCTCGGTCCCCGCCTCCCTGAGCAGCCCCCTGGCCGCCGCAGCCCACAGCGACCTGCCCTTCGCCACCGCGGACCCTTACTCGCCGGCCTCGCTGCACGGGCACCTCCACCAGGGGGCGCCGCCGGAGCCCTGGCACCACCCTCATCACCACCACCACCACC
>21_Locus_10300_Transcript_1/1_Confidence_1.000_Length_683
TTTATTTAGAATACAAAAACATCCCGCGCTGGTGAGGGTGCCAAGGCAATGGCCGCCCCTGCATGCCCCCGACCTTCCCTTGCACAAGCTGGGGGAAGGGGGCAAGCGGGGGTGTAGTGCTTAGGGCGACCCAAAAGATTGAACTTCACAGACTAGACATGGGAAAGTGCTGAAATACTGCCAAGGAAAGGGACAGTGAGAAGGGAAATGGATTCCCAGGGTCCCATGCTGGGAGGGGTTGCCCGTGTGCCCTTCACCCCCATTCACCCAGACGCTGTCCAGAAGGGCCACTGGACCTAGGCCCTCTACTCCCAGGGCCCCTTTGCCACATGGCAGGAAGGGCAGTCACTATTCCTCTCAAACCTTCCCCCTGCCAACACCAAGGGGGAAGTGGGGTTGGTTCTGTCCTTCCTACTCCAAGTCCGATTGCCCCACACCAGGAGGGGCTTCCTCTCTCCCTGCACCTCTGCTGCTGCTGCTCACACTCCAGGGCTCCTTTGTCCTATATTTCCAGGGTCCCTTGTGCCCCACTTTAGGAGAGATTTGCCCGCCTTGCCATGGCCTCCAGCACTAGTCTCCAGCCTCACGCTTCTAGCTTCTGTAGTTGGTTCCACACCCTATGCACAAGCACTTACTCATGACCCCACACTGAGCTCTGTAGGGTCTGCTCTGAGAGCCCCAGC
>21_Locus_10301_Transcript_1/1_Confidence_1.000_Length_1207
CGCGGTCTTGTCCCTGACAGACCATTCTGATAGTATGACACTCCAAGAGGGGTAGGGCCAAGGCAAAAGGAATAGGGCCAAGACATTCCCCTGCCCTTTTTGGGACATAGCTTTGGACCTCACAGAGCACCAGGATGTCATAGCTCTCCCCTATGGACAGTATGCAGGGGCGGGAGGGGAGGAAACCTAACTAGTTGCCTGTTTACTAGCTCCACTCAATGTTTTTATTCTGTTCTTTGACCATCTACTGGCGAGGAAAAGTACTACACGCTTGGCTACGAGGGAAGGGGTAGAGTATGTGATACTTTTTAGAGAAGTGCAAGCATGATGAACAGAGATTAGCTATTAAAATTTGCTATAAAGCATCTCAAAACTAGGTTGGGTTCCCAAACTGCTTACTTATGAAAAGACATAGCTAAATTGGAGAGTCCTGCCATTAGACATCAACATTTCTTAAGGCTATACCAAACCAAAGGCTTCTGGTGACGATATTCACATTAAGCCTGGATTAAAAGGTGTTTGTCTAGAGCAAATGCGTATAGTGTCCTCTGCTGGTGCTACCACCAGAAATGTGCAGCACATCTGTCCCATCTGGCAGCTGAAACAGAAGTCCTCTGAGGAAGGAGGCATACATAAAGTATGAACTCCAGAAGGGCTAATGGGAATGTGGGTTGTTGAGTGAAAGCATCAGCTCAGTAGACCAGCTGGTCAGGTTTATGGAGTTTTCTTGTTTTGAGATGGGGCCAAGGGCGCGGGGGGAACTAGGAAGGAGACAAAGATGGCAGCGGGTAGGGAAAGCCTCCAGTCCTCCATAGCCCAGGCTCCCATAAAAAGTAGTTGATAGGCAGGACACTGGATCATTAATATTCAATTCTGCTCCAATAGAACATGGTACAGAGGAGGACCCAGAATGTCCAGCAGAGAATAGCAAAGCCAAACCATGCAACACCCCAGGCATGTCTGTTCATTGGACCAGAGATGATATCATAGCAGCCCTTGCTATTGTAGTAGGGAGAGACTCCCAGTTTGCAGCCATTCAAGTTGATTGGAATTCCTTGGACATCCATGACACAGCACTGGCGTGGCCAAGGGAACTCTGAATCACTGTTCTTCCTCCTAAAAGCAGACATGTAGTTCTGCCAGTCTGAGGGGCCATTCACACCACAGCACTGGTTCTGCAACATGAGACGGTCCCAGGTCCTAGTGA
>21_Locus_10302_Transcript_1/1_Confidence_1.000_Length_181
CAGCACCTCTGGTGCCATGTACCCATGTGTGCCAACACTGGCGTGAGGCTTCTTTTTGGAGAAGTCGCAGGCGAGTCCCAGGTCAGAGATGCGGACGTGGCCGTATTCATCCAGCAAAATGTTGGCCGGCTTGAGATCACGGTACACCACATAGCGGTTGTGCATGTGCTCCAGGCCCAGG
>21_Locus_10303_Transcript_1/1_Confidence_1.000_Length_603
CAAAAACCTAAAATCTTTATTAGTTGTAAAAAAGCTAGAGAACGCTACAGAAACACGACTGAGGTTAGTTTGCGGTTACAGGGGCAGAGGCAGGAATGCCGCCACTGGTTTATACACACACACATTAAAGACATTAAAAAACAAAGTTGAAATGAAACGGAAGAGACTTTCTGGAAATGGTTCGGTCACGAACACTCAACGCGTCTTCCAGGAGGAAGAGGCCCTTCATGGTGCATCTCAAAGTCAGTTAGTGGAGGAGTTGGTCTCCAGCCCCGAGGTGGGCTTGGAGAACAAGCTCCTCTAGGCAGCAAGGAACAGCTCCCAGCTCAAGCCCGTGGGGACCCAGGAGAAGAGCCGACAGATGTTGGCTTGGCTCATGGAGCCAGGACGGGGCAGGGCGAGTTTCCAGCTTTCAATCCCCCATCACTTCGGTGGGTCAAGGCAGCAGCCATGGGAACCCTTTCCTCTCAGACGTAGTTCTTGCTGGGGTAGTCACTGCGGGGCTGAGAGGCAGCAGCCGTGTAGCGGGCGCTGTAGTTGTTGGCCTTTTGGGGGCAGGTGCAGCAGAGCAAGCCGCCCCCCAGTATCAACAGTGTAGCGGGC
>21_Locus_10304_Transcript_1/1_Confidence_1.000_Length_415
ATTTATTTATGAATCATATGGGTTCCCAGACTCCCACACCTCACTTCCACAGCTGCTGGTCCAGGTTCCAGTTGGTCCCCTCCCACCTGCCCAGATTGCTCTCCTTGAAGTCTCACCACTGTGTGAAATGGCTGAGTGCTTCCCAGCCACCTGTAAATATTCTCAGCTGCTGGTTTCTCTTCTCCGTGTGTGTGTTTAGTTTGAAAAGAGTTTCCACGGGTATTTGTCTGGGGTTAGGGGGCTGTCATGGACACGTGTGTATATAGCACTATTCCTACAGAGGGGGGAGGCTTCCTGGACTTCAACACTGTCAAGCCTGTATATGTATCCGTGTGTAGTTCTGTTAATAGCTAATATTGTACAGGGGGAATTCAGAAAGCCTATTTTTTTTATACATGCGGTTTTAAATAAAAAG
>21_Locus_10306_Transcript_1/1_Confidence_1.000_Length_385
CACCACCTTGTTTAAAAAATAAAAATCAAAGCTTAATGTTTCAATGGATAACTCCTGGCAAACTCCACCCAACTCTCAGAAACGTAGTCACAAACATGAATGGATCCAACAATGGTACAGTACCTGTACCACAGAGAAGGGCATTTGGGTGGTTTGTTTTTTAAAATCCTGTTTTAATATATTAGTTTACACTGGGTCAGTCCAACTGCTGTTTGGGACTTTTACAGATGTTGACAGCAAGAGTTAATACTGCTCAAGTTTTCAGCAGCCAGGGCTGTGTTTTCTAACACCTTCATGTACCTCAGGAGCAGGTTACAGCCTCTTTCACTGTATTCTTAAAAACAAAGATGACTTTGTAATATCTTCTCATTCCGTTCCATGCAGA
>21_Locus_10308_Transcript_1/1_Confidence_1.000_Length_1050
TGGGGGGGGAGGTTTTAGGTAGCCCAACAGCACCCCCATGTGGCTGGATGACTTCCATTTTCTGGAAGGGGATGCAGCCTTGGGTGAAACACAGAGAGTAACCACTTCCTCCCCTCCCGGGACAGGGGTCAAGATCCATGTTGGGCAGGAGCTAGGACAGTGGCCTGGTAGCGGCACATGCCAACTTGATCTTTTTGCACCTGAATCTTGCATGGCACCAATGGACAGTGCCCCCTAGAGATCCCCTCTGGGATCCACGCCCCACATTCTGCCTCAGGAGGCGGGCACAGAGGCCCTGGCTCGCCCAGCGCAGGGGCTGGACGCCCTGGCACCTTTGGCGGCTCCAGCAAAGGCGTCACGCTCACGCCAACAGGCGGCTGTACTCGGACAGAGCAGAGGATTTCTTCACGCCGTCCCAGATCCGTGCTGCGTAGTGGAACCAGTTCTTCTCCGTCAGGATAGTGTGAGAGAGCTGGGGTCGGGACATGGACATGATCTGGCTGCGGAGCTTGGCAATCAGAGACTGGAAACTGGGGTGCCCCTTGTAGCCAGGCAGCAGGGAGAAGAGGGAACCACTTCCAGGGGCGGCTCTGGGGAGAGTGTCGTCCGCATCACTGTCCATAAAGGGCAACAGGAAGAGATTGACTTCTGTGTCCAGGTATTCGTAGGGCAGGCCGGGGAAGATGTTACACTCCAGCATGGAGAGGGTACCTTTGTACTTCAGGTGGGAGTGCATCATGATCTTATCGATAACCAGGTGCATCTGCTTCAGGTTCCTGGGACAGAAGTTCTCCCTCTTGGCTTTGTTCTGAAGGAAGACAATGTGAGGGTAGTACTCTGTCCCCTCATCTGAGCCAGAGGAGCCGCTCGATTCGTGGCTGGGGGATGGGGTGGAGGGTTTTACCATCTCTGCCGTCTGCAGGAACCTGTACAGGCTGAGGTCCGTGAACCAGTCCTGCACCACAATGACCACGTGGCAGACGGTGAAGAGGAAGGCGGCGATCTGCAGGGACTGCATCTCAACGTAGGTGTGGGGCAGGTTGTACTCCG
>21_Locus_10310_Transcript_1/1_Confidence_1.000_Length_509
CCTATGGATCTGTCTACTTTGACACAATGAAGTTTGATGCCTCTCCAAAACACTCCTATGCTAAGCTGGTTCCTGAAGCTGTAGGAGATCAGAAAGCTCTTCAGGAGGGTGAAGGGGACCTGAGTATCTCAGCTGATCGTTTATGTGAAAAACGTTCTCCAAATGACTTTGCTTTGTGGAAATCCTCCAAACCAGGAGAGCCCTCATGGGATTCCCCTTGGGGAAAAGGCCGTCCAGGTTGGCACATTGAATGTTCTGCAATGGCGGGTTCCATTCTGGGAGAGTCAATGGACATTCATGGAGGGGGGTTTGATCTTCGGTTCCCCCACCATGACAATGAGTTGGCACAGTCTGAGGCTTATTTTGAAAATGATCACTGGGTTCGATATTTCTTGCATACTGGTCATTTAACAATAGCTGGCTGTAAAATGTCTAAATCTTTAAAAAACTTCATTACCATCAAAGATGCACTGAAGAAACATACAGCACGGCAGTTACGGCTGGCTTTC
>21_Locus_10315_Transcript_1/1_Confidence_1.000_Length_270
TAGAATGAAAGTGGAGGATATGGGCCCAGCTATGTAAACCCAGCTTTTAGCTGCTGCTCTGTGAGGCTCCAAGACAGAGACAATCAAGCTAGGGCTACAGGGCAGTTACCTACCGTGCCACAGTGTTCAACTGCCCCTGCCGTCAGTTCCCTTCCTCCTAGCACTATGAGGCAGCTACCCACAATGCCACAGGTTTCAGCTGCCCCTGCTACTCGTTCCGTTGCAGTACTTTGATGCATCTACGCACAGTGCCATAGTGTTCAACTGACA
>21_Locus_10316_Transcript_1/1_Confidence_1.000_Length_771
GGCGGCCGCCATGAAGAACGTGACAGAGCTTAACGAGCCACTGTCCAATGAAGAAAGGAACCTGCTGTCTGTAGCCTACAAGAATGTAGTTGGAGCCCGGCGTTCTTCCTGGCGAGTAATTAGTAGCATTGAGCAGAAGACCTCGGCTGATGGCAACGAGAAGAAGATAGAAATGGTCCGGGCTTACCGTGAGAAAATTGAGAAGGAGTTGGAAGCCGTGTGCCAGGATGTGCTGAGCCTACTAGACAACTACCTGATCAAGAACTGCAGCGAGACGCAATATGAGAGCAAGGTCTTTTACCTGAAGATGAAAGGGGATTATTATCGCTATCTGGCCGAGGTGGCCACCGGGGAGAAGAGGGCAACCGTGGTGGAATCTTCAGAGAAGGCATATAGCGAAGCCCATGAGATCAGCAAGGAGCATATGCAGCCGACGCATCCCATTAGGCTCGGCTTAGCACTTAACTACTCGGTTTTCTACTATGAGATCCAGAATGCTCCCGAGCAGGCGTGCCACCTGGCCAAGACAGCTTTTGACGATGCCATTGCTGAGTTGGACACCCTCAACGAGGACTCCTACAAGGACTCAACGCTCATCATGCAGCTCCTTCGCGACAACCTAACGCTCTGGACAAGCGATCAGCAAGACGATGACGGCGGAGAAGGCAACAACTAGACCCCCTCAGATGGACTGGCAGCCGCACGCTGATGCTACTACTGCAGTCTTTATTTTTTTCCCACAAGTGGGGGGGTGTCGGGTGGGGGAGGGGC
>21_Locus_10318_Transcript_1/1_Confidence_1.000_Length_188
CGAGCGAACGATTCTCACAAAGATAAACACAAAGACCGAGAACACCGGCACAAAGAGCACAAGAAGGACAAAGAAAAAGACCGAGAAAAATCCAAGCACAGTAATAGTGAGCACAAAGAGCACAAAGATTCCTCGGAGAAGAAACACAAAGAGAAGGAAAAAACCAAACACAAAGATGGCAGTTCAGA
>21_Locus_10321_Transcript_1/1_Confidence_1.000_Length_996
GAAGATGGAGAAGGAGAAGAAGGAATTCTTGCAGAAGGAGCAGGATCTGAAGGCAGAAATCGAAAAGCTGTGTGAGAAAGGCAGGAGGTTGCTAAAAGAGCAGGAAGGGAAGGAGAATAAGATAGTTTCTCTCATCACCGAGCAGTCGGAGGAGAAGGAAGCATGGGAGATGGAACTGGACAAGCTGAAGAAGCAACACAGCGATATCAACAGGAACATTCTGGAGGAGACGGAACGGGCTTGGAAAGCAGAGATCCTCTCCCTAGAGAGCCGCAAGGAGCTGTTGGTGCTGAAGCTGGAGGAGGCAGAGAAGGAGGCAGAGCTGCATCTCACCTACCTCAAGTCAGCATCTCCCACGATGGAGACCATCCGATCGAAGCAGGAGTGGGAGAGCAGGCTGAACAGGATACAAATGACCAAAGAGAGCGTCCAGGAGCAGTTCAATGGTCACATCCAGCTGGTGCGGAACGGGGCCAAGCTGAGCAGCCTCCCCCAGATCCCAACCCCCGCCCTGCCGCCACCCCCATCCGAGACAGACTTCCTGCTGCAGGCCTTCCAGCCCAACCCCTCCCTGGCCCCGCGACTGCCCTTCCCCATCGGGCCGGTGCCCATGGTCATGCCCAGCGCAGATCCCCGGGCGCTTTCCTTCCCCCTCCTTAACCCTTCCATGGCCAGGCCCAACCAGCCCTCGCCCCCCCTGCCTGCCCCCCAGGGCCGGAACAGTCCGGTGCTGGCATCGCTTCTGGGCGCCCGCGGGACGCCAGCTGCCTCCCTCCCGCCCCCGCCGGGCCTGGGCGGAATCAAGGTGGCCCCGGAGTTCCAGAGGCCGCAGCCCGTGGACAAGCTGGACAAGATCCTGGAGAAGCTGCTGACTCGGTTTCCTCATTGTACCAAGCCCCAGCTGACCAACATTCTGCAGCAAATCAAGACGGCTCGGAGGACCATGGCCGGGCTCACCATGGAGGAGCTGAACCAGCTAGTGGCAGCCAAGCTAGC
>21_Locus_10323_Transcript_2/2_Confidence_1.000_Length_480
TAAGCCAGTGTTCATCCTGTGTATGAATGCGTGCTGTGCTGTGCTTGCTTAAAGTAGGGACCTCCTTATTGACGGCAATGGGGAAAACGCAGTGAACGTGGGTCCATGGCTTAAAGTGAGATGTGGGATGCAAGTGAGAACACAGTGATGGCAGCATTCCTAGAAGCATGCTGTCTGTCTCTAAACTAGGTTTTAATGCCAGGTCTGTAACAGGGTGCAGCCAGGAGGGCTGCTGGGCCCTTTGGGAGGACTAGCACTGGCCAGATGTAGCACAGGTGGGGCAGGTGCTGTACTAAGGCACCGCAGCAGTGCTAGCCTGAGGCCAGGCTAATGGGTCTGAGGGGTCCAGCTGGCGTGGCTGGGGCCAGTCCAGGGCTCGCCGCAGACCCAACACAGCTGCGGTGCCTACCCAGTACAGTGCCTGTTGCAGCCCTGACTGCTGCCTCTGGCCAGTGCTGGCCCTCTTGGGGGGCCCAGCAG
>21_Locus_10324_Transcript_1/1_Confidence_1.000_Length_155
GGGGAAGGAGTCATTATTATGAATATAAAAGAGGGCAATAAAAAGGGTATGTAAAATATGTATGAAGAAAAAAATGATGTATAAAGATTCGCCCTATGCACGGAACTCGGTTTCTAAAGTGCCAAGCACAGAATGCCGCTAAATAAATCATTGCA
>21_Locus_10325_Transcript_1/1_Confidence_1.000_Length_895
CTTCCGATCTGGAGGCCCGGCCATGACTTCGCTACGGGCTTTCACCTGCGATGACCTGTTCCGCTTCAACAACATCAACCTGGATCCCCTGACCGAGACCTATGGGATCCCATTTTACTTGCAGTATTTGGCTCACTGGCCGGAGTACTTTATTGTTGCAGAAGCACCTGGTGGGGAGCTAATGGGCTACATAATGGGGAAAGCTGAAGGCTCGGTGGCCAGAGAAGAGTGGCATGGGCATGTCACTGCTCTTTCTGTCGCACCGGAATTCCGCCGGCTGGGTTTGGCTGCTAAACTCATGGAACTGCTGGAGGAAACGTCAGAAAAAAAGGGTGGATTTTTTGTGGATCTGTTTGTCAGAGTGTCGAATCAGGTTGCTGTAAATATGTACAAGCAACTCGGCTACAGCGTGTACAGGACAGTACTGGAATATTACTCAGCTAGCAATGGGGAACCTGATGAAGATGCTTATGATATGAGGAAGGCGCTTTCCAGAGACAGCGAGAAGAAATCAATTATACCATTACCTCATCCTGTCAGACCAGAAGATATTGAATAACTCGAACGTTGCTGTAAGGCACCTTATTAAAAAATAACCTTTCTGGCCAATTTAGCAATTGCAAAGAGGCCGATGGGACTGAGTTGAGGCAGGTTTTGTTCTAGACTTATTCAAATTCCCCCAAATGTGACCATTGAATTGTCATTTAACTTTAATACTGTATAAAAATAATAATATACCAACTTGTCAAAGTACTAAAAGCCCAGTAATACCACGTCAAACTGCTTCAGAAAAGGGCTGAGGATTGCAGTGCAAGCATTCCTATTCATTCTTTTAAAGGACTTAAAACTAAGGTAGATATTAAAAGCTGAAATGCAAAATTAAAAAAAAAGCCAA
>21_Locus_10326_Transcript_1/1_Confidence_1.000_Length_256
CGGCTGCGCCCTGAGTAGCGCCATCCATCGTTTCTACAAGACAGAAACAGGGACGTGGGCGGAAGAGAAGGTGATCCAAGTTCCCTCCAAGAAGGTGAAGGGGTGGCAGTTACCGGACATGCCAGGTCTCATCACCGACATCCTCCTCTCGCTGGACGACCGCTTCCTGTATTTTAGCAACTGGATCCATGGAGACCTTCGTCAGTACGATATCAGCAACCCCAGGAAGCCCAAGCTGGTGGGGCAGGTGTTCTTG
>21_Locus_10327_Transcript_1/1_Confidence_1.000_Length_126
GTGAACAATTCATTGATTCATTTCCCACTCCCCCAAAGAGTTTATCTTTTCCCTCTCTTGTTTCCAGCTGGAGGTTTCTTCAGCTGAAGAAGTTGCCCTCCTGTCCCAAAGCTTGTAGAGGCAGGA
>21_Locus_10329_Transcript_1/2_Confidence_1.000_Length_1457
CGGCGTCGGTGTTCTGCTGCCTGCGCTGGTGCGGGGATGGCGGCACCGGGCACATCCCGCTCAAGGAGATGCCGCCTGTGCAGCTCGATACGCATCACATGGGCACAGATGTTGTCATTGTCAAAAACGGCAGAAGAATATGTGGCACAGGAGGCTGCCTTGCCAATGCACCTTTGCATCAGAACAAGAGCTACTTTGAGTTTAAAGTACAATCTACAGGAGTGTGGGGTGTTGGTGTTGCAACTCAGAAAGCCAACTTGAATCAAATTCCACTCGGGCGAGATCTGAATAGTCTTGTGATGAGAAATGATGGTGCCCTCTACCACAACAACGAGGAGAAGAACAGGTTGCCAGCAAACAGCCTTCCACAGGAGGGTGACGTTGTGGGTATTACCTATGACCATGTAGAACTAAATATATATTTAAATGGGAAAAATATGCATTGTCCAGCTTCAGGAATCAGAGGGACTGTCTATCCTGTGGTCTATGTTGATGACAGTGCAATTTTGGATTGTCAGTTCAGTGAATTTTATCACACTCCTCCAACAGGGTTTGAAAAAATACTCTTTGAACAACAAATCTTCTAAATGTCCTCGTTGAGAACTTGCACCCAGCACCGTTACAAAGCCTTTGCCGTCCTAAATAAAGCTTCACATTTCCTGTAAGGGACACATCTGTATTTGTAGTAAAAGTACCTATGGCTGTTGTCTGAAGAAACACTATGTTAACTGCAACATCAGAGAATTGTGTTACAAATGCTAGATTTTGAGTTTTGTGATGTGGAAATTAGTGTTTTGGGGCAATGTTTTCTGATTTGTATTCAGTTATTCAGTTAAAGGAAACTTCAGGACATAACTGACACAGTATTGAATGAACAGCAGATTCAAATTGAGCTTTATCAGATAGATCTAATGTGTGACAGTATGCTTCCACAAAGCTGTAGGGTTTGATATCTTGTCTGTGTGATCTTTCCAGACCCTTTCTATTCAGATGTACCTTGTCAAAAGAAAACACTGTGCTTACCCTGCTTAGATCGCAAGTGTCCTCATGTGCACGATAACTAATAATATGACTGCATAATTGGCAGCTATATTTTTCCCTCTTATCCATTTCTGACTTTTAAACAGCTAAAATTCCTGTTTAATTTATATAATTCTGGTGTCTTTTACTTTAGGAGTACTAGGCCACATGGGCCATGATTCCAAAATCACTCTCGTAGTCTCATTGAAGTCCTGTCTAGGGGATGACTACCATGTGATATTTGGATCACAGCCATCGTATTTAGTTAAGTGTCAAAGAATTTTGTTGAATGTACAAAAGAAATGACACTCAAACACTCAATGTATTTGTGCAGAACCTTATGCTGTGCTGCTCTGGTGGCAGGTTGGTACAGGCTGGCTGATCAGCATTGACAGTCAAGATGTGTTGTCTCCTTATGATGAAGCTTTACATCTCAG
>21_Locus_1032_Transcript_1/1_Confidence_1.000_Length_2303
CCCCCCCCCCAATTTTGTTGTTGATGTCATTTCTTGGGCCCAAGGTTGTCTTTCCACTTCATTTCTTAATTGTTTTGTAAACATTTAGTAGTTTTTCCTGGACTAATTCTGCTTTTGCTGCTACGAATAAGTCGCTAACGGTGAGACCGGGATGGCCGTAGGCATTTGCTGTTGGTTTATGTAAAATGACTGATTTGTAGAGCTCACATAAAGGAGTGTAGCAACATGTCAAATCCAAATCAGGCTGTCAAAACACTCTGGCTTTGAAAGGATTAATACAGTTTTGTCAAAGGAAAACACAAGTGAGATGATAGAGCAAATGAAAACAAAGCCTCCGGCAACCAGAGGGGGATGGTTCCTCATCACGGGTGTAGTTTGTGTGCATAATGCAGAAAAACTATTTTAATTTTCTTTCATTAGGCAAATTTTCCCTTGCTCTACAGAGAGATGGAGGCTGTATATAAATCCAGGCAATGAGCAACATGTATCCAAAAGAACCTTTTCTAGAATTTTGGCCTGATGGAAAACTTCAATTTCCACTTCAATGTTTGTCCTTTAGAACATGTGCCTGAATTATATAGGTAAATTCTCAGTGCAGGGATTTATTTTTTTCAACATTTCGATCTGAATATTTAAAATGTGAACCGATGGCTCTATCAGAGCTTTCTGGAACACAAAAGTGCCCCAGCAGTGGCCCTGCTTGCAAAACCACTGCAAAAGAAACTGTTCCTTCTAGTTCTGTTTTAATCGACAGTGAAAGGAAGGAAGGTCAAGAGCTTTCCATTTCAGACAATAGTACGAATTGTGTACTGAACAGAGAATGCAATGTTAGCCTTGCCCTCCCAGTTTGCCAACTAACGGAAGAGAAGCAGATTTAGGGACACTTAAACTTGTTTTACATAAGACAGTGGGGTTTTTTATCTAATCTTCCTCCTCCTCAATGTTAAAATGCTGCCATAAACCTGGGAGAAGAGCTCTTTTGCTGTACAGGTGCATCATAGGGGCTGTGTTCCCTGCACTTCGAGAGTTATAGGGAGGGAAGGGGAATAGGGTTTATGTGGGTCAAGGAGATCCAGCACCCCCCCTCCCCCCCCAAGTTACACCACTGGTCTACTTTTGTTTTATTACTCTAACTAAAATTTACAATAAGGCATGGTCACTTTCCAAACTCATCAACCAAAAAGTCCGTGGGGTAAGAAGTGGCTTCAGTGCAAATCTACTTCCAAATTCTAAAATCTGATATTTTTTTTCAAATCCTTTTTAGAAAAAAGAAACTGCGCCATGTATCTTGTACTGTACATACAGATATTTCAAATACCTTTGTTATTTAAAACCCTTTCCCCGCAAGGGTTAAGTGGCCTGTTCTTACCACGTCAATGCATTGTATTTTAGCCTCCAAAATCGTGGCTGTACAGTGCCACAATAGAAACGCCACAAAATTGACAAGCTACACTTACAAGAAACCCAAACGGTTTCCAAAAAGAAATATGGAATTACGGTCACTTCATCTACCAGAGAAAAGGAGTCCTAGGGGCAAACTAGTACCATTTTCTACCCTTTATCTCCACTACTAATCTAAAAATGCTCTACTATGCTACTCAAGCGTTCAATGGAGTTGGCTAAAAAAAGAAAAAACAGGCTACAGCATTTTTGGAAATTTACAGTTATGCAAGTTTAGCTGTGTAGCATCGTTAGCATCTGGTTTATTTAAATTTATATGCTGCCCTTCCCACCGCAGCAGACAGCTTATTTCTGTGCTCTTAACCCTAACAAACCACAGCATTTCCTCTTCACTACTCTAGAGTATCAAAGCAAGCAACTCTGCTGAATTCCTACTCTAGTTTTCCTTGTTCCAGTCCGACATAACAACTTTGGAGAGAGCTTATCGCGCTTTGTTCTGCCATTTCCAAATATTTTGGACATTAAAGCTACTTTAAGGCTCTTAAAATATGAGTGTGAGGTGGAAAAAAAGAGAGTCTGGAATTATGCAGCTGCTGCGAAATGGGGAGAGGAAGCATGTTATTAAGTAACCTCCTCTTCCAGTTACACCAAAAACGTTCTAGATTCCTACACTAATACCTATAGGCAAGGCCTCGAATAAGTCACTTGGCTGTGAAAGCTGTGCATTTTGTACCCCGGGCCAAACAGAAAGCTGGCCAGCCCATCCAGCCTGGTGGCTCTTTCACGTTCACACGCTCTGGATATCTGCGTACCAGAAAGGTGCACATTTCTGCTTACATTTGTAATCTGCACTGGTAAAAAATAAAATATAAAATCTTTTATTTCAGATGGTTTTGTTCAAC
>21_Locus_10330_Transcript_1/1_Confidence_1.000_Length_1235
TAGCTTATTGCACTTAGACATCAGTAAGGCAAAAAAAATAACAGACTAACAAAAATAATAAAAAGGGATAAACTGCTTCCTCCTCAAAGGCTGAAAGCCAGCCTCCCACCCCTCCAAATGCAAGAGCTGCGTTTCTCTCCCCCCCACAGCCCCAGGACTTCTTTAGCCCCACTTTGTTCAGCATGGCACGGGGTAGCTTGGTATGTGAAGGCGGAGTAAAAATTAGATGGACTGCATGAATCCAGCGTGACTCGCACAAAAGGGGTGGGGTGGGGGGAAACCCGCGGGAATCACAGCTGCCTTTGGCATTCATACCTCAGTATTCCTGCAGTCCAATTTGGAGGGAGGAGATGAAGCACGATTACGTAGATGCTGCCTAGATGGAAGCCACCGCGTGCTGCGGCCTCTTCTGCCAGTCAGCTCCGAGAAAGCCTTTGCTTCTCCTTGCCACGTATTTGATGAGGCAAGTAGGGTTTGTTAGATTCTGTCCTGCTCCTTTGATTGTCTAAAAACTGAGGTACCATCGCAAGGACCAGCAGAGCATGGACTTCTCCATTAAATACATGGGCAGTGCTTTACCCCTTGGAGCCTGCAGCAGCTTTGAGGGGTGAGGGTGTAGTAGTATTACTCGCTGCACTTTTGCAGTATACAAAGGTAAACTAAAGTTCTAGCAGCCCACCTGACCAGGGCGAGGAGGCCGAGAAATATTATTGCTCAAAAGCATGCACAAAACAAACAGGAGCACCTGAGCGGGATCAGACTGCAGAGCGTTTTAATCAAGCCTCGCAAAAATCCACTTGTTCAGAGCGAGACTCTTTTTGATGGGCCATGGCAGACAAAATCAGTTCCTCGAATTATCGATGAATGGTAAGCCAAGGGTGAGCAAGCAGATTTTGTGACTCACGCTGTCAGTTTCATATAGAACACGCACACATAAATACAAAGCAGCAATGTGGGTCCAAGGGCTTTGAGGACCATGCTCATCTCGACAGAGGCTCAGCGACAATGGTTCATACACACCGGGATCAAGCAGCACGCTTCCTTGTAGTTGTGTTTACAGAAACCGAGGCAAGAATGCTATGGAGCAGCCATCTAATTTTAGCAGCATCACTGTGCCTGTGTACTGCAGCCTGTCTATTGGTAATTTTGTTACCCCAGGGAGCAAAAGGTCAGTTGTGAATGGAATAGCTTTGCCCTCGGGAATAAATAAATACTGACAGATTCCCTCTCCGGCG
>21_Locus_10332_Transcript_1/1_Confidence_1.000_Length_362
GTGCCCATAGTACAAGCTTTAAGGCCACATAGGAGCTGGGAGTACTTAAAAGATGCACTCAGGAAGGAGAGGGTCCAGATCAGAAGTGGGCAAACTGTGGCTCTTTGGCCTCATTGTGGTGAATGGAAGCATCTCTCAGGATTATGAAACTTTGCCCATCCCTGGTCCAGATCATGGATCTATGCAATGGATCTGTCCCGCACACTTCTGCGCATCTCCGTTCACTTACCCAAACTTCAAATGCCATCTTTTATTTTTCTGACTTACCCATTGCCTGGTGAAGAGCCCTGTGTGGCTCAAAAGCTTGCATTTATCCTCACCAATAGACATTGCTCCAATCAGAGAGATCATTTGAACTACTT
>21_Locus_10333_Transcript_1/1_Confidence_1.000_Length_200
CGTGCACCCAGTCTGTTGTGCAGAACACTACCTAGGGGTACCTAGTCCTACAGCCTTTCCATTAATCAGCCAGCTTTGCCTAAGTTCCTCATGGCTTTGTCCAGTTCAAATGTCCCTGCTTCAAACAAGGATGCAAAAGGTGCTGAAGAGCCCCATAAAGCATGCTGGTTTCTCACTAAATTATATAAAGAGAACTGGGG
>21_Locus_10334_Transcript_1/1_Confidence_1.000_Length_1636
CAAATGCATACAATATATAACTCTGATCTTCCGTAACATCTGAATGAGAACAGTTTGGAAAGTCACAATACAATGGTTTTCTGGAAAAAGATATTTGGAGGAGGACATGTATTAGTATTATTCTCGAAAGAACAGAAAGCCAATACTTCTGATACAGGTAAAGTTCGTCTTCAAGAACAGGTCTTTAAATTATGTTAATGAAGATTAAATCTTTGTGTTTCAACTCTTCAGCACCCCCATCTAGTCAGTCAACCTTTACCACGCTGTATATTTTGGTCACAAACCAAAAGCAAGCAAAGAATCCAATTGTTCCTGTAAATAGGAAGAAGATCAGCACCATTATCATGGTGTAACCAAAATACAAAATGGTGCTTGCTGTTCCTGTAATTTGCAGTTTAGAAAAGAAGTAGTGTACTGCATATATTAGGAAATATACTGCAGTAAAGCCACTGGTGAGGAATGAACGCCACTGCCAATGATAGTCCTCTGCACACAAATGGAAATAACAAAGCAGTATAGTAGCCTCAGAACATGTAATAACCAAAATAATGAACACCAGAAACAGGAAGCCAAACATATAGTACATCTGATGAGACCATATGCTATTGAGAATAAAGAAAAGTTGTATGAAGATGCACCCAAAAGGCAAGATTCCTCCCATAACGATACCAGGCAACGGTTTTGTGTAGAATGACTGTTCAGGAATCTGACGAGGAATCTGGTTAGTACGGACTGGGTGTTCAATGGCATTTTTCTTAAAACCAAAGTAGGCACCAATGAATGTCAGTGGCACGGATATGCAAAACCAGAGTGCCAAAATAGCAACCAAAGTACCAAATGGAATGGCTGCTGAAGATCCTTCTCCCCAAAGAATTAGGTTCATGATAAAGAAATCTGCAAACACAATTCCAGGACAAAGGAACGATGTTAGCAGGACATTTGTTTTCCATTTCTCACCACCAAATGACTTGTAGAATCTGGCAGCAACGTAACCTGCTGGAGTTCCAAGCAGCACCCACAAGACTACAGCACAGGTCATTAAAGCACCTCTGTTAGCAGGTGATAAAAATCCCAGGCAAGCAAAAAATAGAGTTACAAAAGTCATAATTAAGATCTGTGTGCCAGAACCTAGGAAAACAGAGAGCAGCATTCCTTTTCTTGGAGGCCTGAATATATCACCATGAACTAGTTTCCAACCAAATTCCTCCTGGGCATCTTCAGTGGAGTCCATCTGATTGTATCGTGCAATGTCTTTATGCAAAGTCCTTAGCATGATCATAGCTACCATCCCAGACAGAAAAAGGACAATCACAAGAGAATTCATGATGCTAAACCACTGTATATGCGTGTGGGGCATGGATTCCAAAATATAATCCCATCTCGATGCCCATCTGATCTCTTTTAATTCCTCAAAGGCAACAGAATACGTGTAAACAATTTTGATCTCCTCACTGGTAGCTTTGTTACTTATAGCCATAGGTGGTCCAGAGCAGTCAGGGCTATCCGCATTTGTATGCTTGAAACTTTTTGGTTCAAGTTTAGCAGCTACTAGCCTTGCTCCCAATGCCTCATTTTCTACAACGTGGTAAAATATTTTAATGTCAACATGGTTGAATATGTAGAAAGTATCTTCCGG
>21_Locus_10335_Transcript_1/1_Confidence_1.000_Length_399
CAGATGTGCAGAAAGTTTTCCAGAGAAAGTGAGGAACAGAAGCAAATTAAGAAGCCAGAGAGCTTTTCAAAGCAGATTGCCCTCCGAGGAAAAGGTATTAAAAGGGTGACAGCAGGTGAAGACACAGAAAAAGAAGAGGAGGAAGATGACAGAGAGGAGGAGGATGAGAATGGATTGCCTAAACGGAGGGGCCTTCGTAAGAAAAAGACAACCAAGATGAGAGTCGAAAGGGTGAAATTCCGACGACAAGAGGCCAATGCGAGAGAAAGGAGCCGGATGCATGGCCTTAATGATGCTCTGGACAATTTAAGGAAAGTAGTCCCTTGTTATTCCAAAACACAAAAACTGTCTAAAATAGAAACTTTGAGACTAGCCAAAAACTATATTTGGGCTCTTTCT
>21_Locus_10336_Transcript_1/1_Confidence_1.000_Length_100
GCCCAGCAGCCTCAGCGGGAAGGGACCTTACTCTGGGGTTAACAAGCCAGGACTCCCTTTTCCCTCCCAAGGCACTGAATGAGGCGCACGGGACTGTGTG
>21_Locus_10338_Transcript_1/1_Confidence_1.000_Length_531
CAGAAATGCAAGACACCATTTCATTTCACAGCATCTTTAATTAAAAAGGACATACTGTCATCAATAGGATGGAAAGACTCCATTCCCAACTAGAAATCCACACACCAGAGTCTGAAATCTGGCTGCAGTCCTTTGATGTAAAGGGCACTTGCAGGTTTGGAACAAATAGCTTTTAACCCAAAGCAGCTCTGTAGTCAGCACTCATGCAAACTGACCAAAATCATCTTCCTGTCAGATTTGCTGAAGCCAGGATTTTAATTTGTTTTGCCTTTTTTCAAAAGAGCTAAGACTACTATTCCAGTTCCCCCCTCCGCACTGTTTTGCACTAAGTATCAAGCCAACCTAAAGAGGTTCCTGATTCACAGACATTTGAGGAAACAGGGAGACATGAAAAAAGTCCCAGTATCCATTTATCTTTGGGAACCATACCCCTTTCTAAGGTTTACTCTTGAGATCAGTAAAGCTGAGCTGGTTCATCACAACCAGACAGGCACTCTGTTTTAATCAATACTTCAGTTTAGTCTCCAAACC
>21_Locus_1033_Transcript_1/1_Confidence_1.000_Length_738
CTTAACCCTGGATACATACCAAAATTTAAAATGGTCAATTACTTGTTGCCTTAAGTATTCTCAAAGAATGCTGAGGATAATCTGATAGCTTTTGTTTGGTCCTCATATCTGTTCGGGCTTCTGTGTAGTTGGAGCTCTCTTCAGTTGTATAGAAGTATGAACCATATTTCTATAAAAAATAAATAAATGTGTGGTACCTTATGAAAGCATACCATGATGAACAGCTGGTGGGCTTAATGGAGTTTTCACAAGTTTGGGATTGCGAAAGACTGTCTTGGGCACTGAGATGAGGCAAGCCAGAAATTCCTTTGGAGTTCCTTCATGTTTTCATTTGGATTTCAAGAAAATGACTGACAAAGGGGAAGGTTGTAGATCTTTTCGTTGCAGCACTGACACTTTGTACGTGTGAGGGGTGAATCCAACCAGAAATACATTTCTAAAACAAAAGTTGGTGATTGGATGACTACAGCTTACGCGATCATATGGATGTGCAAGAGATGGCCAAAAAAAGTGATGGTAGTTAATATTTAGGACATTTCATAAGCTCAGTGCTTAGCATTTGATAAACAATCTAATGGGAAATCCAGGATACAGAGAAGGCTCTCCGGTCCTGATATTGGAATGGGTCAAACCTGTCAGTCTTGGACATAAACTGTTTTAAGGCTAAAAATGTTGCTGTGCCCATTTTTTAAACTGCTTGTAAATGAGGTGGTTCGCCCTGATTATCTGTTCTGTGCG
>21_Locus_10341_Transcript_1/1_Confidence_1.000_Length_624
TGTTCTAGATTGCGAAGACCGTGTTCGAGTGAAGGAGGATGGAGGTTGTCCTTGGTCTCTGCTGGTGGGTTTTGTTCTAGCTACTAAAAGCTAACTGGGTCCGACCAACAACCCATCCAGCCCAGCATCTCTGACAATGGCCAGTATCAGAGAGACAGGACAGTTCTAGATTAATTCATCCCCTGGGGTTTAAGGATACCCTGAGCGTGAGGCTGCCTACCCTCCCCGAACATCTCAGAGAATACTCATGGAGAGAACTTCAAAACTACACTCCACAAACCAACTATCTGTGCTAGAGCAGGAGATGGAAGAACATGGAGGAAATTTGGGTGGAAAGGGTGGGTTCTAGGTGATGCATCAATGCTCGGTTCAGCTGGTGGTGTTCTAGACTACACAATGCTTGGCTTTCATGGCAGGACTGAAGGGTGGTTGGCTGTCGATGGTGGCAAGACAGAGCTTTACCAGACCAATCTGGAGAAGGGGCAGATAAGAGAGGCGTTCATTCCAGATTGTTTCAACACAGAGTAAGGGTGGAGAACTTTTGTTCTACAACAGGTTGATGTAGCAACAGAACTGATATTGTTCCAAACCATGTCACTAGAGGCAGGGTAGAGTTTGTTCTGG
>21_Locus_10342_Transcript_1/1_Confidence_1.000_Length_533
GGCCATAGTAGCTCCTAGTGCAGCCCGAAAGGCCGTTTTCAGAACACATGGAGCACCAACACTACAGTTTGTTAGTGAGACATGAACAGATACAGGAATGCAATTAGGGAGTCTCAATCCTAACTTTAATAGCAGCTTCAACATAAATACCCCTTGATCAGGGGCTAGAGGTGGATGGTTGTCTCCTATGTTTCCCTTCCCTTATACGGGCAAGAGAAACGGTGTAAACAGCTTCCATTTCAGAGGAAGTGGGTGACTCTCTTCTCTTCGGGAAGGATGCTCCAGTTGGGGGAGGGCTCATCTCTAGAAAGCCAGTTGAAATCATCTACTTGGTCCCAGTGGTTCTTGTCTCGGTCCAGCCCCGAGGTCTCGAAGTCTCCCTCGATCCCCGGGTAGCTCCAGGTGTAAGGGGCGAAGCGGACCCCAGTGCAGTCCTCGACAATGGCCCGGCTAGTCACCTGCACGTAGAAGTGGGTGTCCTGGGTGTGGTGGGTGCGGAGCTGCTGGCAGGCCAGGGCCATGCGGCAGTCGCT
>21_Locus_10344_Transcript_1/1_Confidence_1.000_Length_1185
ATTAGATTTACAATCATGTGCACTTGTTCCCACAAGAAAAGACTTCAACAAAAAATAGATTGTTTCTAATATGACATGTGCCAGTTAGTCACAATTAAGATAAGCTTGCTTGGGGAAATGACCCATCAGAAGGCCTGAATAAAGGACATTGTTTGTCCCACCTCACCTCAAAGCTAGAGATAGGGGCCATGAAAAAAATGGCACAGGCAGAACAAAAGCAGCTACTCAAAGGCTGATTCTGGCCTACCATCAGATTTGGGCCTGTGCAGAGTCCTACTGAAGTCAAGGGTTTGCCTGCATGGATGCAATTTCAGAACTGGGCCTTAGGTGGAAGGGACTAAAAAGGAGCAGCTACAATTGGCATCTCCAACTCACTTCCCCTGCAGCTCAGACAAGGGTCAGGTGATCTTATGGTGTGATCTGAGAAGTACTTGGTCAGTGGGTCAAATACCCAAGTTATGGCAGACAGAATGCTTCAACCACTGTCAAGTCTGTAGCAGTTGCATCAGCTGAGGACAGGTCTTATATTGGGCAGCATAGACAAGGCCTGGACCCCTCATAGTCATCTCTGTCATAATAACCCAGTTTGGGCATACCAGTCCCACCAGTCCTGTCCTAGGAAAGACGACAATAGCTCACTCAGTCCTTGCCCCATCACTATGCGACAGAACTTCCCGTTACCTAGGATACCAGCTTAATTCCAGCTCCATGGCAACATTTGCCAGGTTACAGCAGCCTGAACTCAAAGGGGTGGGACAGTCGCTGGTACCATACCAGTCAAGTACACAAACTTGACTGTAGGTAAGAGCTGCCCACCAAAGCATGACGGTGGAGAGACCAGCACTCTCTTTCCTAGTGGGAGCAAGGAGGACTTGCAGGAGTGTGGGATTCTGCTGCCTCCAGCTGGCTAGGTCAGCACCCACCACAACAATCTGGTGCATCCCCACCCAGAATATCCCACCTCTCGGGGTGAGAGGAGTTCAGTCTCCATGGCCCCATCCACACACAGAATCCACAGACAGAGCAGGAAGCAGCCACACCCTAGTCCAGGGCACCTTGCAACAGCAACCTAAGAAGCAGGTAAAGACGACAACCTAGGATTGAAAGGTCAGGGCAGCAAGAAAAAGGAGGTGAGGGACAGACCCTTCTGGAAGAATCAGAGTCCCCACCAGAGTCTCATTTATG
>21_Locus_10345_Transcript_1/1_Confidence_1.000_Length_167
TACCTCAAAAACAACCTCTCCGTTTATTGTAAAAGAGACTTTCTACCACACAGGTGAATGAGACATTCACTTCAGCACACTACTGAATGTTACACCTCAAGAGATGACAACATTTACTTCATCTGTACAACTTTACATGTAAACTTCAAATTCACATACTGTACACA
>21_Locus_10346_Transcript_1/1_Confidence_1.000_Length_377
CTGAACGCAGCATTGATGCACACGTTACAGCGGCATCGAGACATATTGCAGGATTACACACACGAATTTCACAAAACCAAAGCAAACTTTCTGGCAATACGGGAAAGGGAGAATCTCATGGGATCAGTACGGAAAGATATTGAGTCCTATAAAAGCGGGTCTGGCGTTAACAACAGAAGGACGGAACTATTCCTGAAGGAACACGAGCACCTTAGAAACTCAGATCGGCTGATAGAAGAGACAATAAGCATTGCCATGGCAACAAAAGAAAATATGACTTCGCAGCGAGGGATGTTGAAGTCAATCCAAAGCAAAATGAACACTCTAGCCAATCGATTTCCTGCCGTGAACAACCTGATCCAGCGGCTCAATCTGCG
>21_Locus_10347_Transcript_1/1_Confidence_1.000_Length_319
CGGGGCTGTGTGCAGCGACAGCGAGATGTCGGAGGATTTCTTCTTCGAGTTCCGGGAGTGTGGTCGGGTGGCTATCAAGGGGAAGAATGGGAAATACCTGCGTGGGGACCCAGCTGGCACCCTGAGGGCCGATGCAGACACCCTGCCCCGTGCCACCCTCTGGGAATATTGAGCCACGCAGCACACTAGGCGCCCGTGGTCAACTTGGGGGTACAGCTCCCCGGGTGAGATCCCAATAATAACCCTGCCCCCTCCACAGAGCTGGCAGCGGGAGACAGACCCTGCACCCCTTGCCCCCCACCCCGGCTGTGCATGGGGG
>21_Locus_10348_Transcript_1/1_Confidence_1.000_Length_269
GTTTTGAAAGTGTTTTCTATTGAGTGCACCTCTAAATGTTCATTCCATTGATGCCGCTTATGTGGAACTTTAGTTGAACATAGATTGTACAAGTCAGTTGAAGCTTTCCCAATATATTTTATATCAAACAGGCAGAATTGATATATAAATGGCAACAATCTACCTTATTTAAAGCTTTTATTGTGGATAAACCTCAGCTCCTTTATTCAGGAAAGGACACTGTATTGCACTACTGATGCTGAAGTGTAGATCGGATTGCATCTTTATTT
>21_Locus_10350_Transcript_1/1_Confidence_1.000_Length_201
CCATTTTTTTTTAAAAAGGTACAACCTTGTACAAGGTACATAAAATTCACACAAGTGCAAGAAAGAAAGTGCAGATGGAAAATTGTCTAGAGCAGGTTCTGTGAGCAAGGCAAATTCCCCATCCCTCCCATCAGATAAGGAAACAAGGTGCCAAAAAGAGATGCCAACTGCAGCAGTCTTCAAGCAAGGAACCTATTAGCA
>21_Locus_10351_Transcript_1/1_Confidence_1.000_Length_262
CTCCGCCAGCTGAGAGGTGCACTCGGCAATCCGATCCTCTGTTAATTTCTTTTCCTTCAGAAATTTGGAATTTTGGTCCTCTAAAAGCAGGATCTCTTCCTCCATCTTCTTGATTTTAGCTTCAGCGGTTACCTTCTCAAGCTGCAGCTTCTGCCGAGCTCCTTCCTCCTCGTCCAACTGCTCCTCCAGGTCCTGGATATGCGACTGCATCTTTTTCTTTTCATTCTGCAGCACTTGGTTCCTCTCCTCCTCCTCCTCCACC
>21_Locus_10352_Transcript_1/1_Confidence_1.000_Length_752
CCCGCCATGGCCGATGTGGAATCGCGCTTCACGCACTTCCTGCAGCCCATCCGGGACCTCACCAAGAACTGGGAGGTGGATGTGGCCACCCAGCTGGGGGAGTATCTGGAGGAGCTGGACCAGATCTGCATTTCCTTCGATGGAGGCAAAACCACCATGAACTTCATTGAGGCCGCTCTCCTCATCCAGGGCTCCGCCTGCATCTACAGCAAGAAGGTGGAATATCTCTACTCTCTGGTCTACCAAGCCCTTGACTTCATCTCCAATAAAAAGCGGGACAAGCAGCCCACGTCGGTGGGGGAGAACGGTGCTGATGCCGATGCCAGCGTTGGAAACCGAGGAGAGGAGGAAGAGTTCCTCTCCCTGGACGACATCCAGGACACAAGCAGGGCCAATGTCGACCTAAGGAAGGACCATCAGCCCAATACGGTGAACATCGTCCCCTTGACTCCCATGGCCCTGGTGCCCCCGGAGGAAGCAGAGAAGAAGGAGAACCCGCTGCTCAGCCGCAAGGGGGAGATCTTAGCCAGCCGGAAGGATTTCCGCATGAACACGTGCACCCCGCATGCCAACGGCGCCTTCATGTTGGAGCTGGCGGGGCTGTCCCCTATCCAGTACCTGTTCGCCAGGCAGCAGGAAGGGGGCTTGGGCAATGCTGCAGGAGCACAGAGCACCGCGCAAGGGGCTGCCTCCACCCCCATGGAGGTCAGCACTTGCCACACGCCGGTCCCCGTCCTGGACTTCTCCGCCGA
>21_Locus_10353_Transcript_1/1_Confidence_1.000_Length_659
GTGAAAAAAAGAATAGGATCAAGATGCATTAACTGCTGTTTGATCACGTGAGAGAGAAGTTTGATCATGGCCAGGCCTACTGTGAAATATTATCAGAAACTTACACAATGTACACTTAGAACTTGTTGCAGATTAGCGAGCCGTTTGAAAGCTAATTTTAGGAATCGGCCTTCTGAAACTGGCGAAATCCAGAGGAATTTTAAAAAAGAAAATCTAGGAGAAAGCAGCCACCATCTGTTGCAAATACTTTTATTGGGACTGGAAGGTACAATCTCTCAGGGGTTCTGTAGTTTAGAAGAAGCAACAACTGCACCATGTTGCAACGACATATAAACAATGCTGTAGAGGAGATGCTTGGCCCAATGACTTCAGAAAGATTTGGATAGTCTTCTGCTTTGACCATATAAAATTTTCAGCACAGTCTTTATGGAATCTGCACAATTAAATACCTTCTCTTTGCTCCAGCTATCTGCTTTTGTATGTAAGCTGCTTCCTGTTCCAGTATATCCACAGAGGTGCAATAATGAGACCAGCCACATAGCCAAAGGTAGCTCCCAGTGAACAGGAAATGGGCCAGACCTGAGAGGAGAGAAAGAATGGTAAAACAGAGAAACGAGGAAAATGTTGGTTTATATGTACTTTATGAGCACAAGTTTTCA
>21_Locus_10355_Transcript_1/1_Confidence_1.000_Length_962
AAGAAATGAAATGTGTCCTAGATGTCTGATTATGGTATTGGTTGGTATCATTTGTATGATCCCTGTCTAACTGAACCTAGAAAAATAGTAAATAATGAGATCATGAAAGTAGTATCCTGAAATAAGCAAAGAATTCTACAGCTGCAAACTTGTACTCCCAAGAGTAGGCTACAGTCAGGATGCTTTGCTTGCGGATACCAGCTGTGCCACCTAAAGCAACCAGTCACAGATGTGGATGGTTTGAATTCAGTTTTTCACTAAGCTGTAATTGGTCCTTAGGAATCCTCTCAACTGGGTGCTCATGCTGTTGATCAGCATTCAGATAAAGTGGATTCTTCTGCAGTTAAATGTAACTGCTTGGGGGAGTGGCATGCAGGAAGGGCACATTCCCACAGTCTTTTCCCTGGAGGAGAGAAGGTATTATGTAAAAAGGGGTTGTGTGGCATGCCAAACAAGCCCGTTTTTTGTTATGTACGCCCCTTTTCGTGCATTCCCATCCCCATCCCAGGGGAAGCCAGTATGTGCTGTGCTCCATATCTGCTTCCCACTAGGGAAGTTCTTTAAATTTGATTGTGTATCATTTAAACTGGTGTTTAGATAACTATTGTGTCGATGATATCCCTGAGGCCCTGATCCTGAAGCCACTTAGGATTAGTTCCACTGAAGTCAAGGGCACTGCTTGCAAGTAAGTAGTTCCAAGCTTGCAGGCTGAACTGTTAGCTGTTCATAAGCCTTTTTTTAATATTACACATGGGGGCTCTTGCACTTACTACAATAGAGAACTATCAGCATGTCAACCTGGAGACTCCTCCTACTAGAGGCCTTAATGCTGACACATTTGAGGATGCTGTACTGGGATTTCATTCATCCCTCAGATCCCCACCTCTCAGGACTTTTTAGTACACAATCTCAGCTCTGTATATGTGTAGGTTTTTTCCAGTGTCCAAAGCTGCTCAAATCTG
>21_Locus_10356_Transcript_1/1_Confidence_1.000_Length_1162
CAGGGTTTATTGCAAGTTGGGTTACATTACAGGGCTCACTAGCCATAACATCTTGGATCCTCAGGCTGAAGGCACCCAGACATGTGAATAAGCTGGGAGCCTGAGGCCTCAGTAAAAAACCCAAATTGAAGGGACATGGTCTTCCTGTGAGAGCTGGAGATGGGCCAAGTATGACTAGTAGGAACAGCATGAGCACTCACAGCAGCAGGGGGAGCTTATCTCTAGAGGGAGAGGAGAGGTCCTTCTGCCCTCTGGGTCCAGAAGGAGAAGGTATCAGTGCACTAATGGGAGGGAGGAGGGGTCCTACAGCTAGGAAAGGATCAACAAAACCTGTGGGAGGGGCAGGAGGCTGTGGGGAGAAACCCCCATTGATGGTAGAGTTGAGTCAAGGAGTAGAGTAGAGGACACTCTACAAATCCCCCTCCCCCCTGTGGCTGGGAGCGGGGTCAGCTCAGTCCCACGGAGCTTCTGTGTCATCAGGGTGCCTCATTCAGACTGATGTGATGGAGTGGCCAGAGGTTGCTGGCTGCCTTGGGCTAGGCACAGTCCTATTTCTTCACTTTGGCATCATAGGTACCAGCATGCTTGTATGCAGACACATAACCGCTGGTGTCCACAATGTCTTCACGCCCGCCTTTGCCCTTGCCCTTTCCACTCTCATCAAAACGCTCCTTGTGCGAGCCCGTGTACTTGGATGTGTCTGTGAGTCTCTCCACTGCACCGCCAGCCTTGGCTTTAGTGACGCCCACATTGGCAGGTTCCTTCCCAGCCACCAGCTGGCAGATGCATTCATACGCTTCCTCCTTACTCTTATCCTTAAATCTTTTTGGAGCCAGGTCCTCCAGGGCGTTCTTAAACTCCTCATAGGTAATGACTCTGGCTGTCTTCCCTTTCACTTTCGAGAAGACAATGTCCACATCGGTGCTGGTGACCCCTTTGCCATCTGTTACTTTACAATCCTTGCAGAGTTTGGCCCAGTTCTTCCCATTCATTTCTTGTCCTGTAGCTTTGGTATCTCCATAAACTGCAAACTTGCGAAAGCTGTCTTCAAGCGCTGCCATATCAGGGCTCCCAGCCATCCTGGTCTCTCCAAGTGCGAGTTGGGCGCGGCGAAGCCCTGCTCCCGTCTCAAGCTGCGTCTGGAGTGCTGCTGGAAGGGCTG
>21_Locus_10359_Transcript_1/1_Confidence_1.000_Length_1504
TTACAGTAGAATAATAAAAAGGGGTAAAGTCTGCCGCCTGTGGAGGGAGAACTGAAATGGCTATTTGATAACAGGCAGTTAACTGTAAACTGTCTTTCCAGCCCCGTTGCTACTGAGTTCACATAAGGTCATCAGGTTTCTAGCCAAAGTTTCTTGAAATGGCAGCTGCTGGAGTCTATGTTCCTGAAAGTGTCTTTCATAAATGACAAAAAGAGCTTCAGTTGTAATGTTTCTGCTCTAGTTTGGGGTACTTTTTGCTAGTAAAGCCATTGGTAACATAGGAGATCAGCCATGCATTCATTATCTGCCCTCCATGGCAAAGTTATTTTCATCGATGTACAGCAGACTGGAGAACACTGGTAGTCACCAGAGCAGGAATCTGTGAGGTTGACATGCGAGAGGTATCCTGTCGGCCTGTTAAATCAGACGAAGAGATATTGACCGGGGCACCACGATGTAATCTCATACTCACTTTCCGTTCCCGCTCCATTCCTGACACGGGCCGAGGAGAAGTGTTAGCAGTGTGAGAGGTTGGGGTAAGAGGAGTTGGAGGGGCTATGTCTTGTGTTCCCCTCAGTCTGCCAGAGGCAGTAGAAGGTAAGCCACGAACAGCAGGATTACGCGTATGTCTCAGTCTTTCCTCTCGTTCCCTCCGTTCACGTTCAGCATCTTCAGCTGCTCTGCTTGCACCAAACTTCAGCATGTTCCAGTCAAACACATAATCATAGGAGAAGCCTTGTCGATGAAAGAGGTTTCTGAATAATTGTCTTAGGTAAGAATAATCTGGTTTGTCATCAAAACGCAATGAACGGCAGAAGTTCAGGTATGTAGCGAACTCAGAAGGATATCCTTTACACAAAACCTCAATGGGTGTAGACATTTTCTTTTCACTGATTCGTTCATATTTCTGTCTCTTTGTGGCTGCTTTCAGTCCTTGCCAGGGGAGAGAGCCCAGGTTAAAATACATCAGTACATAGCCCAAGGACTCCAAGTCATCTCTGCGAGATTGTTCAATTCCAAGATGAGTGTTGATGGATGCATAACGGGCAGTTCCTGTTAAGTTCTTATTTTCACGATATGGAATATGTTGGTGAGTTCGAGCATCCCGATATTTCTTAGCCAACCCAAAATCTATGATGTAGACAAGATTGCCTTTCTTGCCCAATCCCATTAGGAAGTTATCAGGTTTCACATCTCGGTGGATGAAGTTCTTGGAGTGAATATACTCAATCCGACTAATCATTTGGTCAGCAAGTAACAAGACTGTCTTGAGGCTGAACTTTCGCGAGCAGAAGTTGAAGAGATCTTCAAGGCTTGGTCCCAACAACTCCATCACCATAACATTATAATCACCTTCGGCACCACACCATTTAATTGTGGGAATACCCACTCCTCCCTGCATCATTTTGTAGATTTTACTCTCTATGTGGAGCTGAGGATGCTTGGTTTTCACACATTCCAATTTTATGGCAACCTCCTCTCCAGCAGCAATGTCGGTTCCAAG
>21_Locus_10360_Transcript_1/1_Confidence_1.000_Length_1273
GGCAGCGGATGGGCATGGGGCAAGTCCTGCCAATGCACAGCCAGCACTAGCAGTAGGATTGGTGCAGCAGCAGCATTGGCCTTGGGTTACTCTTCTTCTCACCTCCATGGAATGCTAACAGCTAGGAAAGTTGCTCATCCCAGCCACTGACCACAGAGCTGCAGCTTCCACAATGGCCTCCGCTTCCTCTCCCACTTGGGCGGCACTCACCGTTACTTGCATTTCAGCCTGTAATCCTAAACTGGGAGCTACAGCAGGGACTGGCAGGAGCTTCATATCAGGTTCTTCTAGTGAAACGGGAGACTTTTGAATGTAGTTTTTACTGTGTGTTCGTTGATGGCTGCTGGGAGACATGCTGACCACAATACTGATATCTGGATATCTAGATACAGACGATGTCTTTTGCAGGCAGGTATAAATCCATTTACATAAGAGCCAAGGGATACAGGTACCAAGCTTCCCAGAAGTGAAGAGCTAGCCTTCATCTGGGGAAAACAGCTTCGGTGGCACTCCAAAATGAAAACAATTAGCTCCAACTAGGCTTCTTTGGAAAATATCCCCCAAGATGCCCATAACACAATCAAGTTCTTCCAGGGTCAAGGACATGTTTTACACTGCTGTGCTAAGGAGGCACATGCGTGCGCGCACACACACTGTCCAGCAGCGTGCTGGGGTCCTGGCTTGTTTCCTTAGCCAAGTGGGAAAGTATTAATACATTTCTAAAAAACCAAAGGCTGTTTTTTTCAAGTATAGGGGAAGTAGAGCATTTTTGCTGCTTAAAGGGATATCAAGCCGTTTCTGAACTTCTTTCAGACTTTCTGCAGGGAGGCACACGCTTTGTTTTCTGGAAAAGCAAGTCAGTATTAGGATAAAGCCAGCTGGAAAAGCAGAGACAGGTGGGATGCAGGGCAACCAAGATCCTGAACCAAAGATAAAAGGGAGCATCCTGCTACAAGATGAGCGAGAACTGCAAGCGTCGCCTGTAGCCAGCCGCTGGTATGGACAGCACTGGCACTTACTCAGTAGGGGTTAGCCACAAAACATGGCCAGTTTAGATAAAGGTAACATGGACACACTGTTGAAAGGGCAGGGAGAAAAGATGGTTCAGGCTCCCGGAGCATGCGTAGGGCTAATTTCTAGAAACGCACATCCCCCATTTCCCCAGCAGGGATTCCTGCCATCCAATGAACTTTCCTACCCAGCTGCTTTACACTCACGGGGTTAGAGGGAGCTGGAACTCCAGCAGCTGGGAGTAGAGGGAGCTGGAACTCCA
>21_Locus_10361_Transcript_1/1_Confidence_1.000_Length_700
CGCTGCCACCCTCAACAACCTGGCCGTGCTTTACGGCAAGCGGGGCAAGTACAAGGAGGCCGAGCCGCTGTGCAAGAGAGCGCTGGAGATCCGTGAGAAGGTGCTGGGCCAGTACCACCCGGACGTAGCCAAGCAGCTCAACAACCTGGCGCTGCTGTGCCAGAACCAGGGCAAGTACGAGGAGGTGCAGTACTACTACCGGCGCGCCCTAGAGATCTACGAGTCCCGCCTCGGACCCGACGACCCCAACGTGGCCAAGACCAAGAACAACCTGGCCTCCTGCTACCTCAAACAGGGCAAGTACAAGGATGCTGAGGACCTCTACAAGGAGATCCTGACCCGGGCACATGAGAAGGAGTTTGGATCAGTCAATGGAGACAATAAGCCCATCTGGATGCACGCTGAGGAGCGCGAGGAAAGCAAGGACAACCGCAGGGAGAAGGACAGCGCCCCCTATGGGGAGTATGGCAGCTGGTATAAAGCCTGCAAGGTGGACAGCCCGACCGTGAACACAACTCTGAAGAGCCTGGGTGCGTTGTACCGGCGCCAGGGCAAGCTGGAGGCAGCCGAGACGCTGGAGGAGTGCGCCGTGAAAACCCGCAAGCAGGGCATGGACGCCATCAACCAGAGCAAGGTGGTGGAGCTGCTGAAGGATGGGAGCCGCTCGGAGCGCAGGCGGAGCCGGGAGGCGCTGCCCGGC
>21_Locus_10363_Transcript_1/1_Confidence_1.000_Length_686
TTCCGATCTCCAGGCTGCAGCTGGCGGAGATGGCCCTGCACGGAGCCGCCTTCCTGTGCGGGATCATCTGCGCCTCCGCGCTGACCGTCACCCTGGGAGAATTCAACGGCCGGTGCATCCTCTACGGCTCCGTGCTTTACAACGGGACCCTCCGCCTTTCCACTTCCAGCAACATCTCCCTCTGTTACTTCGTCTCCAGCATCTCCGTCCTCACCGCCCTCTACTGCTTCTTGATGCTGCTCTACAACATCTACAGCGCCTGCGTGGAGGAGAGGAGACGCCGGGCCTGGCTGAGCGTCTCTCTCGCTGTGTCCGCTCTGATCCTCTTCTTCCTGCTTGTCTCAGCGTGCGTCCTCCGGGTTGGGATGGACACTCTGTGCACGTCCATTGTTCAGTCTGCAGCAGCGCACAGCTGCCAAGAGGCCCAGCACGTACCGTGGATCTCTCCTTTGCACGCAGCGAGGTTCTACGACAATCTCTACAGCGCTGAGGTGGCCGCCTGGGTGAACCTCTTCTTCTGGTGTCTCCTGCTGACGCTGCTCTTCGTCGAGCGCCGGAGGGAAGCCCCGTTCCGACCCCTGCAGCGCAACGATCCGGAGTGGAGTTCGGAGACGGATGCCATCTTCGGGGCTCGACCACAGAGGCCCTGAGGGGATGGGGCTAGAGGGACACGGTGGGTGGAAGAG
>21_Locus_10364_Transcript_1/1_Confidence_1.000_Length_512
CCCGTCCTGCCGTCCCTGAGGCCTGGATGGTCAAGCTGGACAAGTTTAAGGGTGCCAAGCACCACACTGCCTTGGTTACTTGTCGTCGTGTCAACACTGACCAGTTGGATTGGAGGGCTGCAGATTTCCCAGAGTTCCTCTTCCTGGACTTCGTGGTTGAGAACAGTACTGGGGGTCTGGCCTCCACACGGCCTGTCACATGGCAGGTGGAGTACCCTGGCCAGGACCCCGAGGCTGAGAAGGACAAGATGGTGTGGGAGATCCAGGTGTCGGAGCGTGATGTGCGGGCCCTCGTCCCCCTGGTGAAGGACCAGGAGATCGTGAACACAGCCCCCCTGACGGGAATCCCCCGCTCAGTGCCTGTGAAGCTGGTTGCTGTGGAGACAGGGGGAGCCATATTTGAGGTCACTGAGCAGATGGGATGTGAATCTGCCAACAAACAGGTCTTGCAGGTGACGGACGCATGCGATGCTGTCTATGTAGGGGGGAAGGAGAGTCGGGGGGGACGTGGG
>21_Locus_10366_Transcript_1/1_Confidence_1.000_Length_112
CCCATGCTGTACAACATCTCAGACCATTTAAGGACAGCTCACATCTCAGGGCTTTCTCCCAACACTAATTATATTGTCTACCTCTATGGAGTTACCCATGGTTTCCGCACAG
>21_Locus_10367_Transcript_1/1_Confidence_1.000_Length_242
ACACTCCTGGGGAACAGAGCAAGATTTATTCTTGGATCTTGTTTCTGTGCTTTGTTTTATTATGACATTTTATCTTCTCCCAGTTTGAGATTTAAACATCCATATCCACAAATATTTAACTCTGCTGCACAAAATGCACCGCTGGACTGAGTTTAGATATCGGCATTACTGCATGCAGGAAGGAAGGATAACGGCACTCTGGGGCATAATCCTTGGGTATTAAGCAAGGGCATAGCTTTGTG
>21_Locus_10368_Transcript_1/1_Confidence_1.000_Length_356
CCCAGCACCGACGATGGCAGGGTTATTGGAAGCCCAACCCCTTTGAATACTCTCCTTCCAGGGGATCTTCTCAGCGGAGAGTCCATGTAGGAAAGGAGAGAAACAATCATCAGCACTAAAGGAAAAAAATTTAAATGGTAACCCTTTCCAGTCCAGGGCTTCACGGAGAATCCAGCTTTAACCAATCAGACTGGTAGCCCTTTGTCGTACCTCTGTCCACTATGGAATATGAAAATCTGCAGAAGTCCTTGTGAACTGTTACTGCAACAGTACGGGCTCCCTTTGGTCAGTGTCACATGCTAATGACAGGTTTTTATTTTGTTTTTATTTTTTTCCATGGCTTTTTATTTTGTGCG
>21_Locus_10369_Transcript_1/1_Confidence_1.000_Length_505
TTATGGCCGTTACGACCTGGCCCAACTCCGCTTTAAGAAAGGACGATGTCTGTCGGATAACTTCTACGTGAGAGGGGACGGCACCAGAGTTTACTTCTTCACACAAGATGAACTAGATGTTCTCTTCACCACTGCTGGGTTGGAGAAGGTCCAGAACCTGGTGGACCGGCGTCTCCAGGTGAACCGAGGAAAGCAGGTGACAATGCATCGTGTATGGATCCAATGCAAATATCGCAAACCCTGTCCCTGAGGACATGGCGAAAATGAGCACATCCCCTAGGATATTGGTGGAGTCCCTCTCCCTTGGTGATGCAACTGGACTTGCTGAGACTCCCCTCCTGTTTTGGCTCTGCCTCGTCTTTCCAAATTCTGGTGCCTTTCTGTAGCATCCGAACCTGTCTCAGGTTCATGGACAGGGGGTGAGTTTCCAGGATGGAGAAATGCTTGGGACAGATGCGCTACATAGGTGCTACACACACATGTATTTAAAATCTCTAGCAGCCAG
>21_Locus_10370_Transcript_1/1_Confidence_1.000_Length_950
CTTTCTGCTTCGCAGGTAAGATTTCAAACTTCTTGTGTAGGGAGAGCAAATTTCTGCCCAAACTGGAAATGAATTCTAGCCCAGTTTAGCAGAGAATAGAGACGATGAGGAATCTCCTGGGGTTAATCTCACTTACGCCAGCAGCCCTTTAGGGGCAACTTCATCGAAATGAATTGAGATAGGATCTAAATGGGACATAAATGAGATCAGAATTAAGCCTTCAACCTCTAAACTCTCCAGGCAAATTTGTGATGGTTCACTATTTACTTTAAAAACAATACTCAGTCAATTTTAAAGAGTACTTTGCTTTTTTAATTTCCTTTGTTGCTACAGAATTTTTTAAAACCCCAGTCAGCTCTTGAATTATGCATCAGTTGACTCTTTCCTATAAGATAATATTGTAATATTGCTCCCATCTGCTGCTTTAAATGGCAGCCACGTCTGAGTGTTACAAAAAAATGAGCTCCTCTTGCCCTTAATGCCTTTACTGCCTGTGTAACTAATCTAGTTGTGCTAGTCATAATCGCACACAATTAGTTTAGTAACAATCATCCAAATGTACCATGTACATTAATATGCGAGCGCTGTTGATCAGCACAGATTTCTTTGTAGGCGCATGGTTTGATATTGATTATCCTAATTGTAAAAATTCAATGTTTGGGTGCAGTGAGCACTCTACTTAAATAATGGTATCGCCCATTGATAACACACCCAATTGTTACCTTTCTGGTAGTATGTTACTGCTAACTAAAATTCAATGAAGAATCAAATTTAAAGACCACATCCCATTTTCCATGCTCAACAGTTCTTCTTTTGCATGCCTTCTCAAACTCTTTGGATGGGATTGACCATGTCCAACCCTACCTTAAATGTCATTCCCCACTGGAGGTCACTCTTAAATTTTTTTATTACCTTACATACTATGGTGAATGGATCCAGCTGTGTATATG
>21_Locus_10372_Transcript_1/1_Confidence_1.000_Length_395
CCAGGGCCAGGATCAGGCGTAAACTGGTGCAGCTTTTCCTGCAGAAAGGCGTTGCCAACTACTGGACAGGGTTTTTGTTTTTTTAAATGGTGCGACTAGTATTTTATAGTTCAACCTCCTGGCTTCAGGGTGAGCCCTACAGAGGTAGGGATTCTCATTCAAAACAATGGGAACTTCTAAAAGGCGATGGCCACAAACCACCTGTTCCAGAAGAGCCCCACTGAAGCGTACTCCTCTGGAGTAAATGGATCAAGGCCCACGATTTTAACTTCTGACTCAAACAAGTCTTAATACTCAACCTAGGACTCCTGTAGGAGTTAAGCAAGCCAGGGCCAGGCCTGTTGGTGCCTGCCACACATGCAGATCTATATACAAAATAATTCTGCTTCCTTCCA
>21_Locus_10374_Transcript_1/1_Confidence_1.000_Length_231
GGCGGCTCCAGTTCTAGTCAGAGCTCCCATCCCGAGCCCTCCTCTCCGCTGCGTGTTACGGGTAGAGTCCAAGCAGCAGTAGTTTCGGCAGCGCTTGCTTTGAAGATGCCTTTCCTGGATTTAGAGACAAGCTTGCCAGCTTCGCAGCTTCCCCCGGACCTGGGGAAAAGGTTGTGCGCTGCCGCTGCCACGATCCTGGGCAAACCCGAGGAGAGGGTGAACGTCACGGTG
>21_Locus_10376_Transcript_1/1_Confidence_1.000_Length_705
GGGATAGGCGCTGCCACTGTATAAATAATAATAGTTTCACCTTTCTGCATAAGCAGCATGCAAAACTTCCTCTGGAGAGGCTAAATGCCCTCGGTGACCTGCACGGCCTGCCCGTGGAGCAGCAAACTCAGGAGCTAGTAACTCCGTGGAGTGGTGACAGGGCCTGCTTGGAGGGGCAGTGAGCTGGGTTGGTGGATCCTCTCTCATTCCTGCCTGGGGGGTGGGGGTGTGTGGAGGGAGACTGGCACCAAGGCTGCTGTTTCTTGGGCTCTGGCTCTGCTTCAGTCCAATCTGGCAGAGCCACATGGAGCATTGCCCGCAGCAGGGCCTACCTCGAAGTAAAGCCGCATAAGCAACAGTAAGAGGGGCAAGGAGGCGTGAGGCAGGCCTGCTCCTCCTCCACAGCGCTTCATTAGGGCCGTTACCTCAGAGGGTTCTCTACGCCACCTCTGCCTCTCGGAGACCCGCTCTTGCAGAAGAGCTGGGGAAGAGACGCTTTCCTCGGAGCATGTGCTTAATGGCTCCCTGATGCTCCAGGCCAAGTCTTGTCGCACCATTTACAATACATCCTGCCTTTTTCTTTGTCCTGTCCAATGTAATAGGATTTGTCACAGTAGGCCAAAGATAAAGAAATCAATGTAAAAATGACTTCATCATGTGAAAATATAGTCGCTGCCAGACTTGTAATTAACAAGAATAAAAACC
>21_Locus_10378_Transcript_1/1_Confidence_1.000_Length_143
CCAATTCCAGTCTCTTGCTGTCATCCCAAGAGGAAATCCTCATCTCGCTGAAGTACAGTTCTCTCTACCAAGGAGAGATCCTTCTCCCTCTGATGTTCAATCTCCCTAGCTCTGGGTCCAGGCTCTCACTGCCTTCCCAAGAA
>21_Locus_1037_Transcript_1/1_Confidence_1.000_Length_112
CCAGCGGCTCGGACGGCGGCGACATCGACATCCTGGGTCCTCTCCCCGCTCAGCACGCGCTTCTCCGATCGGCGGTTCCGGTATTCCAACTCGCCCTGCAACAAGAGGGTCG
>21_Locus_10380_Transcript_1/1_Confidence_1.000_Length_955
GGCGGCGGGAGCGAGCTGGGCTGAGACTATGAAGAACTTGGCAAATGAAAGGTCTAAGATCCCTGTCTATACTTTTCAACACCCTGCTGTCCCCAGCAAAAACTTACCACTAGAGACACAGACGCCATTTCCATCAAAGAAGCAGTGTCTTGGCAAGAATGTCGAAGTAGTAGAATTCAGCAGAAATCCTAACTTCACTTTTTGTTCAAATGTTCCTGAAAATGTTATCTTCAAAGCTGCAAATCAAGGACTCTCTAGATCTACCAAGAAAATAGAGCCATCTGTTAAGAAGACAGCAACAACCCTTCGAGGAACACTGAGCCGACACAGAATGGAGGCAGAGCTGAAAGACAAGAACCAGCTGTTGGAAGCAGCCAAATCCCAACTTCACTCAAAGCTGGCAGGAACACAGAGCATCATAAAGAATCTGAAAGAGAAGAATAACACCTTAGAAGAAGAAGTTCAACAGTTAAAAAAATTTCAGGAAAGTTGCATTATGATCTTGGAAAGCAGAAGTATTGACCCAGTTACAGGCAACACAATCTTGGAAACGGAAGAAGAGACCAAGGAATGTCAGAATCAAACCCTGTTGTTGACGGAGAAGCTTAATGAAGAGCTGACATTGTTCAGTCAAATGGCTGAAAAACAGAAGGAAGAGCTTCAGACAGTAACGGCTAAGTGGAACCTGGCAGAGGAAGAGAGAGCTCATTTCCTAGAGAAACAGCAGTCCTTCAAAACTGAAATGGAAGAGTTTGCTGCCACCCTTGGCCAGGTGGAGCGCCTCATGGATATGTGATGGGACTGGTTTTTGTTCTTATCACATGCTTGACTTTCCCCAAAGAAGGAATCTCATTTTAAATATCCAAGCAATCAAAAGGCTAACCCTGGATCTTTTTGGTTGCTCTGTTTATAAGCAGAAATAACTATTTTGGTATCTCCTACACATATAAACTGG
>21_Locus_10381_Transcript_1/1_Confidence_1.000_Length_281
GTGAGCTGGTTGGGTAAAGCTGCCCCCTCGTGCCTCCCTCCAGCAGGCGGGGGCTGGTACTGCCTTCCGGGTCAGGGACACTGGGAAATGATCCTTCACCGAGCCCTGCCAGGGCCCCTCTGGAAACACACACACCCCCCTTGCTCTGTTCTCACCCTACCCCCTGGGGAAGTGGTGCCGGCTGGCAGGGACCTTTGCCACCCACTTTGGCAGAGGGGTCAGTCTGAACCTTGCACCCCGACTTGCCCTTTAATTTGCAGAATCTCGGGCAAGTGGCCAAG
>21_Locus_10382_Transcript_1/1_Confidence_1.000_Length_555
CAACCATAGAGAAGAAGAAATCGCTACTGAAACAAAACTATCAATAATGGCTTCTTCTCTAGCAACCATGGCTGCAGTTCAACCAGTTGCCATCAAGGGTCTTGGAGGAAGCTCCATCAACGGCACCAAGCTCTCTGTCAAACCACCTCGCCGCACTCTAGCTCGCACCAACCTACGCAACAAGTCTGGGGCCGTAGTTGCTAAATATGGTGACAAGAGCGTTTACTTCGACTTGGAAGACATCGCTAACACTACTGGGCAATGGGACTTGTATGGATCAGATGCCCCTTCACCATACAACCCCCTTCAGAGCAAATTCTTTGAGACATTTGCAGCACCATTTACCAAGAGAGGCTTGTTGCTCAAGTTTTTGATATTGGGAGGTGGCTCAACTATTGCCTACCTCAGTGCCACAGCCTCAGGTGATATATTGCCCATCAAGAGAGGTCCTCAATTGCCCCCTAAGCTTGGACCACGTGGAAAGATCTAATTGCAAAATCATTCTCATCGGTCTGTTGTTCTCTTCATTGTTGAAAATACTATGTTTATGCTCAG
>21_Locus_10384_Transcript_1/1_Confidence_1.000_Length_1088
TCGCTCTCCCCGCCCCTCACTCTCACTGGCCCTGGTTCCTATAGAAACAGAGAGGGGGAGTCCAGCAAGGGCCTCCTCCCCTAAAAGACCATCCCGGGGCCCTCAAGCTCTTCTAGGTAATTATTTCAAGATGCCTGGGGGTTCTGTGATCCCCTTCAACATCATCGAGTCTTCTCTCTCATCTCTAAAGAGCTGTCAATCGTACATAAATGTTGGAATGGACCTTGCCACGAATGTTGCTCTTGACCTGGTGGAAAGCTCCAATGATTTAGAGGAAATTAACAGTATGGAAAAAGCGATGCTAGAATATGCTGCCATGGATAGAAAACTGATCCAATATATGCAAGCAGTTCAAGATACGGTAAAACAGATAAAACAAGATAAACCAGAAACTATACCAGATTTAAAAGTGTTAGTCAAAGAAAAGTTGGTGGCATTGGAAAGCAGAAACAGTGAATCGGAGTTGCAAAGAAATGAGAAATTTGTACACTTCAAGGAGCAACTCCAAAAAATGAAAACTCAATTCGGTCTCCAGTCAGTTCCAGATGAAAATGAGGCACTTGAACAACTTGACGAGGATATAGCAGTCACGCAAAGTCAAGTGAACTTTATTTGCCCCATCACACAGGCGGACATGAAGAAACCAGTGCGAAATAAAACCTGTGGCCACACCTATGAAGAGGAGGCCATTCTGAAGCTCATCCAACATAAGGAAAAGCGTCAGAAGAAAGCCTGCAGCTGCCCGAAAGTTGGATGTAACAATCTGGATGTAAAGAGATCAGATCTGGTGCCAGATGAAGCACTTAAAAGGGCAATTGAAAGCCAGAATAAATAATGCCGGTCAACACTGTAGACATCAGCTGGGTCCCTTTCGTTACAACAAAGAAAATGTGTTCCTAGAGGTCCTCCGAGATCAGCTGCCGATTGTAAGCAAGTTGTGTAACCGATTGTTGATTAAAGAATTTAATTGGCAGGCAAAGTTGAAGGTCCCAGCGGTGACCAAAAGCATTTTTTTAAAAGACTGGCAACTGTAAAGACGTTCCAATCTAACTTGCTATTTTTTCTTCCTGTACATCACAAAACCTTGC
>21_Locus_10387_Transcript_1/1_Confidence_1.000_Length_1711
CCGGTGGCCCGCAAGCGGGTGGCCCAGAGTTTGGCGCTGGCGGCAGGAGAGAGCAACAAGCATCTGGTGGCTCCGGGGGATATCATCACTACGGACACGGGATACATGAGGGGCCATGGCACATACATGGGAGAAGAGAAGCTGATAGCCTCTGTCGCTGGTGTGGTGGAGAGAGTGAACAAACTGATCTGTGTCAAAGCTCTGAAAACTAGGTATAACGGGGAAGTTGGCGATATCGTGGTTGGGAGAATCACAGAGGTTCAGCAGAAACGATGGAAAGTGGAGACCAACTCCAGGCTGGATTCGGTCTTGCTTCTCTCGTCCATGAACCTGCCAGGAGGGGAACTGAGGAGGAGGTCAGCAGAAGACGAGCTTGCAATGAGGGACTATCTGAAGGAAGGGGACCTTATCAGTGCAGAAGTCCAGGCAGTGTTTTCTGATGGGGCGGTATCACTGCATACCAGGAGTCTTAAATATGGGAAGCTCGGACAGGGGGTGCTTGTCCAGGTTTCCCCCTCTCTCATCAAACGCCAGAAGACTCACTTCCACGACCTGCCTTGTGGTGCTTCTGTTATACTTGGCAACAACGGCTTCATTTGGATCTACCCCACACCTGAGCAGAAGGAAGAGGAGGCAGGAGGCTTTGTCACCAATCTGGAGCCAGTCTCCCTGCCTGACCGAGAAGTGATCTCCCGCCTCCGGAACTGCATCATGGCTCTGGTTTCTCAAAAGTTGATACTGTACGACACCAGCATCTTGTACTGCTACGAGGCATCCCTTTCCCACCAGATCAAAGACATTCTCAAACCAGAAGTGATGGAGGAGATCGTGCTGGAGACCCGGCAGAGGCTACTGGAACTAGAGGGATGAGGAAGGGAGCGATGAAGAGTCAGCTTGGAACTCCACCAAGGCAACATTGGCTCCCCATTTTCTTTCAGTGCCCCAATCCCCAAAACATCATTTCAGAACTCGGCAAATACCCAGGGACCCTTGTCTAACTTCAAGGGTTTCTATTTTCCTTCAGTGTTACTTTCTCCTGTACCCGGGCAGCAGCTGATCTTGACTCTAATATGGCCTCCAGCAGGAGGGGGAACCTATGGGTTGTGGCCACCCACCCCTGGATGAGAGTGGATGGGTTCCCCTCCACTCTCATGTGCTGCAGCCACTAGCAGCCTGCTTGGATGGCCATGGATCACTTCTGGGTTGGTGGCCATGCCCTCCCTTCCACCCCTGCAGAATGTTCTGGCTTGCAGAGCCCTGTGGTGGTACGGCTCTAGCCCCTGGTGGGGTGAAGGCTCTCTTCACTGGCCTATAGGATTATTTTGAACTCACGTCCTTTGAGTCTATAATACTCCCTTGTGTTGCACACATGCCCCATCTCAAAAGCCCGTTAAGGGCCTCCATGTGTACACTTGCTTTGCAGGTCTCCCATCCTCTATCAAACACACAGTGATCAGTCCTTTGTATTTTTTGAGACTGTGTTACAAAGCATAGGGTGCTACTGGTACCCACTGGTGCCAGGTACCAATGCCTTTACTTATGCCCACTGTTTGCAGTCAGGCAAGGTGCCTTCTTGATCATCCAAGCCAGAAGGCATCTTCCCAACCTGTGTCCTTTAACTGATGATGGGCTTTATCTCTTGTGCATATATGATACTGTGAACTCCTTCAGGTACAGAGAATTCTAATGATGATTCCTAGCAGAGATTTTT
>21_Locus_10388_Transcript_1/1_Confidence_1.000_Length_424
CGATACCAACCTAACGGTTTTTGAGGTTGCCAACAGTGGCTCTATGAGAACTGATACCCTAGCCAGCTTTAGATCATGACCAGTTCCCTTGTCTGCCTTACCCCATGCACCTTTTAAATTGAATCCCACTTTGGGCTGTTTTGTGTTTTGATTACCAACGACAACAGCAGAAGAGAAAGACCCTCCTGGTTGTCCGCCTCGTCTTCTGATTTGATTCTTGAAAGCTCTGACAACCCATCCCCCTGTTATGGTGGATATTAAAATATTTTCTAAAACACCATTGGTCTGCACTCGTGTGTCACGTCATGGTCAGCGTTCCCTCTAACTATTTTCTCCCCAGCGTCTGAATGTTCCCAACCTATGTCTTCATTGGCATAAATTCATGTAGATCAATGATGCCTGTAAATTGATGCCAATTTAAAAC
>21_Locus_10389_Transcript_1/1_Confidence_1.000_Length_2134
TTTGGAGAAGACGGATACGGCTTTGGTTGATAAATCTGTGAATTCGATTAGGTTTCTTGCGATTGATGCAGTTGAGAAAGCTAATTCTGGTCATCCGGGATTACCTATGGGATGTGCACCCATGGGGCATATTTTGTATGATGAGATCATGAAATATAACCCTAAGAATCCTTATTGGTTTAATAGGGATAGATTTGTTCTTTCTGCTGGTCATGGTTGTATGCTTCAGTATGCTTTGCTCCATCTTGCTGGTTATGACGCTGTTAAGGAAGAAGATTTGAAGCAATTTCGACAGTGGGGAAGCAAAACCCCTGGACATCCTGAGAACTTTGAGACACCTGGTGTTGAAGTTACTACAGGTCCTCTTGGTCAAGGTATAGCCAATGCTGTTGGACTGGCCCTTGCGGAAAAGCATTTGGCTGCTCGTTACAACAAACCTGATAGCGAGATTGTGGACCATTACACATATTGTATTCTTGGAGATGGTTGTCAGATGGAGGGTATTGCAAACGAAGCTTGTTCTCTTGCTGGACATTGGGGACTTGGGAAGTTGATTGCTTTCTATGATGACAACCACATCTCCATTGATGGTGACACAGAGATTGCATTCACTGAAAGTGTTGATAAACGTTTTGAGGGTTTGGGATGGCACATTATTTGGGTGAAGAACGGAAACACCGGGTATGATGAGATCCGTGCTGCCATTGCGGAAGCAAAAACTGTCACTGACAAACCCACTCTAATTAAGGTTACTACCACTATCGGTTTTGGATCCCCAAACAAGGCAAACTCATACGCTGTTCACGGAGCTGCTTTGGGTTCCAAAGAAGTTGACGCCACAAGACAAAACCTTGGATGGCCATACGAGCCCTTCCATGTCCCAGAAGATGTCAAGAAGCATTGGAGCCGCCATACTCCTGAAGGTGCTGCCCTTGAAGCTGAATGGAATGCTAAATTCGCAGAGTATGAAAAGAAGTACGCAGAAGATGCGGCAGAGCTCAAATCCATCATTACTGGAGAATTGCCTGCTGGTTGGGAAAAGGCTCTTCCGGTATACACTACAGAGAGCCCAGCTGAAGCTACAAGAAACCTGTCTCAAACCTGCCTTAACGCACTTGCACCAGTTCTCCCTGGATTCCTTGGTGGTAGTGCCGATCTTGCTGGTTCCAACATGACCTTGATGAAAATGTACGGAGATTTCCAAAAGAACACCCCAGAAGAGCGAAATCTTCGTTTTGGTGTTAGAGAACACGGTATGGGAGCTATCTGCAATGGAATCGCCCTTCACAGCCCTGGTTTCATCCCTTACTGTGCAACCTTCTTTGTCTTCACCGACTACATGAGAGGTGCCATGAGAATCTCTGCCTTGTCTGAAGCTGGTGTGATTTACGTGATGACCCACGACTCCATCGGTCTTGGAGAAGATGGTCCAACCCATCAACCTATTGAACACATTGCTAGTTTCCGAGCCATGCCCAACATTCTCATGCTCCGTCCAGCTGACGGAAAGGAAACCGCTGGATCTTACAAGGTTGCAGTCGAAAGCAGAAAGAGACCCTCAGTTCTTGCCCTCTCCAGACAAAAACTCCCAGAACTCCCCGGAACTTCCATTGAAGGAGTTGCGAAAGGAGGATACACTATCTCATGCAATGCCACAGAGAACAAGCCTGATGTTATCTTGACTGCTACCGGCTCTGAACTAGAGATTGCTGAAAAAGCTGGTATTGAGCTAAGGAAAGAAGGTCTGAAAGTCAGAGTTGTGTCCCTTGTTTCGTGGGAGTTGTATGACGAACAATCAGATGAATACAAGGAGAGCGTATTCCCTTCTGCCGTTACTGCCAGAGTTAGTATTGAGGCCGCTTCAACATTTGGTTGGGGCAAGTTTGTTGGAAGCAAGGGAATTGCTATTGGTATTGACAAGTTTGGAGCTAGTGCACCTGCACCTAAAATTTACAAAGAATACGGTATTACAATTGAAGCTGTTATTGCTGCAGCCAAAAAGCTTGTTTAGATTTTCTTCAAGAAATGTTTAATATATTCCCGGTTTTGGTTCTTGCTGTTTGAAAACAAAAAGATTTACAGCGGAGAAGAGGATTCTATCTTGATGAGTATTTGAGTTGGAAGAACGACGATG
>21_Locus_10391_Transcript_1/1_Confidence_1.000_Length_242
AGGTGGCCGACATTGTCATTGACAGCCTGTGCCGGGGGGTGTTTGCCGGGGATTGCCGAGCGCTAAGCGTCCGCTCCTGCTTCCCTGCGTTGTTCCAAGCGGAGCAGGAGTATCGCTCTGCCATCTTGGGCATGGCCCTGGGAGGAGAGAAGAGTGCCCCCCTGGACTCCCCCCTGATCTACCGGGCCTACGCGGAGGACTGGAGCCAGTGGTCGCTGCGTAGCGGGATGGAGACGCTGCCC
>21_Locus_10392_Transcript_2/2_Confidence_0.923_Length_176
CTGGTCCGTTAGTCTCAAAGGTAGAACGACTGGCCACTGGCTTCTTGATTGGCAGAGAGCAAAATCATGTCTCTCAGTCCATAGGTTTCTGCAGCTTGCTGCTGGCAGGCTTTTTGCATGCTGATGTAACTGCTGAGATGGCTCTGGGAGAGAACCCTCAAGGTGACTCACTGGCC
>21_Locus_10393_Transcript_1/1_Confidence_1.000_Length_1987
CGAAAACCGAATCATGTTTTCCAGAAACAGGCGATTTTGCACTTAGAGAAACATGATTCGGTTTTCGTTGCCGCCCACACCTCCGCCGGGAAGACGGTTGTCGCTGAATACGCCATCGCTCTGTCTCAGAAACACATGACACGAACCATTTACACCTCCCCCATCAAAGCTCTTTCCAACCAGAAATTTCGGGATTTCAAAAACACCTTTGGCGACGTGGGGCTCCTGACCGGGGACGTTCAGCTGCATCCGGATGCCTCGTGCCTCATTATGACAACGGAGATCCTCCGATCCATGCTTTACAATGGCTCTGATGTCATTCGAGACCTGGAATGGGTGATTTTTGATGAGGTCCATTATATTAACGATGCTGAGCGTGGCGTCGTCTGGGAAGAGGTGCTGATCATGCTTCCGGATCATGTTAATATTATTCTGCTCAGCGCCACCGTCCCCAACACCTTGGAGTTCGCTGACTGGATTGGGAGGATCAAGCGTAAGAAAATCTATGTGATCAGCACCCTCAAGCGCCCGGTGCCCCTGGAGCATCATCTCTACACAGGGAACAGCCAGAAAACCCAAAATGAGCTCTTCCTCCTCGTCGATGCCCGCGGGAACTTCCTCACCAAGGGGTACTACGCAGCCATGGATGCTAAGAAGGAACGAGCCAGCAAGCACTCCCAGACTTTTGGGGCTAAACAACCGACCCATTCTGGGTCTGGCCCAGGGCAGGACAAGAGCGTGTGGCTGTCCCTGCTGGACATGCTCCGCAAGCGGGACCAGCTCCCCGTTGTGGCCTTCACCTTCTCCCGCAACCGCTGCGATGACAACGCCGCCGCCCTCACCACCGTCGACCTGACCAGCAGCACTGAAAAGAGCGAGATCCACATCTTCTTCCAGAAATGCATCGCCCGCCTCAAGGGCTCTGACCGGCAGCTGCCACAGGTGTTGCACATGGTGGACTTGTTGAAGCGGGGCATTGGCGTCCATCACAGTGGCGTCCTGCCCATCCTCAAGGAAGTGATTGAGATGCTCTTTGCCAAGGGGCTTGTCAAGATCCTCTTTGCCACGGAGACCTTTGCGATGGGTGTGAATATGCCGGCCCGGACAGTCGTCTTTGACTCCATCCGCAAGCACGACGGGACCAACTTCCGTGATCTCGTGCCGGGCGAGTACATCCAGATGGCCGGGAGAGCCGGGCGCCGGGGTCTGGACACAACGGGGATGGTGATCATCTTGTGCAAGGCCCAGGTGCCCGAGATGGCTGACCTGCACCGCATGATGCTTGGTAAGCCCACGCAGCTGCAGTCGCAGTTCCGCCTCACGTACACCATGATCCTGAACTTGCTGCGGGTGGAGGCACTCCGCGTCGAGGACATGATGAAGAGGAGTTTCTCCGAGTTCCACAGCCGCAAGGACAGCAAGGTCCATGAGCACATGATAGCGCAGCTCAGCCGCACCCTGGCCAGCATGGAGCAAGTGGACCTGTCCGGGCAGCTCAGGGACCTAGAGGATTATTACCAGAGGGTGGCGGAGCTGCAGGAGACGAGGCAGCTCATACAGAAACGGATCATGGAGTCGGTGAATGGGATGAAGGCTCTGTCTGTGGGGCGTGTGATAATAGTGAATAATCGTGAGCACACTAATGCTTTGGGGGTGATACTGCAGGTTTCCTCTGATGCCACCAACCGAACCTTCACTACCCTGGTCCTGTGTGAGAAGACCCCTGAAGAGAGGGGGTTGGCTGGTTCCAGGACAAACGGGCGTGGGACTCCAGACGTACCACTCCCCGATGACCTACTGCTCACCAAGCTCTTCCTCCCAGAGGGCCCCTGCGGACACACATTGGAGAAGCTGAACCCAGCTGATATTTCGGGGATCACGACCAAGACCCTGCGTGTGATTCCTGAGCGCATCCTGGATGATTTCAAGAAACGCCAGATGCCCCGGTTCAGGAACGATCCCCCTGGCCCATCGGCAGCTACGGCGA
>21_Locus_10396_Transcript_1/1_Confidence_1.000_Length_862
ACGGACACGCAAGAGGGGCAGGAGCCAAGGCTAAGAGACAAGGCACGGTGTCTTCTGAAAAAGAACCCACTGCCAAGAGAACACGGACCTGTGGCATCTGCCACCAGCCTGGTCATACCAGGAAGACGTGCCCTCAGTGTCACTGATGAAGATGGCTGGCCGGGATCTGGTTGGATCTTTTTCCCCCCGAGGAAGGATGGGGAGAAACAGTCCTTGTGCTGCTCCAGGTGCTTGTATGCCTGCAGAGATTGACTGGATTCATTCTCTCCCAACGGATGCCCTCGGGGGTCCTGGGTTCAAACCCTGGTAGAAGATTCGGCCTGACCTGCAAATGCACAATCTGTCTGCTGTTTGTAAAGCAGCATCCTTGCCTCTGCGGTTCCTGCTTGTGCGGATTTCATCTTGAGAGACAAGATGGCTGGCTTTTGAAGAGGCGGCTCCCGTACCAGATCTCCTGCTCTGTGGAAGAGTAGAACGTGCCAATCTCCTCCTCCCCCTTCTGTTTTTCAGCTGCTTTGTGTACTTTAACGCCACAACGGCGTGTTAAATTGAAGAGGTACATTCCCTTCCCTAATGCTGCTTTGAACAGAGAGACAGCTCTTTGGTGGGGAGACTCCTTCTGAAGGGAGAAAATCTGCTCATCGGGAAGCTGCTCCATCCCCATGGGAAACAGAAGACTTGTCATTCCCAAAGTCAGCACCAGAGGCAAACCCAAAATCCTATCGCCCAAGCCTGTTGTGGCTGCAGTCAAGACCAGGAACCTCTGCCCAGAATTCTCTCAGTTCCACGAGCCTCCTGCTCTGGATCATTTTGGCTGGCTTTCCACAGTTTGGAACTTGATGTCCTTGTCTCTTTTTTTTTT
>21_Locus_10397_Transcript_1/1_Confidence_1.000_Length_509
CCCCAGTAGTCTCCCCTTAGGCTGCGTTCCAACAAACAAAGAATGAAACATGGCCGAAGACCCTCAGAGAAATTTTCGCTCGGTATATTATGAAAAAGTAGGATTCCGTGGAGTTGAAGAAAAGAAATCATTGGAGATTCTACTGAAAGATGATCGGTTGGATATCGAGAAGCTTTGCACATTTAGTCAAAGATTTCCTCTCCCATCCATGTATCGTACCTTGGTGTGGAAAGTGCTTCTAGGAATTATTCCTCCTCACCATGAATCTCATGCTTTGGTGATGAAGTCAAGAAAGGAGCAGTACAGGGATGTGTATCATGCTTTACAAGTAATTCGCTTTATCAAGGATTCTACCCCACAAGTGGAAATTTTCCTCCGTGTGCATCAGCTGGAGTTGGGAAAGCTGCCTCATAATCCATCTTTTCTTCTGGAACCAGAAGACGAAATATTTCTGGCTATTGCCAAAGCCATGGAGGAAATGGTTGAGGATACTATTGATTGCTATTGGC
>21_Locus_10398_Transcript_1/1_Confidence_1.000_Length_428
GAGGGAAAGGGCGGTGATTTTTTCCAAAGCCTTTTTGAAGTTTCCCCCATGTAACAGATTTTCCTGTTTCTAACAAGGAATCCACGTGATGGGCTGGTGCTGGGGGCACTCAGCCGCCAGGAGGGGTGAGAATGGGACCTGTTTTGCTAGGCCAGTGCAAAGCCAAACAGGAGTTCCCTCCTCTTCTCCCCAAAAGAAAACTAAAACCACAAGGGAAGGATGTGAAACGCAGCCCCATGCAGCGTGCTGTTTGTTTTTCAATTCAAAGCTTTTTAAAGATGACTATGGCCAAAGTTGTACACAATTGAGAGGAATGTTAAAAGGCCTGTGTTGGGGGCTGTCAGTGCCCACTGGCCAGGCAGGACGAGGCAGACAAGAGAAGCATTAACACAAGCCAGCACACATGGTGTTCATGGAAGGAGAGCTTG
>21_Locus_10399_Transcript_1/1_Confidence_1.000_Length_802
CACCACCAGCTCCGGCACCGTTGCCAGCTCCAACAATGCCAGCAGCACGGGCAAGATGGATGCGGAGCTGTCAGAGCAGCTCCAGACACCGGAGCCAGAACTGCCTGACAGCACAGAGAAGGAGACGGTCCAGGTGAAGGAGCTGCAGCAGTGGCCAAGGCTGAATGCTGAGTCGCTGAGTTGCATTGAGGAGGAGGAGGTGCTGGATAAGATGCTGGACCAGACAACAGACTTTGAGGAACGGCGGCTGATTCGGGCAGCCATGCGTGAGCTTCGTCAGCGGAAACGAGAGCAGCGGGAGAAGGAGCGAGACCAGCGGCTACAGGAAACCAAAACCAAGAGGGCAGGACATGCCACAGAGACTACGACCCAGCAGAGTACTACATCAGCTGATGGCTCAGCTGTCAGCACTGTCACCAAGACCCAGCGTCTCATTCAGTCCAATGACGGCAGCAAGTCCTCCCGCATGATGACAGTGGAATCGAGTTATGTGAAGAGATCGGAGAATGGCAGCACATTTGTCCAGACCAAGTCTTCCTACAGCTCCTCCAAGAAGGTGGGCAGCATCTTTGAGCGGGAGGATGAGAGTGCAGGGCGGGCCAGCAGCCTGGCAGCTCTGGAGAGGCGCCAGGCCGAAAAGAAGAAGGAGCTGCTGAAGGCCCAGAGCCTGCCCAAGACATCGGCCTCCCAGGCGCGCAAGGCCATGATTGAGAAGCTAGAGAAGGAGAGTGGCAGCCCTGCCAACCCAGCGGTGTCCCGGGTGGCCGTGCAGCGCTCCTCCAGCTTTGGCGTCCCCAACGCT
>21_Locus_1039_Transcript_1/2_Confidence_1.000_Length_1265
ATGTGGGCCATGGTGTAAAGTGGCTAAAAGCCAAGCATGGAAATAACCAGCCTGCAAGAACTGGCACCTTGTCAAGAACAAATCCGCCTACTCAGAAACCGCCAAGTCCTCCCATGTCAGGCCGAGGAACACTGGGACGGAACACACCTTACAAAACACTGGAGCCTGTTAAGCCTCCCACAGTTCCTAACGATTACATGACCAGTCCTGCAAGGCTTGGAAGTCAACACAGTCCAGGAAGAACTGCATCATTGAACCAGAGACCTAGGACACACAGTGGTAGTAGCGGAGGAAGTGGGAGTCGAGAGAACAGTGGAAGTAGCAGTATTGGCATTCCCATTGCCGTGCCTACCCCTTCCCCACCAACTGTTGGGCCAGCTGCTCCTGGGTCCACTCCTGGCTCCCAGTACGGCACAATGACCAGGCAGATTTCCCGACACAACTCAACGACTTCTTCGGCATCTTCTGGTGGATACAGACGGAATCCCTCCGTGACTGCCCCATTCTCAGCTCAACCTCATGTTAATGGCGGGCCTCTTTATTCTCAAAACTCAATTTCTATTGCTCCACCCCCTCCCCCTATGCCTCAGTTGACTCCACAGATACCTCTCACAGGCTTCGTGGCCAGGGTGCAGGAAAACATTGCTGATAGTCCGACTCCTCCCCCGCCGCCGCCTCCAGATGAGATGCCAATGTTTGATGATTCTCCTCCACCCCCACCCCCACCTCCAGTGGATTATGAAGACGAGGAGGCTGCAGTCGTGCAGTACAATGATCCATATGCAGATGGCGACCCTGCTTGGGCGCCTAAAAGCTATATCGAGAAAGTTGTTGCTATATATGACTATTCAAAGGACAAGGATGATGAGCTGTCATTTATGGAGGGTGCAATCATTTACGTTATAAAGAAGAATGACGACGGCTGGTATGAAGGAGTTTGCAATCGAGTGACTGGCCTGTTCCCTGGGAATTATGTTGAATCAATCATGCACTATACAGATTAAATTACTTTTGCTTTTCAAGTCCAATCATGCCATGATTATTTACAAGGGGTAACTAATGGTTAACAGTTGTCTTAATAAACTTAAAATGTGCCCATTCAGGCCATACTGTTAATGGTATGATTGAATGTCCATCCATAAGCATACATCTCTGCAGACAGTTTGTCTTACCTGATGGCAATTTGTAAAGCAAGCAGCTGTCTATTACTGGTTATGCTTATTTACTTATGCATTGTTAATTTTATGACCAGCCTAAATATTTTG
>21_Locus_103_Transcript_1/1_Confidence_1.000_Length_1194
CACGACTAGTTAAATTTGTTGATATACTGACCAACTGGTACGTCAGAATGAATCGCAGGAGGTTAAAGGGTGAAAATGGAACTGATGACTGCATTATGGCCTTGGAAACTTTGTTTAGTGTTCTATACTCTATGTGCAGACTCATGGCACCTTACACTCCATTTATCACTGAATTGATGTACCAGAACCTAAAGACTCTGATTGATCCAGCTTCTGTTCAGGAGAAGAACACGGATAGTATTCACTACCTTATGCTTCCTCAGGTCAGGGAGAATCTGATTGACAAAAAAATTGAAAGTGCTGTTTCCTGGATGCAGTCTGTGATTGAGCTTGGTCGAGTAATCCGGGATAGGAAAAATATTCCTGTAAAGTATCCTCTAAAAGAGGTGGTGGTTATCCTTCAGGACCCTGAGGCTCTGGAAGACATCTGGTCTTTGGAGAAGTATATACTTGAGGAGCTTAATGTGCGTCAAGTGATGTTATCTACCGATAAAGATAAGTATGGAATCCGGCTGAGAGCAGAACCTGATCACATGGTGCTTGGAAAACGCCTGAAAGGTGCCTTTAAAACTGTTATGGCTGCCATCAAGGAACTAACAAGTGAGCAGGTGGAAGAATTCCAAAAGACAGGCACTATTGTTGTGGAAGGACATGAACTACATGAAGAAGATCTCCGTCTCATGTACACCTTTGACCAGGTCACAGGCAGAGCTGCCCAGTTTGAAACACACTCTGATGCTCAGGTTTTGGTTCTCTTGGATGTCACTCCTGATCAGTCAATGGTTGATGAAGGAGTTGCTCGTGAAGTGATTAATCGCATCCAAAAACTTCGCAAGAAGCGCAACCTAGTTCCTACCGATGAGATTACAGTTTATTACAGATCACATCCAGAAGGTGACTACCTTGATACTGTTATCAAGGAGCATACGGATTTCATTTTTGCAACAATAAAGGCTGCCCTGATGCCATACCCAGTACCTACCTCAAAAGAAGTGCTCATTCAAGAGAGAACGCAGCTGAAGGGCTCAGAACTAGAAATCACACTTGTCAGAGGGGGTTTACATCATCGTATTGAGCCAGCTTGTGCTTATGTCAATCTCAGCATTTGTGTTAATGGTAGAGAACAAGATGGTGTGTTGTTGCTGGAAAATCCCAAGGGAGATAATAAATTAGACTTTACCAAACTTATAGATG
>21_Locus_10400_Transcript_1/1_Confidence_1.000_Length_780
GGAGAGGCCACAGTCCCTACCAGCCCCCGCAGACCCCCATGCTATGGGACAAAAGGGAAGCGTTTCCCCCCGCACAGCGACGCCTGCCAAGGGGGCTAGGAAGGCCGGCCCCAGAGAGTAAGAGAATGGGTCAGTGCCCCAGAATACCCGGGGGTGGGGGGTGGGCTTTTCCGTGCCTTCTGGTTTGAGAGCCATTAGCCCCCCACACTGCACCCTCGCCCCCGCGAGCCTTTTCCTGTAACTCCTCCCCGTGGCTGCCTGGGCACTAAAGCGGCCACGGATCCTGCTGCAGAGGGAGCAAGCAAACCTGCAGCTGCCCGGGCCGTCCCGCCCCTGAGGCTTTTCAGTCTGGCCCCCTTGCTGCCCCTTATGCAACAAAGGACGCACGGAGAAGCCAGCAGGGCCCAGCGAGAGGGGGCTGGGTGTTTGGAACGGCGGCTCCAGCGAGGCCCCCTCAGCAGCACTCTCCCATTTCCCACCTGCTTGGCCTGTGCCGTTTCCTGAGTTGCCGGGGCTGGCTTTGTGCCGTCCTTGCCCCCATTACACCAGTGCTTCCCAGCTGCCTCTGGCCCACACAGCCCGTGTCAGCCAAGGGGGGCGGGGGAGCGGGGGCAGCTTGAGCTGGGCAGCCTGCGCCCCCGTCACCTCGTGCTCTCAACTCCGTGTGTAGCTGTCCCTGCCGTGGGGGTGAAGCCAGGCCTCTTCCCCGGCCCAGTGCAGTCTCCTCCCACTCCAGCTTTCCCTGGTCCAGCAGTAGCCTGTACAATATTGTAATTGCTT
>21_Locus_10401_Transcript_1/2_Confidence_1.000_Length_209
GAAAAGTACTTAGTGTATCTGCCATTGCCTTAGACTAAAGTAAAAAAATGGGGTGGGGGAGTGTTTAAACCATGTTTATGCCTATGGTTGACACATTTTTGCTCAGATCAAGGCTGGGCCTTAGTAACACAAAGCCTTCAAGCTTAACTGTAGCAAGATAGCACAGGGACCAAGCCAACAATGGGTGTTTTCAGACGTTACGAGATCAC
>21_Locus_10402_Transcript_1/1_Confidence_1.000_Length_598
CATGTCTGGTGTAACTCATTAATGCTTATGAGACAAAGACCAAGAAGAGAGCACTAATACTCTAATTGTGCAACAGTGAATTTTTGCAGCCTTCCCTGAATGGTGTTAACTGTTAACCTTGTCCTTTCTTAATATTGCAAACTGTTACAGCTAATACTTCAAAAGTGGCACATCTTGTGCTACAAAACGGTCTCCACTTGCATCAAATTCCTCCATTGGTAAGATCTTGTACTGCTAGAATATGCCTGCTCCAGAACTGAAAGATGTCTAGGTCTACTGTGCCTTGATTTAACAGCCTAAAACCTTACTGTGTATTCTCCTGGGTTTTAATGTGGTTTCTAAACATCTAGGACAGTGGTGATTATAAAAAGTAAGTGACTTCTCTCACACAATTAGAAATATTTTTGGTGGGTTTTTTTCCCCAACATAGCCAGAGACCAATTACAATAGAATCCTACTTTATAAACTTGAATACATCAAAATGTACCTCATTCCACTTTCTCAGAGTTGATGATGGCATGCTGCAGAGAATTCTTTCTCTAGTAGAACTCTGTGTTTATATTGGGACAGTAAGTCCTGTAAATGAATTGTAATAAAT
>21_Locus_10403_Transcript_1/1_Confidence_1.000_Length_2037
GTTCCTCCAAAACCACAGCCGAAAATTCAGGAGAAGGCAGATGTACCTGTAAAAAGTTCTCCTCAAGCAGCAGTTCCCTATAAAAAAGATGTGGGTAAAACCCTTTGTCCTCTCTGCTTTTCAATCTTGAAAGGACCCATATCTGATGCACTGGCACATCACTTAAGGGAGAGGCATCAAGTTATTCAAACGGTTCATCCAGTAGAGAAAAAGCTCACATATAAATGCATTCATTGCCTTGGTGTCTACACTAGTAATATGACTGCCTCCACTATAACACTGCACCTTGTCCACTGTAGAGGTGTTGGGAAGACCCAAAATGGTCAAGACAAAGCTAACGCACCATCTCGGCTAAATCAGTCTCCAGCTGTAGCACCGGTTAAGCGTACTTATGAACATATGGATTTCTCTCTAATGAAGAAAAGAAAAATGGATGATGATGACTTACCATCTGTCTTTGAGGAGAAGCCTGAAGAACCTGTAGTTTTAGCTTTAGACCCCAAGGGTCATGAAGATGATTCTTATGAAGCCAGAAAAACATTTCTTACAAAATATTTCAATAAGCAACCATATCCCAGTAGGAGAGAAATTGAAAAGTTGGCTGCTAGTTTGTGGCTATGGAAATCTGATATCGCGTCACATTTTAGCAACAAAAGAAAGAAGTGTGTCCGAGACTGTGAGAAGTACAAGCCTGGGGTGCTACTTGGTTTCAACATGAAAGAATTAAATAAAGTCAAACATGAAATGGATTTTGATGCTGAATGGCTGTTTGAAAACCACGATGAAAAGAATTCCAGAGTCAATGCTAGTAAAACTGTGGATAAAAAAATAAACCTAGAAAAGGATGAAAGTTCTTCAGACAGTTATGAGAATATAGAAGATGAATCCAACGAAAGCAATAGTCCATTTGGTGAATCCGTTTCTGACAATGGCCACAAAACCCCTATTGATAGCATAACTGAGAACCCAGGTGAAAGCGTAGCCAACAAGACTGCTGAGGAAAATGCTTTACCATCTCCAGAAAAAGCAGACCAAAAAGAGGAAGAGGAAGGCTCAAAACATGAGGTGGCTCACACTACTGAGGAACCAACAAAACCAGTAGCTGATGCCTCAGATAGTGAAGGTGAGCAAGAAGACCAAGAGGATGCTACTGAATGGAAAGAGGGAGCTTCACAATCTGAAAGTGGACCTGGTTCTCAGCAAGTATCTGACTTGGAAGATAATACATCGGAAGTGAAGCCAGAAACCTGGACAGATGAATCATCCCAGAGTGAAGATGCTGGTAGTAGTAAACCAACAACAGAAATGAAAGGGGTTGCTTCTGAAAGTGATGAAGAACAGTCAAAATGGAAGAATAGTTCCTATGGAAAAGTGGAAGAGTTTTGGCCTAAGGACCAGTCACAGTGGAAAAATGCATCAGAAATTGAGAGCTTGTCAAATCAGCAGATGGAATGGCAGAATAGCACAATCGACAGTGAAGATGGAGACCAGTTTGACAGTGTGACTGATGGGGTTGCAGAACCAATTCATAGCAGCTTAGCTGGTGTAGAGCTGAGTAGCCAGCAGGTATAAGCTGTTTGGTTCACAAGCATCAGTAATGTGCTCCAATCTACAACTGTCCAGACATGTTCATTTCAGAATGACTGCTAAGCTTAATTCTAACTGGTACTGCCTTCTGAGTGCTAGGTCATCTGGCTAATGGTTGATGTGGCCACTCCCAATTCCAAGTGGTTATTTCTAAGTGTGCTGTTGGCTGATCTTGTTTGAGAATACCTGCTGTGATGAGCACAGTAACTTAATGTGAAAACCGATAAGCTGGTGACTCCAGAATGCACACGAAGAAAAGCAGAGGTTTATTTTATCTGCATTTTCAACATTTATTTCACTCTTGTATATGTTCAGTTGTATGTCTTTTTAAACATTACCCTTTTTCACATGGTAGTATAGGGCCAACATATGAGCTACCAGTTCAATGTGTATAGTAGACTCTGGGAAAATTGATTTTTTTCATGTATCATTCTGAATAGTTGAAATGTG
>21_Locus_10404_Transcript_1/1_Confidence_1.000_Length_747
CTGTGGCCTGGGACCCACCGGTGTGTGTGTTCATGCACCACCAGATATGGACCCTCTTCTTCCCGGGGACACATCCCCGGACACGTTCCCGGTTAGGCAGCTGGCCCGGGACACGTCCCCAGAAAAACTCCAGAGACGCATCCCAGACCAAGATTGCTGAGGCTGCCCTCCTGGGCCAACACAAGCCCACTTGTCTGTATGGGTCCCGTCCATCTCCGCCATGGGGTGGGCACCTCCATGGCCGTGCGCCACAGCTGTTCACCGTGGCTGCATCTCATGGCAGGGATGGGCCAGGCTGCTCATACATCTGTTGGGTTCTCCCCCTGCTCTCCTTGCAGCAGGTGTGTTAGTTTCATGCCACTCGCCAACCCAGAGAGCGGCGGCCACAGTGTTCTCTCCTGGGCCGTGGAACTGCCTTCCCACCTGCAAGTTTGTTTCTACCCACAGTTTGTTGACTTTCAATGGGAGTTGAGCACCTAAGTGACATTTGTACCATTGAAAATCTACTGCTTCGGAGCCTTAGTCTGTCCAAAAGTCAGTCAGCTCTTTAGTACATTAGACATAAAGTCTGGGTTCTGCCACTTGAGTTGCACAGGCAATTGACTTGAGTTTGGACTAGATGACCTCCAACCCTATGAACCCAATCTGAATGTGAGAGCTGAGAGCAAAACATAGCCCAACACCTTATATAATCCTACCCATTGTCTCAGTGCAGAGCAGGTACATATGGCTTTTTTTTAATTAACA
>21_Locus_10406_Transcript_1/1_Confidence_1.000_Length_1162
CCCAGCCAAACATTTACTGTTAAAATACATCCGCAGACGCCAGGATGCAGCCTGGGCCTCTTGGATGAGGGTTCAGGTCCCAGAAACGAGTAACAGAAGGTGTAAAAACAGAGTGGGGGGGCCCTTCCGCCACCTCATCCCCCCAATTAGTGTTCTCTCATTCACACACGCGCAGCAAGGGCCTGCAGCATGTAACCTCCTCCCCTGCAGGATGTGATCCCTTGGCCCTGCCCCGCTCGGATGGGGGATGTCACTGGAGAGGCTACTTAGTCGCCAGTAGCTGCTTACGCTGTTGGTCTAGCAAAGCTTCCAGGTGGTCTGCTCTCTTCACAGCTGCCTCATACTGCTTGCGGAGATTGCTCACGGCTTCTTCTTTCTTCACAACGGCTGTCTTCACTCTCTTGTGCACCTCTTCCAACTCCTCGCTTTTGTCCCGTGCCACCCTGTCCAGCTCTAGACGCTGGCGGGCTCGCAGCTCGGCCATCTCTACCTTCAGCCGCTTGTTCTCCTCCTCCGTGCTCACCAGTCGGTCAGCAAACTCTTGCCGGATCACCTCCGAGAGGCTGCTACGCTCCTGGGCCAGCTGGTCCCTCACCTTCCGGATGTCGTCCGCTTCTTGCTCCTTCTGCCGCAGCAGGCCCTGAAGCCGAATGCCCTCACCTTCCGCCTCAGCCAGACGCCCCTTCAGATCGTTACAGCGGTCCTGCACTTTGCGCTCTGAGCGGTCCTGCTCCAGAAGCTCTACTTCATACTTGTCCCGCAACCTCTTTATCCTGTTCTCTGCCGCCATCTCACATTCTTCCTTGGCAGACGACATATCAGCCTCCAGTCGCTGGATCACGAGCTCAATCTCCTTGTCCCTCTCCTTCCGCACCCCCTCTCTCAGCTCCCGTTCCCGCGAGATCATCCAGGCCTCCTCCTTTTTTAAGTAGTTAGCCTCCCAGGCCTGCTTCTCTATTTCCAGACGCTCCTGCAGGATCTGCAGCTCGGCCTGGTGGCGTCTCTCCTGCTCCTCTTTCCCCTTCTCATACTCCTCCTTCAGTGCCTTGGACACCATGGAGCTGTTCTCCTCCAGCTGCCGCCGCAGATCCTCCAGCTCGGCCTTCTGCCTGGCTGCCTGCTGGTTGAGCCGCTCCTTCTCTTCGGCCACCTCACTGTAGAG
>21_Locus_10407_Transcript_1/1_Confidence_1.000_Length_268
CTCTGGAGGAGGTGTAGCCACATTAGAAAGGGGCTGGCGAGTCCCCTTATCCCACCCTGGGTACAGCCCAGATCCATTTCTGATCAAGACTTCTGGGAAGGCAGCAATGCTTTTATTGGGATTTGTGAAGGCAAGGAGTTTGAGCTTGGTTGAAGGAGATCAAGAGTAATGTAAATCTTACTGCTCTGATAAATGCTTTACAAACGAAGCGCTAATGGATGTGAATAGCTGTTTGTTGACTTCTGCTATCCGAAATTTACACTGTATA
>21_Locus_10409_Transcript_1/1_Confidence_1.000_Length_1264
CCTCACACTTTTAGCTTTATTTGGCAAAGTAGCAATTTAGATATGGTATACATAGCTTTTAGTCAAATTCCTCAAATCCTCTGTATTTCAGTTCTTCCTTTACTTCAGGAAAACCTCATCACAGTACAGATTCTGTGGCTCTTCCATGGCAAGGTCTCAGATTTTGGAGACAGACAACGCTACTCCAAGAATTCAGATTACTAGATCCGTCACATCAGCCCCACCCACAAATTAAAGATTAGCAGTCAACACCACCAGAAATTGTTCCCAGAAATCTTACAGTCCTTGAAATTTAGCTGCACTGTTACACAAAGGTTTGACAACAATGGATGTTACCAGACACAACAGAAAATAAAGAGTATTGGCTAGTCGCTACGCAACACTATCCGTTAACTGCTACAACTGCCAGCAGCTACCCCATAGGAAGCAGGTGACAGGAGAGCCAGAACCTGCTTGCAGCTCAAACTAGAAGCATCAGCCATGGGACATTGACAACACTCCCATTTTGACAGACATTCCCAATACTGCTGTTGCTGCTGCTCCCACTCACAGCTCCAGGTAAGCTCTGTCCTCCTAGTACTTCCTTCCCAATAGCCACTGTTACCAGATGCAATGACAGACAAGGATCTGGTTCTCATTGTTCACCCACACCTGCTGACATAATGACCTGCTGCATGTTTCCTATCCAAACCAGTGGGCAGGGTTACATCTGGTATCACCCACAGTACTACATCATCTTAGGATAATTTTCTCACCTTTCTGAAGTATATTTAAATTTATATTCCTAAAACCAACTGATCAGTGTGAAAACATACACATCAAATTTTGAGGAACTGAAATTAGGCTGATTTAGTGACCTAACGGCTAAATACGGGAACCAAAGTGGTGTTATCGGAGAAGATATCGTACACTGCATGCACGCCTTGATATTTCGTTTCAACACTAAGAAAAAGATTCACAGCAGAGTGTAAGCACACACTAATTCAACATGTCAGATGCAAGTGGATTTTTCTTATTGTATTACTTTGAACATACTTAAAATTAAGTCACTATCTCCTTTATGAGATTAACACTGGTTTGTGTTCTCACAGGTTTCCCAAACAGCTATGTGAAGTGCCGCGTATAGTTTACACAGAAGTAGAATGAGATTGGCTTTCAAATTAGTGTAACTTGGATAATCATTTACACTAGTGTCCTTATAAATATCAGCCACGGTGCATTGAGTGACAAACTATTACAGAAATGATGTATATTCTACCAAAAG
>21_Locus_10410_Transcript_1/1_Confidence_1.000_Length_718
GCCATTTGCAAATAACAGCATGCATGCATGCGAATGGAATGTTTCATGAACTGACATGAGTTATCAATAGAAAACTTTGGCAGAGCTTCACACTGTAATGTGCTGAGCGCTCCACTCCTCATCCAGCAAAGCATTTAAGCGTGTGTCTAACTTCAAGCTCGTGGCAAATCCCCTTGAAGTTTAGGGGTGAAATCCCTGCCGTATTGAAGTCAATGGGTGGCTCCACATATTGTGTTACCCATGGGGAAAATCAACCCTGTGGTTCTTACTACTGCTCCGTGGTGTAGCAGCATGAACCAAAATCATGATGCAGTTCTGTGTTTATGCTGCCATCCTATGTAGTCTGACCAATAGAGGGAGCCTATCAGGTGGCAGTCTAAATACGTGAAGCCTGAAAGCCCCGCTGGTGAAATTGACAAGACAAAGCTCCCAGTTAGTGAAAAATGACTTGTCAAAGCCCCACTGGAGTAGCAGGGAACAGATATTCTTTGTGTGTTGTGTTTTCATCTGTTTTGTGGGTTTTGTAATTCCCCAGATTTGTTCTTGGCAGCAAATCCCTGACAATTTGTGTTCCTTCTGTGTCTAGTTCCTTGGTTTGCTTGAACAAATGCAATGCTTGCCCCCATCTTAGGCAGCTGGAACAGCGAAGATGAACAATGACAAAACTCACATTGACTTCAAATGAGGCCAGGATTTCATTCAATGGACACAATTCTCC
>21_Locus_10411_Transcript_1/1_Confidence_1.000_Length_317
GCACAGCAGCCTGATTGACAGAAACCTCATTGATTACTTTGTCCCCTTTCTGCCCCTGGAGTACAGACACGTGAAAATGTGTGTCAGAGTTGAACTCGAATCCCGTGGCTACATAGTGGATGAAGACATTGTAACCAGGGTAGCAGATGAGATGACCTACTTTCCCAAGGAAGAGAGAATCTATTCTGATAAAGGATGCAAAACTGTGTACACCAAATTGGATTTTTACTATGACTTGTAATGTTTTTACGATGCTGTGAGCTACAAAGAAAAAAAAACATGACAGTGTGGAGAAACTGAAGCGCTTCATTTTTTTA
>21_Locus_10412_Transcript_1/1_Confidence_1.000_Length_348
GTCAGTCTGTCTAAAATCTTATGCTCGGATCTGTTGCAAAACCCAGGAATACCTGTCACAACTGGATTTCCCTCTGACACGCTGCATCAGTTTCACTGAGGTCTTCCGCAGGATCACCTGGCTCTCCAGTATCCGTTTCCAAAAGCACATCTCAGATGGCAGCTATAACTACTAAGGGAGGTCTAGTGGGGCTTGTAGATTATCCTGATGACGACGAAGAGGATGATGAAGATGAAGAAAAGGAAGAAACTTTACCTTTGGCAAAGAAAGCAAAACTTGAGTCGTCATAATGGCAACTGCTGAAGATCAATACCAGTTGGGGAGAAAAACTAGTTTTTCCAAAAAAAA
>21_Locus_10413_Transcript_1/1_Confidence_1.000_Length_333
TGCAGTTTTAAATCCAGCCCACTTACCAATTAATTTTCAGTGGTACTGGGCATAAGTCAAGTCCTACCAAGATTCCCAAGTCAAACAAGCAAGCAGTCTGAGAAGAGTTTTAGGGACAGCTGTTAATGACGAGAGTGGAAAGGATCACTAATGATCGAGGTTTAAAGGAGATGCTTCAATTTAGATTTGGTGATCAGACTTTGGTGGTTTAGTATTAATGGAGTGCACTCTAGAATAGAATAGCTACTAGAAACAGGATGTTAAACCAATAAATGCATTGTATGTTTGCTATAATATTATTGTGCAGTCATGTCAACAAAATTGTATGAACCG
>21_Locus_10414_Transcript_1/1_Confidence_1.000_Length_181
GGGGAAGAGTTGTGGACTATCACAACTATCCAACAGTTAGGGTCCTTTCCAGCCCTAGGATTCTATGTCTGGAAGCTGGTGCAAAGAACAGAGAGAGGAGGAGGAAGCAAGGGAGAAGTCCAAGAGGGAGGGAGACCAAAGATGAAGTGAAGTGTGGGAAGACATGGAGAAAAGCAGAGGG
>21_Locus_10415_Transcript_1/1_Confidence_1.000_Length_550
GTTTCTATGGATATTGCAGCTTTCAAAGTAACCCATGCCATGGTCAAATGTGAAAACGCCAACATCACGCCCGTGGTGAATGTGATTTCTTCTGATGATGGGGTTTCCATGATTTTTAACCCAAATCCCAGCTAATGCATTATTGGAGATCTCATTGTCCTCATATATTCCCTGTGCATGATCTGTAATGTAAAGTCCAACATTTTCACAGTCGCTGATGTTACAGTGCTTGATAGTGGGGCAAGCTCCCTGCCCACTAACACATACTGCAGAGCCAACTGTGCAGGTACTTCGAATGATACAGTGATCTATTATTGGGCTGCAGTTCACCGTGATCTCTAGGCAGTGGTGTGCATTGTGGTGCTGTGCAGATTTGTCATCAGGGTTGAACCTGATTGTCATATAACCAACGTAGGCATCCTCAGATCCCTCCATAAAAACAAAGGTTGAATCTCTAGTGTTTTCTATTATGACTTTATCTGCTACTTTTGCAGGTGCTGCGCCAATCATGGTGATTGGAGATTCAATATATATCCATTCATCAGTGTAT
>21_Locus_10416_Transcript_1/1_Confidence_1.000_Length_905
GAAACAGCAGTAAAAGCAGTGGATAATCAAGTCCAACCACCTGTCAATGCAGCTCTGCAGGGACTAAAAACCATTGTAACTCTTTCAATGGCCAAGAGTGATGAAACTCACAAACAATGGACAGCTCTTATCCGCAGCACTCTGGCATCTATCTTGGAATACTCTCAACCAGAAGCCTCTCAGCCTATTCTGGATGAAGTAAGCATACTTACAGCTATTGCTCTCTTCCTTTGGTCTGCAAGTACAGAAATTATCGGAGTTCAGTCATTACAGAATGGCTGCATGAACAGATTTAAAAATGCACTCAATTCATGTGATCCATGGGTTCAAGCCAAGTGTTACCAGCTTCTGCTTTCTGTATTCCAACACACCAATCGTGCCCTCTCAACTCCATACATCCATTCATTAGCACCAATAATGGTTGAGAAACTTAAAGCTGTAGAAAGGAACCGTCCAAACAACACGACAGAGCTTTTAGCAGTCCAGGAAGGAATTAAAGTTCTTGGAACATTGGTTGCCCTTGGTGAAGAACAGCATAGAGTCCAGTTGCTTGCTCTTCTAGTTCCCACCCTGATTTCTTACTTACTGAATGAAAATGCTTTTGCTTCAGCATGTACAGCATCAAAAGGTCTTCATGAGTTTGCACTCCAGAACCTAATGCACATTGGTCCCCTCTACCCACATGCTTTCAAGACAGTAATGGGAGCAGCTCCAGAATTGAAAATCCGTCTAGAAACTGCAGTCCGAGCAAGTCAGGCCAACAAAGCAAAAGCAGCTGCAAGGCAACCACCGCCCACAGTACATTCTGCCCCCACAATTAAACTCAAAACTAGCTTTTTTTGAGCTATTCCTAATTGGGATCATTCATAAAATTTTAAAAAATCACAAGCACTACATCATTTCTT
>21_Locus_10417_Transcript_1/1_Confidence_1.000_Length_371
TATGGCGTGTGGACCAATAGTCTTGGTCTAATTTCAGATGGATTTCATATGCTTTTTGACTGCTCAGCTTTAGTTATGGGGCTTTTTGCAGCCCTGATGACTAGATGGAAAGCAACCCGTATATTCTCCTATGGGTATGGCCGTGTAGAAATTCTCTCTGGATTTATTAATGGCCTTTTTCTAATGGTAATAGCTTTCTTTGTGTTCGTTGAGTCCGTAGCCAGACTGGTGGATCCCCCCGACATAGATACAAATATGTTGACTCCAGTCTCAGTTGGAGGGCTGATAGTAAACCTAGTGGGTATCTGTGCCTTTAGCCATGCTCACTCCCATGGGGCTTCTCGAGGAGGCTGTCACTCCCACGACCACAG
>21_Locus_10419_Transcript_1/1_Confidence_1.000_Length_243
GCCAATGCTGATGAGAGATTCCTACATCTGTGCGGAGCCCCAGAGCCAAAATCTCCTCTAGCACATCCCCCTCACTCAGGGCTGTCTGCTTCCTGGTCCCATGGCCAAAGGCCATCACCTCCTTCATCCAGTTGTCCGGCTCCAGAGTCTGTATCCTGGCCTCCCGAAGGCTCTTGCCCTCTCCCAGGGGAACAAACCTCCCGTGGGCTCCTGGGCCAAGGCCTATGTACTGGCTGCCCTGCC
>21_Locus_10421_Transcript_1/1_Confidence_1.000_Length_115
CACGTGACCACCTACCCACAAGATTCATCCTATTGGCAGTGTGTGGGGTAAAGCAGGAGGGGTAAAGTGGCAAGTGTCAGGAAGTCAGATGTGGAACATCTATTTCCTGTTGTGT
>21_Locus_10422_Transcript_1/1_Confidence_1.000_Length_424
GCGGGAACCATATTGCTGACCTGAAGAAAGAAATTGAAATCCTGAGGAATCTCTATCACGAGAACATTGTCAGATACAAAGGAATTTGCACAGAAGATGGAGGAAGTGGGATTAAACTTATCATGGAATTCCTTCCTTCTGGAAGTCTAAAGGAATACCTTCCCCGGAACAGGAGCAAAATAGATCTGAAACAGCAGCTAAAATATGCCGTCCAGATCTGCAAGGGAATGGATTATCTGGGCCATCACAAATACGTTCACAGGGATTTAGCAGCAAGAAACGTCCTGGTGGAAAGTGAGAACAGAGTGAAGATTGGAGACTTCGGCCTCACCAAAGCAATTGGAACTGATAAGGAGTATTATCTTGTCAAAGATGATCTGGACAGCCCTGTCTTCTGGTATGCTCCCGAGTGCTTACTCCAAAG
>21_Locus_10423_Transcript_1/1_Confidence_1.000_Length_580
CCCCCCCCGGATCACAGTGCCCAGGTCATAGCGCCCAGCCCCGCAGCCGGGCGTCAGGGGTTCTGCCCGGGGGGGGCGTCCAGCTGGTGGGTGACCTGGCTGAGCTGAACAGCCGTGCTCTCCGACGCCTCCTGCAGACGCTGGTTGTTCTGCCGGAGACTCTGAACCTCTGCCTGCAGCGCCGCCTTGTCCGCCTTCTCCTTCTGGAGATCCGCCTGCAGCTGCTTCAGCGACACTTCCAGGTGCGAGACCTTCTGGGCGAGGCTGCAGGTGTCGGGGGCCTCGTCCTCAGGGACTTCTTGGCTCAGTTTCTGCTGGCGGCTCCCACCTTCCGGTGTCTGCTGTCCTTCTCTGGAGAGCGCCTCCAGGATGCTATTGCAGGCCGTGGCAAGGTCAGAGATCGAGTCCCACTCCTCCTCCATGGACTCACCAGCTTCTGAGAGGATCTTGGTGATGGAGTTTCTCAGCGAGAGTGTCCGGGGCAGGAATTTCTCAGACTCGCTGGGCTCCGAGACGGGAGGGGCCTTGTCGCCAGGGTGACCCGTCAGCGCTTGGCCTGGCGGAACTCGCCCACTGCCAG
>21_Locus_10424_Transcript_1/1_Confidence_1.000_Length_1226
CCTATCTGGAGCCATCCCTGAGCAGGATAATGGGAAAAAGGCCAAATCCAAGTTTGAAAGGGAACAAAGTGGGACAGTGAGGGTGTAGGACACACTCGCACTCAGCTCAATGGTTACAGTCAGCTGGCCTGCAAATGAGAAAATATAGTCCACTGGTATGATTCCTTGCAAGATGATAACTCTGACCAACAGCAACCATAGCAGGAGAGGGAGGCCAAAAGCACTTATGTTTAAAGTCACCCCAAAGCAGCGATGTTGCTATTTGTCCCCAACCTTTTGTAGAACCCCCCAATCAAGTCACTTCCCCCTCATGCAGAGCTTGCTCTGGCCTCTCTGGAGCTTGGACACAAGTTCAGTCAGGAGCCAAAGTGAGAATTACCCTCTCAAACAGATACAACCCCAGCCTCTTAAAAGGGCAGCAGCCCTGTCAGGCTGCTCCCTGCCATGGAGTTAGAGAAGCAGCACAAGGTAGTCTCGGCATTCAAGTCACCCTCCACATCTGGAGATAGAGGAAAGGGCTGAAGAAGTTCTGCACTCCCAATGGTGCTTCCTGTAGCAGCTCCCCATGGAGAAGTTTACAGTGATCAGAAGATGCAGGGAAGGGAACCTTGGTTGGTTTGTCTTCTTGAGTTGGTTTCCTCCTTGGCAGTCAGTGGAAAAGGGGAAGGGAAGCACAGACCATGAGGGACTCTAATCACCCTATGGGCCCACTGGGATGAGGAAGGGCAGCTGAGCAGACCAGTCAAGCCTCTGCTTTGCTACTGGTATCACTTTGGAATGGAGCTAAGTGGGCAAGTTACCAGGTGGAGCTAGCACTCTGTCCCAATAGCCAAGGCAACTGTGTGTAATGGGGCAATGGATGTTCAGATGCAGACCTCTCTGGCTGTCACTGCTCCAAGCACCTTCCACAGCTTTATTGCAGCCCTGAGGCAACAGGCCGGGCCTGGGAAAAGGTGTTAAATCCAGCCAGGCTGACTCAGAGGTGGGGGTTGGAGTTACTGCAGGGGATCATGTAGTATCAGATGGGGAGAATGGAGCTTGCCCGAGCCTCTCCCAAACATCAGTACAGGTGTCTCCCTGGGCTTTCTGGAGGGTAACCTGCAAGTGTCTGGTTTCTGCCCCTGGGGGACAGACAGGGTAGCACTCTCAGCCCACTGGCTCTGGTCACATGGCTTTAAGGAAACAAGGATTCCCCCTCAGAGCGGTGCCTGCCACACTGCCAAGTG
>21_Locus_10425_Transcript_1/1_Confidence_1.000_Length_164
CAGCGCTAGTACCGACGTGCTCCTACGGGAGATCAACGAGTCTCAGCCCCTCCCGCCATCCTCCTTCCAGCGCTTCCTGAGGGCCAGGCACATCCCTGGAGTGGTGCTAGCTGACCACCAAACGTCTTTCCAGAACAGATATTACCAGAGCATGTATGACACAG
>21_Locus_10428_Transcript_1/1_Confidence_1.000_Length_205
AATGATAGATCTTGGCTTCTGTTTCCTAATCAAGAAGGCGTGGGACGCTGCACAAACCAAAGTTCTTAACCTACCTAGAAAATTCTGGGCCCTTCAGTAATATTTGTAGTGTTCTCTTTAAGTTGGCTGATAAGCTGCTGAAAATGGCTGAGTAGCAGATAAACACCAGCAGTGACTCTCGTGCCAGCATTTTGTGCAACTTTTG
>21_Locus_10429_Transcript_1/1_Confidence_1.000_Length_553
CAGACCTGAACAGCCTGGACACCAGTGAGGAAGGGGCGGAGACCCCTGTGGTGCAGTCAGACGAGGAAGAACTGCAGGAGGACAGCCCCAAAGAGCAGGAGGCCAGAAGCTAGCACCAGGCTCCCTGCTCACTCCACCTCCACATGGACCTGCCAGCATGTGAGGAAGGAAGGCTGCTGGCTGTTGGTCTCCCACTCAGTAAACCCCAAAAGGCTACCCACCCCAAGCTGCTGCCCTCAGGGAGGGACAAGACAGCTCCTCCCCCTGCAGGATGGTCAGTCAGTTGGAGGAGAGAGCGAGGGCCACATACAGAGAGAGGGATATTGTAGTTCTCCAGAAGCTAGCAACTAACTCTCCAGGCTTTGCTGCTAATGCTCCTGCTTCACTTACCCAAGCCACTCAGCAAGTGGCCTACTCTCAGCTGCATTCCATCCTGGCAAGGCTTCTCTGAAGGATCTCCATCTCCCCCTGCTGTCCCCCTCTCCTGCCATGGACCCCCCACAACCAGTGTTTAACAGCAACATACAGAAAATAACACTCCTTTCAAACCAGA
>21_Locus_1042_Transcript_1/1_Confidence_1.000_Length_506
TGGACATGCAGGCGGATTCCAGGCTCCACCTCATTTTTGGGGGCACAAAGGTCGTGCAGCACACGCCCCCCCAGAAAGCCAGCGTGGGGCTGAAACCTGTTGATAACGGGTGTGTGGCCTACGTTCTGCGCACGGGCTTCAACACGTCGCAGGGGAAGCTGCTGCGGACGATCCTGTTTGGCGTCAAGCGCGTGACGGCCAACAACTTGGAGACCTTCATCTTCATCCTCTTCCTCCTGGTCTTTGCCATTGCTGCTGCCTCTTACGTGTGGATCGAGGGCACCAAGGACCCCAGCAGGAACCGCTACAAGCTCTTTCTGGAATGCACTCTGATCTTAACTTCGGTGGTGCCCCCCGAGCTGCCCATCGAGCTCTCGCTGGCTGTCAACACCTCGCTGATCGCGCTGGCCAAGCTGTACGTGTACTGCACAGAGCCGTTCCGGATCCCCTTCGCCGGCAAGGTCCAGGTCTGCTGCTTCGACAAAACGGGCACGCTGACCAGCGAC
>21_Locus_10430_Transcript_1/1_Confidence_1.000_Length_366
CCACCCTGCCAGTGGTGGTTTTGGCCAATAAACAGGATCTTGAAGGTGCATATTGTATCACAGACATTCACGATGCTCTGGGATTATCTGAAATTGGAGACGAGAGGAAGATGTTCCTGATTGGGACGCATGTGGCAGAAGATGGTTGTGAGATTTCTTCCAGCATGAAGGATGCCCGGGAACTGATTGCACAGCTAGTGTCAGAAACTCAGTGATGGATATTCTCCAAGGAAGTGTAACGGGAGATATAGTATTGCTTTTACTGGTGGTTTGCAACCATAGGAGTTAATACACTCAAAGCGGAACATGCAGTGTTCTTTTCCCTATCGTGTGGCGTTCATATGAAAATGTCAGTTTGCTAAGTGC
>21_Locus_10431_Transcript_1/1_Confidence_1.000_Length_155
CGGCGGCTGCTGCTCCTACTGCCGCTCGTGGATCAGAGTCGTCTCTTAAAGAAGCGTTCGCTCTGTCCCGCGCTTTCCTAACGCTAAAAACGTTAATTTCAAACCAAACAAGCTCCTCTGCCGCAACCGCTCGCCTTCCTAACGCTAAAAACGTT
>21_Locus_10432_Transcript_1/1_Confidence_1.000_Length_161
GTAAAACTGGCAACAGATGAACATATTGGCATAAAATATACACACGACACAACAAGGCCATGTTGGCTGGTACGAAATCTATACAGGAGCAAAGCTTTCATTGCACAGATTGGGGGAAAACTGAACATGGAAGCTTTTAATCGAGCAAAGCACAAGCTTTG
>21_Locus_10433_Transcript_1/1_Confidence_1.000_Length_968
TGTGGGCCAGCCAAATAAATAAAAGGTGTCTGGTGCTGCCATGCTCCACGTTCTAGAGATTGGGGGGTGGGGGACTTCCAAAAGGAGGAGTGGGTGGGTTTCTGAAAATTGATTTCTTACAAGAGGCCTGTCCCCAGCCAGCTGGTTAACTGGTCTTCCCGAAAATGGGTATGTCCTCTGATGGGAAGTGAGCGAGATACCTCATCCTTGCTGGCCTGGATGTGGAGTAAAGGCCACATGGAAAGGGGAAGCTGCCCAGGACATTTCTTTTTTTTTTAAGTCAGATTTTTTAGAGACTGAGGGATCAAAAGAGTTAACGGCATCACACTACACAGCTTTGTATCTATTTGTATTGTCAACTCATTTAAATACCTTGCATTTTATTAATAGCAATTTTTGAAGAGAGTTCTCCTTTATGGAATAACTGCTCTGAGCCCAGACATGTCTTGATAATAGTATTGCCTCCCCCATGCTTCTTGTCTGTTACTGTTCTCCCTCTTCTTCCACTCCTAATCATGTAAGCGCCTTCTCTCCCCATCTAGCCCTGAAAGACCACTGAGGACCCACCTGTTCAGAGAGCCTGAATGAATAGGACTGCTTTGCTTTGTTATACCTGGACTGTAGCTTTTTGCATGCTGGTGGTTTGTCAGGAGGGGATGCTGTTTAGAGCTATGGAGAAGGAGAAAGGCAAGATAGTGTGTATTTGGGAAAACTCACTGTAGGAAATGTCAGGGGTGAGGCCTGGGGTGATACAGACCTTTTCCCTTTGACAAATGGAACCCTACATGCCAAGTGCTGCTGTTTTTAACCCTGCTAGTGAAGAGTAGAAAGTCCCCTTGGGTATAGTCTTTTTAGCCATATCTTGGGCAGGCTTTTGATATATTTACAGCCTTCTTCTTTCACTGAACCTTTTCAGAAGTGAATTATAATCCTGCTTCGGAGAGAGATAGTATTTTAGTGCTCGGGGG
>21_Locus_10435_Transcript_1/1_Confidence_1.000_Length_435
GCTTGATCCATTTTACAGGGGACAGGCAAGAGGCAGCTGCACTCAGTGTCCATTTGTCAGGTCTAATAGTAAGAACCAATTCATGAACCAGAATATGGGACAATAGAGAATCTCTTCTAATGTGTTGGGACGAAGGCAGGTGAAAGGCCGGAGCTGAAGTGGGCAGGAATAGGGTGTAGATTTGGAAGGGGAATGTTTATGAGACAAATACCAAGAGCAATGTTACTAGTACCAGAAAGGGAAGATCGGCTGCCAATAGCAGAGCACCTATACAAACGACCATCAGCAGTCAGCTAGAACCGTATTGCAAATCCTCTACAAAATACTACTGGCTGTTCAGAGGCATTCAAGCTGACAGCTGTACTGCATGTGCCGATCTTCTAAGCAGAAACGGAACAATGAAGTTAAATTACACAGAAAAGGCTAGTTCTTTTT
>21_Locus_10436_Transcript_1/1_Confidence_1.000_Length_132
CTTTGTGAGAACAAATTTATAGCAGAGGGAAGCAGCTTCTGAAAGGAATATCAAACGGTTAAAAGGATCCAAGTGTTCTTTGATGTCACCGCTCTGCTGGAATGCTAGAAAGGATTGAGGAGATCGGAAGAG
>21_Locus_10437_Transcript_1/1_Confidence_1.000_Length_157
TGAAAATGGACCCTCCTACAAACTGCCATATAACATCAGTGATGATCCCTGGCTGACTGCATATAACTTTCTTCAGAAGAATGACCTAAATTCAGGGTTCCTGGACCAAGTGGCCAACTTCATAGTGGACAACACCAAAGGACAAACACTGGGGGAT
>21_Locus_10440_Transcript_1/1_Confidence_1.000_Length_355
TTTTTTTTGGGGGGGGGGTAGTTTTTTTTAATCTTGGACCGGAACCCCTGTCCCCCACTGCCTCCACAGCCCTGAAGTAGCAGCTGTATATTGGGGAGGGGGGAGTAATTAACTCCCCCACCACTGGAGGCACAAGGGGCAGGGCAGGATCTTAGCTCTTTTTTACCAAGCTGTCATTTTCACATGGTTTATCGGTTTGGATTGGAAAGCAATTTTTTCGGGACTATTTTTTTTTTTTTTAAACTGATTTCTGGGTTTTTCAGCCCAATTTCCAGCCGCCCTTTCCCAACAAGGCACCTGCTCACCTGCCGCGGGCATTAGGAGCCTAGGCACCATGCACCAAGCAGATCGGAAG
>21_Locus_10441_Transcript_1/1_Confidence_1.000_Length_487
CCTGGCGTACAATGTCTACGCATGGAATAAGCTCGCCAACATGGTGTACCTGGAGTCCCCTGCCGGGGTTGGCTACTCCTACTCGGACGACAAAGTCTACAGCACCAATGACACGGAGGTGGCCCAGAATAACTATCTGGCTCTGAAGGAGTTCCTCCGCCTCTTTCCGGAGCACGCCAAGAAGGATCTCTACCTCACAGGGGAGAGTTATGCCGGGATCTACATCCCCATGCTGGCCATGCTGGTCATGCAGGATCCAGACCTTAACATGAAGGGACTCGCTGTAGGGAATGGCCTCTCCTGCTACGAGACCAACGACAACTCCCTGGTGTACTTTGCCTATTACCATGGTCTCCTGGGGACCAGGCTGTGGACTGACCTACAGAGCTACTGCTGCAGCAAAGGGAAATGCAATTTCCATGACCCCAGCAACCTGAACTGCACTCTTAGTATGATGGAGATGATCAACATTGTCGATGAGTCGGGG
>21_Locus_10442_Transcript_1/1_Confidence_1.000_Length_1859
GGGGGTGGGGGTGTCTCGGGAGAACGTGCCCCCTGGCCGGCCGGCCGGGAGGGCGAAGATGTAGCGGGCGTGTTACCGAGTGACAGTACTGGACTTTTGAGAGGTAGCCCAAAGAAAAACAGGCTGTCGCTGAAGTTTTTCCAAAAAAAGGAAACAAAAAGAGCACTGGATTTTACGGATTCGCAAGAAAATGAGCAAAAGAGTCCAGAATACAGAGGCTCTGAAATTGATCAAGTTGTTCCTGCAGCACAGCCGCCTTCACCTACTAACTGTGAGAAAAAAGACAACATGCTACCTTTTGTGGGCTTTAACAACCTTGGCAACACCTGTTACCTGAACAGCATACTTCAGGTGCTGTATTTTTGTCCTGGCTTTAAAACTGGAGTGAAGCATTTATTTAATATTATTTCAAAGAAGAAGGAAATGCTAAGGGATGAGGCAGACAAGGGAAGCTGTAAAGAAGATCCATTAGCAAGTTATGAACTAATCTGCAGTTTGCACTCCTTGATTCTTTCTGTTGAACAACTTCAGGCCAGCTTCCTCCTAAATCCAGAAAAGTACACGGATGAACTTGCTACTCAGCCAAGAAGGCTACTAAATACACTTAGGGAACTCAACCCTATGTACGAAGGATACCTGCAGCATGATGCTCAAGAAGTATTGCAGTGTATTCTGGGGAACATCCAGGAAACATGTCAGTTGCTGAAGAAGGAAGAACTGAAAAATATGCCAGCGGAAGAGCCTTTGTGTCTCTTACAAGAAAAGGCTCATCAAGAGACTCTGAGTCCTAGCGCTTGCAGCCCTGTTGAGGAGGATGACAATGGCCTGAGTGGCCAGACTGCAGAGGAGTTCGACAAGGTACCTCGCGGAAATGGAAAAAGGAAAAGTGACACGCAAGGTGGGAATGCAAAGAAAAAATCTAAAGCAGCCCAGGAGCAAAATGGGGTTGGGGAGAATCTGAGACAGACCCGGTCCAAGAGGAAGGCAATAGGGGGAAAAGTGGAAAATCAAGCAGATGCCATTGCTAAATGTCCAGATGAAAATGCAAAGCCAACACAGAAAAAATCCAGACTTAAATTTAACTGGTTGAAGTCTACAAGCAAGCAGCCTAGCATTTTGTCCAAATTCTGTAGGGTGGGAAAGATAACAAGCTTGAGCCCCAAAGAGCAGCCTAAAGAAACTCATGACTGTACACTTGAAGAGTTCCCCATAAAGTGTGAAAATGGTATCCCTATAAAGAGAGAAGATTGCGAACCTGCAACCCCTGTGGAAAGCGTTGGTGAAAAAGAAATGGAGAAATCACTGCAAAAGGAAGGTACAGAGTTAGCTGTTTTTGAGATGGTGGAGAAACTGTTCCAGGGTCAGCTGGTGTTAAGAACCCGTTGTTTGGAATGTGAAAGTTTCACTGAGAGAAGAGAAGACTTTCAAGACATCAGTGTGCCAGTGCAAAAAGATGACCTTTCTACAGCAGAAGAAAATTCTGAAAGAGAAGGAACCATGGAGAAAGTTTCTCCAGAGCCAAAATCAGAAGTGAAGACTCTGAAGTGGGCAATTTCACAGTTTGCATCAGTGGAGAGAATTGTGGGAGAGGATAAATATTTCTGTGAAAACTGTCGTCATTATACAGAAGCAGAGCGCAGCCTTTTATTTGATAAAATGCCTGAAGTTATAACCATTCATTTGAAGTGCTTTGCTGCTAGTGGCTTAGAGTTTGATTGTTACGGTGGACTCTCCAAGATTAACACTCCCTTACTGACACCTCTTCAGCTGTCGCTGGAGGAATGGAGCACCAAGCCAACTAATGATCTCTATGGATTATTTGCAGTTGTGATGCACAGCGGCATCACAATCAGTAGGGG
>21_Locus_10443_Transcript_1/1_Confidence_1.000_Length_254
TTGTTTTTGTTTTTTAAATGGCTAAACCATGGAATATCTATACCATAATCGGGTCTAAGCTCTTAAATGGTGTATAAAATCACATGGAATCTGGTGGGTGTTTCAGCAGTGTTGCATTTCACCAGGTGGAAAGAAAATGCCAAATGAAAGGCAGTTGTTTGCAGTTTTGTTCAGAGTGATTTTTTTTAGACAATATGTACATGTAAAACCAGTCCCAGGGAACTGAATATAGTGCATTACAAACAAAGGTTATA
>21_Locus_10445_Transcript_1/1_Confidence_1.000_Length_208
TTCCGATCTCGGGCCGCAGATCGTCCGTTCTGGCTTGAGTTCTCGGGGAGGAGAACTGGAGGCTTTTCCCTCTTCTTGCTCCTGTTTATTTTGGGATTGGACTTTTTGTTTTGTTGTTGTTACAAAGAGACGGTGGTGGTAGCCGTCAGCGGCCTTTTCCATTCAATCAGAAAAGCATCCTCCCCCCAACTAAAATGGCCGTCGAGCG
>21_Locus_10447_Transcript_1/1_Confidence_1.000_Length_326
AAACTGCGGGGGGGGGTGACGGCTGCAGGGGGGACCCTGAACCGGGACGCCCACCCTAGGCCTTCCGCTGTGCCCCCACCTGGAAAGGGGCCGCCGCCGCCCCCCCCTGCCCCAGCGACATGGACTCTGATGTGTCGGGGGGAGGAAGGGGGTTTGTTAGTGGGGGGTGGGGGGCATTGGCGGGTTTTTTACAAGTTGCAGTTGGAGGAATGAAGTTCTTTTGTATTCTCCTCTTTCCCCCCCCCCACCCCCCGGCGTCCCTTGTGTGTGAGGGGGGGTGCTCCCCCGCCACCAATTCTTGCCTCTGTACAGATTCCCCCCCCCCC
>21_Locus_10448_Transcript_1/1_Confidence_1.000_Length_475
TGATGTCTCATTTCAGCTTTCTGCAATGTCTGAGCTGGTAGAGAGGGACATATTCTTGTTGCTCCAGTGTTAAAGACTGAAGCACACATAAGCCTCTTTCATAAACAAGTTTTCCAGGCAAACTCTCTGCCAACCACAAAGTAGCAGTTTTAAAGACAATGTGAAGGCTTACAGAAAATTTCTCATTGAAGGTTAATGGCTTTATAAATATCATGGAGCACTGAGCAATCTAGTAAGATAAGCAAAGGTATTTTGTAAATTCTCTTAGTAAAGGCACATCTCCCTTGTGTCCATAATAACAAATCAAGCTTGGTATAAAATGGAAGAAGTAGAACTAGCGGCCTGTTTACTTGATAAAAACCTATATGGCAATATCCAGATGTCTGGTCTGAGCCAACAGTATTTGGAACCAATAACACCAAGTCAGATAAATGGTAAATATTGAGACTGTTTTGTGATTCAAGATAACTTTGTG
>21_Locus_1044_Transcript_1/1_Confidence_1.000_Length_2578
GTCCTGGCCGGCAGCCCCATCGAACTTCTCTGGAAGTTCCTACGGTTCAAGAGCCGCCTGGTTTTCTCGGCCGAGGGCTTCTGCTGGCCCGAGTGGTCCCTGGCAGAGAAGTACCCCCCTGTCGCCGTGGGCAAGCGCTTCCTCAACTCTGGAGGATTCATCGGCTATGCGCCAACCATAAACAACATTGTCCAGCTCTGGAAGTACAAAGATGACGACGATGACCAGCTCTTCTACACTCGCATCTACCTAGACCCGGCCTTGCGCGAGAAGCACGGGATCGCACTGGATCACAAGTCACAAATCTTCCAGAATCTGAATGGAGCCATCGAGGAGGTGGTGTTGAAGTTCGAGCAGAACCGCGTACGAGCCCGCAATGTGGCCTACGACACCCTCCCTGTCATCATTCATGGCAATGGCCCCACCAAGCTGCAGCTGAACTACCTGGGGAACTACATCCCCAATGTCTGGACGTACAAGGGGGGCTGCGAGGGGTGCGGCGAGGGGCTGCTGGACCTGTCCGACACTCCGGAGGCGTCATTCCCGTGGGTGCTGATTGGGGTGTTCATAGAGCAGCCCACTCCGTTCCTGTCTGAGTTCCTGCAGCGCCTGCTGAGCCTGGACTATCCCTACTCCCGCCTTGGCCTCTTCATCCACAACCACGAGGTGTACCACGAGCCACACATCCAGGCTGAGTGGGAGCGGCTGCGCGGGGCCTTCGCCAGCGTCAAGCTGGTGGGGCCCGAGGAGGAGCTAAGCCAGGGCGAGGTCCGGGACATGGCCATGGATCTCTGCCGGCAAGACCCCGCGTGTGACTATTACTTCAGCCTGGACGCTGACGTTGCAGTGACCAACCCAGAGACCCTGCGGCTCCTCATCCAGGAGAACCGAAAGGTGATTGCCCCCATGATGTCCCGGCACGGCAAGCTCTGGTCCAACTTTTGGGGGGCACTGAGCCCAGAGGGCTACTACGCCCGTTCAGAGGACTACGTGGAGCTGGTCCAGGGCAAGCGCATGGCTGTGTGGAACGTACCGTACATCTCCCAGGTCTACCTGCTGCGGGGGGAGACTCTGCGCCAGGAGGTGCCCGACCGGAATGTCTTCACCATGGACGAGACTGACCCCGACATGGCCTTCTGCAAGAACCTGCGTGAGAGGGGCATCTTCCTGCATATCAGCAACCGAGTTGAATTTGGGCGCCTCCTCGCCACGGCCAAGTACAACACGTCCTACCTGCATCCCGACCTTTGGCAGATCGCGGAGAACCCGCTGGACTGGCGGGAGAAGTACATCCATGAGAACTACTCCCACGTGCTGGAGGGGGAGAACATCCAACAGCCCTGCCCCGACGTGTACTGGTTCCCGCTGTTCACAGAGCAGATGTGCGACCAGCTTGTGGAGGAGGCGGAGCGCTTCGGCGAGTGGTCTGGAGGCCGGCACGAGGACCGCCGGCTGGCCGGGGGCTACGAGAACGTCCCCACCGTCGACATCCACATGAATCAGCTCGGCTACGAACAGGAGTGGCTGCTCTTCCTGCGCGACTACATTGCTCCTGTCACCGAGAAACTCTACCCTGGCTACTACACCAAGGCTCGCGCCATCATGAATTTCATGGTGCGGTACCGGCCGGACGAACAGCCCTTCCTGCGTCCCCACCACGACTCCTCCACCTTCACCATCAACGTCGCCCTCAACAACAAAGGGACCGACTACGAGGGCGGGGGCTGCCGGTTTATCCGCTACGACTGCACGGTGGAGTCGCCGCGCAAGGGCTGGAGCCTCATGCACCCGGGCCGTCTCACCCACTACCATGAAGGGCTGCCCACAACCCGGGGCACCCGCTACATCATGGTCTCCTTTGTGGACCCCTAGCGCCTCCCGGAGGGGGGAAGAGGTGCAGCCTCCCCCGAGCTCAACTGCCACTTTCCTCGGGTGCCTTTTGGGGAGGGCGGGGATCTCCGATTGAAATGGGGCTTTTGATACCACCTCGAGCCACACTGTCTCCTCCTGGGGGGGGTCCCCTTTGCCCCCCTCCTTCACAACTCAGGTAACTTGTCCCTGCTCAGCCAGAGGGGAAGGGGGGGGCTCTACTGCTTCCCTCTCACCTGGCCCCGATCACTTAGTGAACCCTCATCATAGAGTTCTGGGTCCTCCACATCCCGGAGAGGACCAGGAAGTGACATCGGCCCCAGGAACAGAACCCCGTTTGGCTCCGACGGCAGAGAATATCCCTGGGGCTGTCCCACTCTGGCAGCTACCTTGTCCTTGCCTCCCTCTGGCTCCAGGGACAGAATGCTGTGGAAGGAGGGGCCATCCTCTGGACCCCACCCCCAGGGCGATGCCAGGCACAATCACTATAACCGAGCCTCCCATGATGCTTGGAGGGCTCCTCTATTGGCAGGATGGGGGCGTTCACAGAAAGTGCTCTGAGCCAACGGGTGTTCCCCGCTGAGCCCATAGGGCATTGGTCGCAGCCCCGCTGGGAGGGCGGTAGACGTGCATCAGCCGCTTCCTGTATAAAGCGCATTAAGTTATTGGTCGCTCTGCCTCGCACCCACCCAATAAAACAGATCGGAAG
>21_Locus_10450_Transcript_5/5_Confidence_0.400_Length_543
GGGGGGGCGGCTGAGGTGTGGCCTCAGTTGGAGATGCCTCCCCCAAAGATTCAGAAGAGCCCCAGCTACCTCTCTCCATCTCTACCTACCCTAGGATGCTTGGGGAGGCAGGAGAAAAAAGATGGTTTCCTTTTCCTCCATGTAACGCCGTGTGTCACAGAGGTAAGCAATCTGCATCCCATAATCAGGGACCCGGGTTGACTGCGTTGCTGCAGTCTGCAGTGATTTCTGCAGAATCAGCCAATCCTGGCAGGGCCAGGCTGAAATTGCAGTGGGGGCCCGTCTGCAGGATCGTTAAATCCTGGCTCAGGCAGAAACATGTTGCCTGACCCTAAACTAAACCTGCTGCTGCCGTCTGTCCGGGAGGGGTGACCGTGACGCGAGGGTAAACAGGCCCCTGGGAGATGACCTGTGGGTGGGTGGGCTCTGAAGGCCCGACGTTTGGGTGAGGGAGGGCTGGGGTTTGAATAGGGGGTGGGAATTCTGGGGGGGCTGAAATTCCAGAGGATTTGAGTCGTGTGTTTGATTAACAAAGTTGTGATT
>21_Locus_10451_Transcript_1/1_Confidence_1.000_Length_429
ACTTTCATTTAGCGCTGGCTGATCAAATGAATGCTGCCTTAGAGTATTTTCCCCTTTGTAATCGAGACTGAGAAGCCCTAGACAGGTGCGGTGGGAGAATTAGATCGTGGGGAAGGGGAAACGAGGTGGAGGGAACTTGGACCGAACGCATCCCTGGAGTGTCGGCACCTTCCCTTTAGAAGATGCCAAGAAGTGAGAACAACTCCCCAGTCATTAGAACCGGGGGGGACACAACCTCCTCCGTTCCTCCTGTTCCCCCATGCCTCAACACCGGATGCTGTGTTCATAGGTGGACGGGCTCTCTGGCCACAGGTTTTAGAGGCGGCTGAAATAGCTGTAGAATTTTACCAGAGGAAAAGTGAAATGAACCAAATCAATCTTGAGTAATGAAGAGTAGAGTTCATTCTATTTAATTAATGTACAAAAAAT
>21_Locus_10452_Transcript_1/2_Confidence_1.000_Length_616
CGGCGGCCGAGCGAGCGAGCGGCCATGACCTCCGCCTCCACCAAGGTGGGCGAGATCTTCTCAGCCGCGGGCGCCGCCTTCACCAAGCTCGGAGAACTGACCATGCAGCTGCACCCGGTGGCAGACTCTTCCCCCGCCGGGGCGAAGTGGACGGATGCAGAGATTTCACTGCTACGCGCCTCCGTCCAGCGCTTTGGCGAGGACCTGAACCGCATCAGCGCCCTCATCAAGGATCGCACCGTGGCCCAACTGAAGGGGGCAGCCAAGCGCAAGGCCTACGAGGACAGCGGACTCCCCCTCCCAGCAGAATCCCCCAAGAAGGGTCCTCGTAAGGGGGGGCAGCAGCAACAACATCAACCGGCCCCTCCCCCCGCCCCGGGGCTGGGCCTGCCTGACCCCCCCGCCCCCCCCATGAAGAAGCAGAAGACATCGGACGTGACGCTCAGCGCCCTGAATGACTCTGATGCCAACAGCGACTTGGTCGACATCGAGGGGTTGGGGGACGTCCCTCCCACCAAGAAACTCAACTTTGACCAGGACAGCCTGAATCTGGACTCTGGCCTCCTCATGACCCCCGGCGGCGACCTGCCCCCTCCTCTCCCGCTGAGGCCCCACC
>21_Locus_10453_Transcript_1/1_Confidence_1.000_Length_669
TCTCTCTGTTCTCATTGGTGCTGCTGCCATTGGCTCCAAGGTCTCCCCTGCTGATGCTGCTTATGGTGAAGCTGCCAATGTTTTCGGAAAGCCAAAGACCAACACAGAGTTTATGTCAGTAGTGAAAGACGATTTCAAGCTGATTGTACCATCAAAATGGAACCCAAGCAAGGAGATTGAGTATCCAGGACAAGTATTGAGATACGAAGACAATTTCGATGCTACCAGCAATGTGAATGTTATGATCACCCCAACCACCAAGAAATCCATCTCTGATTACGGCACCCCTGAGGAATTCCTTGCTCAAGTGGATTACTTGTTGGGAAAGCAAGCTTACTTCGGAAACACTGACTCTGAGGGAGGATTTGACTCAGGAAGTGTGGCGACTGCAAACATATTGGACACAGCAAGCCAGACTATCAATGGGAAAGAATACTACAGCTTGTCTGTGTTGACAAGAACAGCTGATGGAGATGAAGGTGGTAAGCATCAATTGATAAGTGCAACTGTATCTGATGGGAAGCTTTACATTTGCAAAGCACAAGCTGGAGACAAGAGATGGTTCAAGGGTGCAAAGAAATTTGTTGAAGGCACTACAAGCTCCTTCAATGTTGCTTAAGTATATGAAGAATTATAATGGTGTCTTTGTATTGTAAATTTAACTGAAGG
>21_Locus_10454_Transcript_1/1_Confidence_1.000_Length_1463
ATGGCAGCACAGCAGGGCTCAGCCAGCCATGTATGTGCAAGCAAGGAAACAAAGTTTAGTTTCCAGCTCACCCACAGTTGAATGTGTTATGCTTCCATAGTAACTAAATAAAAAAAAACATTTACAGAGACAATCGGCATGATGAAGGGGTGCTAGGGACTGTTGTGTTTCCCAGCGTGGGCACCCATCCTCTGGGGATCTTGGGAAGGATAGTGGATGGGCCCTGGAGCTCTCATGAAGGGAGGCGGAGGACCCATAGCATGGAACATGTGTGGCCCAAAACCTGGAGGTGGTGGTGGAGCAATGCCAGGTGGTGGCGGCAGGGCAATATTCACCACAGCTGGAGGGCCACTGGGAGGTAGGTTGAAGTAGTTTGCAGAAGCTGCCTCTTCTTCTGCTGCAGGAGGAGGGGGAAGAGCTCCAGGTAGTCCTGGCACTGGCTCCAGTCTTATACCAGATTCTGTGGTACCGTCTTTCTCCTTCTCTTTTCCTCTGGCTGCTTGGGACCTTCCCCATTTCACATTGAGTCTACGCCCGTTGACAATTAGCTTGTTGAAGGATTTCTCTGCAGCCACTTCTGCAGCTTGTCGTGTGGCAAACTGGATGAATGCGCACTGCTGTCTCTGCACCACGGTTATTGTCCGGATCTCTCCAAATTGGTAAAAGTGATTTCTAAGATCAGTCTCTGTGATGGTGTCCCCTAGGCCTCCTACATACAGTGTAGTAATGGTCTTGTCATCAGGTGGGTCCAGACGAGGCATTGTTGAAGCCCGTTTCAGAAGTTTATCAGCCACAGGGTCATTAATACCATAATAACGATCTTTGATGTTCTGATCAGCAAGAGGATCATCTGGGTCTGTAGGTTTCTCATGTCTGTAGGGACATTCTTCCCCTCTCTTACATTCTCCTTTCACCCAGAAGGAACAAATATGGGGTCGGTTGCGTTTGTAGTAAGGCGTGGTCCGAGCCAGTTTGAGCAACATGTCACTGGTAGAAGTTGCCTTACCCAGTGCACCAACTGCCCGTGTTCCGTCAGAGTTCATAATCTCTCTCTCCATGTTCTGAGTATAGTACTCTTTATTGACATCGGACTTGGGCATGTCATCCTTAAGAGAGAGTCCTGCATCCCGAACCTGAATAGGTAAACCATATTCGAGATCAAGAAGACAGGTCTGGCAGACATTCTTTAGTTTGCTGCATGTCTGGCACACTTCTGTCTTTTTAAAGCGCATACGAACACCTGGGCACCAACGAAACACTGTGAAGGGCCTGGCACAAATCTTGCATTCTTTTCCATATTTTTCTTTGGTCATTCGGATATAGGGATTTTCTCCAAGGCACGTCTGACAGAGGATAGGGAAATCCGCATCCTCCCAGTTCTGCCGATTGTACGTGTTGGAGCCCAGAGACGTCGCCATCTTGGTAGTAGCACCGGGGTCCGGAAGCCTGCGTGCCGCTCCGCC
>21_Locus_10455_Transcript_1/1_Confidence_1.000_Length_296
GAACTTTCTGCACAACTTTCTATTCCTGATGGTGCCGAGGTTCATTTGCCTCCATACATTCTCTCGATGTCGTTGAGGTAATGGTTCTTTAGTTCTTTCCTTTTCAATTTGAAAGCATCCGTGACTAGACCAGTCTCTGGGGTCCATGGTTCTGGGCTTAGCCGTACTTTGATTGGGATTTCAAACCTCTCCAACTTCATTTTGCTTGCCACCTCCTTAATCTCTTTCAGGATTTCCGACTCCATGACAGGATGGTTACAGATGTCCACCCAGGTTCCAGCCACCCCTCTCTGCTC
>21_Locus_10456_Transcript_1/1_Confidence_1.000_Length_400
CGTCGCCTCCCGCTACCCCGGGCTCCCGGGGAGTGCACGTAGCTAATTCACATTTCTCAAAAATCAGTGCTAAAAGTGGGAACAGGGGGTGTCCATAAATGGCATCTTTATCTCTCTTTAAAGCGTCATTGACAGAGGAGCCCATGCTGGGGGGCATCGCGTTGGTGTGGGCTGTGTGGGGGTACTGATGGGTGTGCAGCGGAGGACCGTGATTCAGATGGTGGACAGGTTGCATTGACCTGGCAGCGTGGGGATCGCCGTACATGGTGCTGGGAATCCCTACGCCGTCCATCCCACCGTAATGGGGTAAATCGTCGTACCTTTGCGCCATCGGCCTGTTTCGCACCCTTCCTACTTCAACTTCTAATATATCCTCTTTAAGGCCAGCGTGAAAAGAAAG
>21_Locus_10458_Transcript_1/1_Confidence_1.000_Length_1510
TGGCTATGTAGTGGAGAGGCCTAGCGCACCAAAAGATAAGCACAAGGAAGACGACAAAAGTTCTGACAGAATAATGGTGAAGAAAGAAACTCAGTCACCTGAGCAGGTAAAGTCTGAAAAGCTCAAAGAACTCTTTGATTACAGTCCCCCTCTACACAAGAATCTGGATGCGAGAGAAAAATCTACCTTCAGGGAGGAGAGCCCACTTAGGATCAAAATGATAGCCAGTGACTCCCATCGTCCTGAAGTTAAACTCAAAATGGCACCAGTACCTCTTGATGATTCAAATAGACCGGCTTCGTTGACTAAAGACAGGCTGCTTGCTAGTACGCTTGTCCATTCTGTCAAGAAAGAGCAAGAGTTCCGATCCATCTTTGACCACATTAAGTTACCACAGGCCAGCAAAAGCACGTCAGAGTCATTTATTCAACACATTGTGTCCCTGGTTCATCACGTCAAAGAGCAATACTTCAAGTCAGCCGGAATGACCCTAAATGAGAGGTTCACTGCATATCAGAAAGCTACTGAAGAACATTGTACCCGGCAAAAGAGTCCTGAAATACACAGAAGGATCGACATCTCTCCAAGCACCCTGAGGAAGCATACCCGCTTAGCAGGTGAAGAGAGAGTCTTTAAAGAAGAAAGTCAAAAAGGTGATAAAAAATCAAGGTGTGATTCTGCTGATCTTCGGCATGACATTGACCGTCGTAGAAAAGAACGAAGTAAAGAACGCGGGGACTCGAAGGGCTCCAGGGAATCCAGTGGCTCAAGAAAGCAAGAGAAAACTCCGAAAGATTACAAGGATTACAAATCTTATAAAGATGACAGTAAACAAAAAAGAGAGCAAGACCGTTCTCGATCTTCCTCATCTTCATCCCCATCTTCCTCTTCATCCAGTTCTCGAGAAGAAAAGGACAGCAAGAAAGAAAGAGATGAAGAATTTAAGACCCACCATGAACAGAAGGAATATTCTGGTTTTGCAGGTGTCAGCAGACCTAGAGGCACTTTCTTTCGAATTAGGGGCAGAGGAAGAGCCAGAGGAGTTTTTGCTGGAACAAATACTGGTCCCAGCAACTCAAATACTACTTTTCAAAAGAGACCGAAGGAAGAGGAATGGGATCCTGAATATACCCCAAAAAGCAAGAAATACTTCTTGCATGACGACAGAGATGATGGTGTGGATTATTGGGCCAAAAGAGGAAGAGGCCGTGGCACCTTCCAGCGTGGCAGAGGGAGGTTTAACTTCAAAAAATCAGGTAGCAGTCCAAAGTGGACACATGACAAATACCAAGGGGATGGGCTTGTAGAAGATGAAGAAGAACCAATGGAAAATAATGAAGACAAAGACAGACGCAAAGAAGAAAAGGAATAAGTCTGAAGAAAAATTCCAGCTGAAACAGCAGCCCCTTGCAGCCCTTGCACCACCCACACAGCATTTTTAACATGATTTTTTGTCAAATGAATGTAAGCATTTTACATAAATTTTACCGTTTGAAAGTAGTTTAGAGGA
>21_Locus_10460_Transcript_1/1_Confidence_1.000_Length_324
CCCTGAACAGTCACTAGGAGGTGTAATGGTCCTTAGTCAGAGACAGCATGAAATAATTCTGAAGGCTGCTCAAGAGCTGAAAATGCTCCGGGAACAGAAAGAACAGATGCAGCACCTGAACGAGTTTGTTCCTGAGCCCCATTTGCCTGAAATGCGGCCACCACAAGAGATGCCTAGATTACAAACTGCAAGACCAGGTGCCTTTCAGACCCCTTCTCAACTGCCACCTGAGACTCCAGTAGAAGCTCAACCGATCAAACCTTCTCCAGCTGTTATTATTAAGCCACCAGTGTTGTTCAGGAAGCCAACCCCAGCAACGAGGCC
>21_Locus_10462_Transcript_1/1_Confidence_1.000_Length_688
CCGGGGGGTAGCGGAGCCGGGGCGGGGGGCAGGATGCTCCCGTCCCGGCGTACGTCGACCCTGTATCTACGGGAGAAGAGCGGATCCCATGGACTGCTGACCATCCTACTCCGGAAATGTTCCATCTTCCAGCTCTTCTTCATCTGCCTCCTGCTGGGCGTCTTTTCCTTGCTGTGGTTGCAGCTCAGCTGCTCGGGGGACGTGATCCGGAATCATGGAGCTGAGGCAACAGGCCCCCAAAAGCCCTGCCCATCTGAGCCTCCAGTCCAGCCTGCTGATGACCTGTCATGGGGTCCCCACCGCCTGGCAGTGCTGGTGCCTTTCCGGGAGCGCTTTGAGGAACTACTGGCTTTCGTACCCCACATGCACCGCTTCCTCAGCAGGAAGAGGATCCGCCACCACATCTTCGTGCTCAACCAGGTGGATCACTACAGGTTTAACAGGGCATCTCTGATCAATGTGGGCTTCCTGGAGAGTGGCAATGACACAGACTACATGGCCATGCATGATGTGGACCTGCTGCCCCTCAATGAGGCGTTGGACTACAGCTTCCCAGCTGCTGGCCCCTTCCACGTGGCATCACCTGAGCTGCATCCCCTCTATCACTACAGCACCTATGTGGGTGGCATCCTGCTGCTCACCAAGCAGCACTACCGCATGTGCAATGGGATGTCCAACCGCTTCTGGG
>21_Locus_10463_Transcript_1/1_Confidence_1.000_Length_241
CGCTCATTTTATTGAAGTATTAAAAAGAGGTTTCATCTTAGATCATGTCAGTCAACGTTCAGGAAGCAGTTATGCTCCTTCAGTTCATTGCATACGGTGAATCTCCAAACCATACATAAATAAGGCTTCATTTGATCCTGTACATGTGCATCTTTCATTTAAAATGACTCTCCATAAGTCCTGTACAGAGGACCAGTGTTCACTTCAGCTAGTTCTGACTTGTACCAAAACAGATCGGAAG
>21_Locus_10469_Transcript_1/1_Confidence_1.000_Length_637
AAAAAACTGGGTCAAGGAACTAAGGAAAATGTTGGGAAATGAAATCTGTCTATGTATAGTTGGTAACAAAATAGACTTGGAAAAGGAAAGGCATGTTTCAGTTCAAGAAGCAGAAACATATGCAGAATCAGTGGGCGCAAAACACTATCACACTTCAGCTAAACAGAACAAAGGAATTGAAGAGCTCTTCCTTGATCTTTGTAAAAGAATGATAGAAACTGCTCAAGTGGATGAAAGAGCAAGAGGCAATGGTTCCAGTCAGTCAGGAACAGCAAGACGGGGTGTACAAATTATTGATGATGAGCCACAAGTACAGAGTAGTGGTGGATGCTGCTCTTCTGGATAACTGTATAAAACTGTGGATCATGTCCCTTCAACATGAAGACTGCCATATTCAAAGTCACACATCCTTTACCGATGGAATAATAGAATTAACAGTATTTTAAAAAAAATCATTTATAACACTGCAGAGACCTTAAGTGCTAAACTAGTGGAGTCTGTGACCAGAGAATTGGCGTTTTCTACAATGGCTAACAAAGCAATTACCAATGGCCTTCTTACATATTTTTCTTTAATGAGGAATAATATGCATGTAGAAAAGACCTACTTAAAGGCTTCATCTATATTTTAAATCCAA
>21_Locus_10472_Transcript_1/1_Confidence_1.000_Length_277
CTGGCAACTTGACCTGATTTCCTTTGCCGTAGCACCTCTCCCATCATGCCAGGAGAGGGCGAGCTCCTCTTAGTTTTCCAGGCTGGTGCTATTCAGAGAGACTAGAGAGGATGTGAGCTGATCCCAGGCAGAGCTGAATGGATACCTGCAAAAATAGGGTACCTGATTAGACTAAATAAATGTGGGTACTTTTCGAAACAGTGTCTGATCAGGTATCCAGAACACTGAAATATTGACAATTGAAATACTGTGTTAATCCCATTTTTTCAACTTCCAG
>21_Locus_10478_Transcript_1/1_Confidence_1.000_Length_318
CGGCTATAATTTAATTTGTTTAAGGCAGCAGAGTCTGAGCAGAGCCGGGGGGCCTCTCGCAGAGGTAAGGCAGGTTCCATTAAAACGTTCATGCCCCCAGGGGGAGGGGTTACGCTAAGGCTTCTGGGTAAAGCTTTTCCTGTGGGGGCGACCCCTGATATTCCTGTGCATAGAGATTTGGGGGGGTGGGGGGAGAGGTCCGAGTCAGGGGCCACTAGGGAAGCCGCACGCTCTGGAGAAGGGTTTCGGGATTAAAGCTGTCAGTCTGAGCTCTCCCGCCACCTCCCCACCACCTCCCATCCTGCTTAACGGGAAACG
>21_Locus_10482_Transcript_1/1_Confidence_1.000_Length_119
TGTCACTCCACGGCCCAAAGAGGGTCACCGAGAAGAGGCCCACAAAGAAGCCGGCCAGGTTAAGGTAGAGGTTCCAATGGGAGACCAAGGTTTCCACCTCCTGCTGCAGGGGGTCCCCG
>21_Locus_10483_Transcript_1/1_Confidence_1.000_Length_150
AGTTTATCTAGTTTCCCCCACCAATTAGGCAATCACCCACACAAAGATAATATAGTAATGGACAGACAAATGCACAAGGAGAATCCTCACCCCCAACAACATCTATCTACCTCAAACCCTGTACACGCTTTTAATTGCTCAATCTAGAAA
>21_Locus_10484_Transcript_1/1_Confidence_1.000_Length_843
GCGACGGGGAACTTACCGACCGCGCGGCTGCTTGGCGAGGCGCTGACCCGGCATCATGGACACAGATCTATATGATGAGTTTGGGAATTACATTGGGCCAGAGCTTGACTCGGATGATGATGATGATGAGCTGGGAAGAGAGGCAAAGGACCTTGATGAGGGTGATGATGATGACGATGATGATGAAATGGGCGACCATGATGACGATCACCCTGGGATGGAGGTGGTGCTGCATGAGGATAAGAAGTACTATCCAACCGCTGAGGAGGTGTATGGGCCTGAGGTAGAGACTATAGTGCAGGAAGAGGACACGCAGCCTCTGACTGAGCCTATTATTAAACCTGTGAAAACCAAGAAATTCTCCCTCATGGAGCAGACGCTGCCCATCACTGTATACGAGATGGATTTCCTGGCAGATTTGATGGACAACTCTGAGCTAATCCGGAATGTGACTCTGTGTGGACACCTGCATCATGGCAAGACATGTTTTGTGGATTGTGTGATCGAGCAGACTCACCCAGAAATCAGGAAGCGCTATGACCAGGATCTTTGCTACACAGATATACTGTTCACTGAGCAAGAGAGGGGAGTTGGAATCAAAAGCACGCCAGTGACTATTGTTCTGCCAGACACCAAAGGGAAGTCATTCCTCTTCAACATCATGGACACTCCAGGCCATGTAAACTTTTCTGACGAGGTCACCGCTGGCCTTCGCATTTCGGATGGTGTCGTGCTTTTCATTGATGCTGCAGAGGGGGTCATGCTGAACACAGAGAGGCTGATCAAACACGCCGTACAGGAGAGGCTGGCAGTAACTGTCTGCATTAATAAGATCGACCGCCC
>21_Locus_10485_Transcript_1/1_Confidence_1.000_Length_169
CTTTGTTTTATTACTATTGCTTGTGACAAAATAACATTTTATACAAATAAGTCACCTAGTTCACTTTGGACAAGGAGAGACAGGAGAACATACAACAGGATAAGGATTTAAGGTGGGCAGGCAGCAGGGAAAGGGAAATCAAACAGCTTAATTGATGTTTCTTATATTC
>21_Locus_10486_Transcript_1/1_Confidence_1.000_Length_188
ATTACCGAAAGTTTTTTGAAACAAAATTATGTCAGATATTCTCCGATCTCAATGCTACCTACCGCACGATACAAGGCCACTTACAATCTGAAAATTTTAAGCAACGCGTAATGACATGCTTCAGAGCATGGGAAGACTGGGCGATTTATCCAGAACCATTTTTGATCAAACTGCAGAATATTTTCTTG
>21_Locus_10487_Transcript_1/1_Confidence_1.000_Length_414
TGGGAGGCGTCCTGGATGTGCCATCCTGTCAGATCGCCATCCGCCCTGAGGGGAAGAACAACCGCCCGTTTGTCTTCTCCATCAGCATGACCTCTCTGGCACGCTGGAGCCTGGATGTAGCGGCGGACTCGAACGAGGACCTGATGGACTGGGTGAAGAAGATTCGTGACACAGCCCAGACTGCGGATGCTAGGCTCTCGGAAGGGAAGATGATGGAAAGGAGGAAGAAGATTGCACTGGAGCTGTCGGAGCTTGTCATCTACTGCCGGCCTGTCCCCTTCGATGAAGAGAAGATTGGCACAGAGAGAGCCTGCTACAGGGACATGTCGTCCTTCCCTGAAACCAAGGCTGAGAAGTATGTCAACAAGATCAAAGGCAAGAAGTTCTTGCAGTACAACCGGCTGCAGCTCTCCC
>21_Locus_10488_Transcript_1/1_Confidence_1.000_Length_223
AAAATATCATTTTTTTAAAAATCAAATCAAATACACTGTTTCTATTGTGTTTCCGTATTTTTCCTCGACACCATAAAATGCCACTAGCTGTAGTGAAATGTTTGTATCTCTCCCCAACCACCATCTCCACTATATCATTGACAATCCCACTGTATGCATTGTAGTGCATTTGCAAAGTAGAATGTGTATGTTGTATTTTATCTATGTCAAAAATAAAGCAATT
>21_Locus_10489_Transcript_1/1_Confidence_1.000_Length_1290
CCTGGGCCCCCTGCATGAGGAATTGCATGTTCTGCTGGAGGGCCTGGTGAAGATAGCTTGCAAGCAGAATGACTCCTCAGTGGCCCTCTACTGCTTCAGTGCCTCCTTGTACCTGTTCAGAGTGTTGAGAGGGAACACGGCCAGCGAGCCAAGCCCAATTTCTGCTCGGTCCAAAAAGAAGCTAAAAAGCAGTGAGGGGATGAATGCACAAGCTGGCCAGGACGCCACCGTAGACAGCTTGGATCTAAAGAGGGTGACTGCCATATATGAGGAGGCGCTGAGGGGATTCTTGACCAAGCGGAGGAGCTCCCTCACGGGAGCCATGTTTCTCGATCTCTTCAACCGCTTCCCGATCATGTGTAAGCAGCTAATAGACACCGTTGTCGAGTCTATCACATCAGGAGCCCGGCAGCATCAGCAGGCACAGGCATGTGTGCTTCTCCAGAAGGCTCTGAAGACGCGGGAATTCAAACTCTCCTTGACAGAGGCGGAATGGGAGGAGCTGATTAGAGAGAGCACCAATCAGATCATGGAGAGTTTAAAGTCCGTAAACGTGTTTAAGGTCAAAGTTGACCAGGAGAAAGTGATCAAGTGTCTGGAGCTGTTGAGCTGCATCATCAAAATGGTGACTGAGCAGAAGCTGAGCGTGGACCTGGGAGAGCTGCACGGGGGGCTGCAGGCGCTGAGCCAGCATGAGGGCTTTGGGAGATCCCCACGCCTGGACGATATCTACTGGAATGTCATGAAGCTGCTGGGAGTCACGCGACCCAAGAAGGAGAAAGCAGCAGCCCAGCCCAAGGACCCCGCTGGAGCAGAGCCCCTGAAGAAGAAGAAAAAAGGTTTCCTGCCAGCCAGCAAGAAACGCAAGAACCGCAAAAAGGCTCTTGAGCAGTCACAGAATGGGGTAGAGAGCACCGCTGAGGCAGCTGCCGAGGGAGCAGGCCCGGCCCCTGTGGGGAAAAAGAAGAACAAGAGGAAGAGGAAGAACAAAAGGAGAAAAGGAGACCAGGGCCAGGCAGTCGGGCACCAGGGGCCACCAGCAAAGAAGGCAAAGTTTCCAGCAGGGAGCACCACAGAGACTGAAGGGAAGTGGCGCAAGACAAAGAATCAGAAGGAAACCGCGCATTCCCTGCAGAAACGATGAACGTGATCTACCCGGAGGGAGCCTCTGTGGCACCCGGACAGCAAGGCCAAGGGAGGAGTGGAGGGCAGTGGTTTTTAATAACTATATTGTAGATAGTATTTTTGCACCAACATGTAGTTTTAATAAACCATCTGTACTGTTCCGAC
>21_Locus_1048_Transcript_2/2_Confidence_1.000_Length_1172
TGGCGGCCTGGATGCTGCTGCCCGATGTGGTCTATGAGGACACCACCCCCTGGAAGTGGCGAGGCCACTCGGACATCGATTTTGCTGTGGACGAGAGTGGCCTGTGGGTCATCTACCCCTCCGTGGACTACGACTACTCCCAGCAGGAGGTGATTGTGCTAAGCAAGCTGGACCCCGGTGACCTCTCTGTCCGCAGGGAGACCACCTGGAAGACAGGCCTGAGGCGCAACTCCTACGGGAACTGCTTCATCATCTGCGGTATCCTGTACGCGGTGGACGTCTATGACCAGAAGGAGGGGCAGATCTCCTACGCCTTCGACACCCACACGGACACCGAGGCAGACCCCAAGCTGCCCTTCCGCAATGAGTTTGCCTTCACCACCCAGATTGACTACAACCCCAAGGAGAAGGTGCTCTACGCTTGGGACAATGGGCATCAGCTCATCTACAGACTGCGCTTTGTTGCCTGAGTGTGGCCCCTGCTCTCCACCAAGCACTTTTGGGTGTGGGCACTGGGACCACACACCTGCTCCCCCCCTCACACACACACTCTTGCTGCCACAGATGGGTAATGGCTCTTGGGACTGAGCAGAGACACAACCAAGGCACACAAGGCTCAGGATCGAGAAGCCCCTTTTCTCTGTTCTACCATCCAGCGTGGCTACTCCCACCAGCTCTGAGTACATCAAGGACTGGGGTGGCTGGAAAAAACCAGAGAGGAAAAGCCCTGCTCCCAGCCCCTCACTGGCCATCCCAGGCCAAGCTTCCCCCTCCCCTTTCCCGAGCCCAGCGCTGGCTGGCGTAGAGTAGCTGTAGGTTTTACACGGCAGGGCATGCAAAGCAGAAGGGGAAGGGTCCCAGTGGAGCAGCAGGGTTTCCCCAGGCACACAGCGGTGGGGTGATTGGAGACCTGGCCGTACCCATTTCTGATTGCTGGCCTGAGCCCTTCTGCATTCAGCGTATTCTCCCGCAGGGCTCCCAGCTCCTCTTTCTACGCCCGCATCAGCCGTGGCAGGCTGGACTCATTACCCTGGAGCCCCCGCGGCAGCAGGCAGGGCACGGGAAGTTGCCCACCAATCCCCAGGGGCAGGCACAGCCTGCCCAAGTCGTGCCCGGCAGCCCCTCTGGGAGTAGTGGCCCGTGGGTTCCCCGCAGTGGCTGGCTCTGCTGTG
>21_Locus_10490_Transcript_1/1_Confidence_1.000_Length_247
AAGCGGGCAATACAGGTGAAAGACTTGCCAGTATCTGTCACAACCTTTACATCTTGACCCGGCCTTATCTCGCTGACATTGCTTGGAAGGTCAATGGTGTACCGTTCATGTCCAGTTAGACCTAGTGTCTCGGCATCCTCACCGGCCTTGAAACAGAGAGGGATAATTCCCATTCCGACCAAATTACTTCGATGGATTCTCTCGAAGCTCTTGGCAATCACAGCTTTCACACCCAACAACATTGGGC
>21_Locus_10491_Transcript_1/1_Confidence_1.000_Length_995
ATCTTATGTAGCAAGTTTAGTTTTCTATGCAGCATAATTAAAAGTACTATTCAAGCTAGAAGTACTAAAGCAGGAGTTTCTGGAACTAAAATGCTCTTTTAATATGCTCCATATTAAGCCATCAATCCAGACACTGCCATAACCTTAACCTTTAAATTGGGTTTCTAATTTTAAACAGGCAAGCCATAAGGCCACAGACTACAAAGTAAGTGGTAAAGGACACCATTTGAAATTAGTTACAACAGTTAAAAGCAGCTTCAAAGCACAATACCTGTCTCAAGTCCACCTTTTCCACTCCTTTTGGTTCTTGAGACCCCATGCAAAGAAAGGGAAAATGTAACAGGAGACAGAACCATAAAGCCTATTATATACAAAGTACTGTCAAACACACAAGGCAAATCAGAGTTACACAAATCTTTAGTTCCTCCAACAATGGCAAGCAAGTATTTCCACCCCCCAACCCAAGAGTATCACTTAAGATGGTACTGTGCTAAATTGAGGAACAGCAATTGTATGTGTTAGTCTTCCTATGCTTGCCCTGTACAAAGAAAGGCCTAGGAGCAGATTAATACTAATGAAACCTGTTTACTTCAAGTCAGGTCTCATTCCCTCATCACCACCAAAAAGGAAAGGTCAGGCAGGTATGGCTAAGCTCCATTTTGTTCTGACTGCAGTGAATTTGTTGGAACTGGAATGGTGAAGTTTTCCCTACTCTAATTTACTATTCCAGGCTAACAGGGCTCTACCTTCAAAAATCAATAAAATGGCACAAATTTAGCAGCTACCTCTAATCACCTACCATTGATAAGCATTTAAACTATTTGTCCTTTATACTTAAGTGAATGCAGTTCCCCATTTGGCATCTTTAGTGTAGAAAAATATGGGTTTCTCATCTTTCCCTGAAGAGGACCTGGACAGTATTTCCACAAGTGTGTTCCACTTCCCTAGCAGGGCACTCAAAGCCAAAGTCTAGTTTAAATGGCATTCCACCACCA
>21_Locus_10493_Transcript_1/1_Confidence_1.000_Length_875
CGGGGGAGCACGAGGAGTCTTTAAACCAAGTGCGTGAGTGCCTGAAGCTCGACCAGGACGACAAAGACTGCTTCTCTCACTACAAGCAAGTGAAGAAACTCGCCAAGCAGCTGGAGTCAGCGGAGGAGCATGTCCGAGCCCAGAGGTACGAAGACGCCATTGAAAAGTATAAGGCGGCCATGAAAACGGAGCCCAACGTGGAGACTTACACCACCAAGGCCAAAGGGCGAATCTGCCACTGCTTGTCCAAGAGCAAACAGCCTCGGGAAGCCATCGACATCTGCACAGAAGCTCACCAACGGGATCCCAGAAACATCTTCATTCTGCGTGACCGGGCTGAAGCCTACATCCTGAATGAGGAGTTTGAGAGAGCCGTTGAAGACTATCAGGAAGCCAAGGAGTTTGATGGAGAAAATGAAGAGATCAAAGAAGGTCTCGAGAGGGCACAGAAGCTGCTGAAGCAGTCGAAGAAACGGGACTACTACAAAATCTTGGGGATCCGGAGGAACGCCAACAAGCAGGAGATCATCAAAGCCTACCGGAAGCTGGCCCAGCAATGGCACCCGGACAATTTCCAGTCCGAGGAGGAGAAGAAAGAGGCCGAGAAGAAGTTCATTGACATTGCAGCAGCTAAAGAGGTGCTGACAGATCCAGAAATGCGGCAGAAGTTTGACTCCGGAGAGGATCCCCTGGACCCAGAGAACCAGCAGGGAGGGGCGGGGCACCCCCACCACTGGCCTTTTGAATTTAACCCCTTTGGCTCTGGGAACTTCCACTTCAAATTTCACTTCAATTGAAGTCTGGGGGGTGGGGAGGGGCAGGGAGGGAGAGACTGTCGTTGTGCGGTTTCCTCCAACGAGCCCCCGCCCCCCCTC
>21_Locus_10495_Transcript_1/1_Confidence_1.000_Length_184
GTGGCCGTGGAGCGGTTTGCAGCCCTGCAGAACTTACTGAAGGCTTCATCAAAGGATGTAGTTAGACAGCTTTGCCAAGAGTGTTTTTCTAGTTCAGCAAGTGGCTCAAACAAGCTGATTGACAGCACCTGTTCCAGTCTCTCAGTGACACAAGAAGAAGCAACTCAACTGATCTGCGCTTTGC
>21_Locus_10496_Transcript_1/1_Confidence_1.000_Length_197
ATTAAAAGTTTCCTGGGTTCGTGGAGGGTGAAAGTTTTTTGGGAAAGTTTCCCGGGTCGGCGAGAACCCGGCAGAAACCGCGCTTTGCGCTGCGGGGCCTTGGGACTCCAGCAAGGGGGCATTGAGGAGTGGGGATCCCCCGCGGCTGCCAGCCCTTGAGATCAGTTCTCCGGCGATGTCTGGCCCCACCTGGCTTC
>21_Locus_10497_Transcript_1/1_Confidence_1.000_Length_860
AGTAGCTTTAATTAACTAGAAAACAAAAAATGGCAGGCAATACAACTAAAGAAAGGGTAGTGATGTATACATCAGTATCCACATTACAAGAAAAATCTATGCTATTCAAAATAATCAGGCGACAGTCTTAAAATGTATGTTCATCAAAAGTGAATGAGAGTCACTGCTAGCCTTCCACCAGTCTCCTCAGTATGGCTCCCAAGCCACCTTTCGCCACTTGCAACGGGGTCTTTTCTTCTTTATTCTCTATGTAAATGCTTGCACCGTGGGACACCAAAAGTTTTGCCTCATCCGCTCTGTCTTCATCACAGGCTAAATGTAGAGGCGTGTTCCCTTCAGAGTCCTGCATATTAACAGACGCTTTGTGCTTCAGAAGGATCTGGATCATTTTTAGGTTTCCTTTGGCTGCTGCTCTGTGTAATGGAGTGGACTCAAAGTGATCTGCTGCATCTGGATCAGCACCACGCTCTAGTAGCATGACTGCAATCTCCTGTCTGTTTTTGGAGGCTGCATAATGCAGAGGTGTACAACCATTTTGATTGGCAACGGTCACCTGAGCACCTTTTCCAATCAGCGCTTTCACAATTTCGTCACGGCCAGCTGAGGCAGCAATATGCAGAGGAGTCCAGTCAGCGTCATCTGTGTCATTGACAGGCACTCCCAGGTTTAGCAAGTAGTCTGCAACGTCTCTGTGTCCAGCTGAACATGCCCAGTGGAGCGCGGTCCTTTTATCCTGGTCTGCGCGCGTGGCCAGAGCCCGGTTCTCGGCCAGGCGGCTCCTCAGCTCTTCCAGTTGCCCCAGGTAGGCGAGGTTACACACCTCCACGTTAGACACCGAGCCTCCCTCCAAGATCGGAAGA
>21_Locus_10498_Transcript_1/1_Confidence_1.000_Length_172
GAGTTGTGCCTGGCCAGAGGGGGAATTTTAGAATAAGTTCCCACTGACAAACTGAATGAGGGAGGCTGTCTGCGATCTGAGCTTGGGGTGGCAGGAGTCTGTTTCCAAGGAAGCTTCAGCTACTCTGCACAGAATGAATGTGTCTAATCAAAGGGGGGGCTGGGAGCTAGGA
>21_Locus_10499_Transcript_1/1_Confidence_1.000_Length_198
GGGAGCTGCCGATGACCTCGTGGGTCTTGAAGAAGGCGGATTCCCGCAGCGCCCCCTGCATGCTCTCCAGGCGGGACAGGTACGTACTCAGGACGTCGCGGCGGCCCTTGGTGAAGGTCAGGAACATCTCCACAATCTGCTCCTTGGTCCGGGTCTGCTTGAAATCCTTCTGCACGGCCCCGCCCTCGACCGTCACGC
>21_Locus_104_Transcript_1/1_Confidence_1.000_Length_1316
GCTGTCTTGCTGAACAGGTGAAAGTGGCTTCCAATTGCTTGATGTAAGACTTCACCATTGGACTCGTAGTACAAGCGTCTGGGTTTTGCTTGGGCAAAGGGTTTTACTGCCTCTGCTTATCTCGGTTACTTTGACAGGAATTAACTCTCCAGAAGGTATTGCTTGGGCCCAGGTTTCCTGGGAAAGGGGTGGCTGTCCTCTGGGGGTTGGAGTATCAGGAAGGGGTCTTTGTTTTGGGGGTGGGGGTGGTCAACATGCAAGGGTGGTCAAGGATAGAGCAATGGGGTTGTGTGGGGAGGGATGTTGCTAGTTAGGGAGAAGAACATTAGGGGTGGTGATTTAGAGGGCTTCTCAGGGATCCTATGAACAACAGAATCACAGCTTCCCATCTGCTTTATATTTTTTTTAAAGTTTTTTTTACACCAGTGAGGATACATCCCACACCTTGTATGTTCCCTTTTCCAGACTCTGCTGGGATTTCTCACAAGGCAACCACAGGCCCTTGTTAATCAGACATTTCTGCTGCAAGGGAATCACAAAGTGGAGAATTTAAAGGGGCAGGTTTGGGTCTGAATTTGTTTTAATTGAACCAAAGACCTTGCTAAAGGGGACGGGGGGCAGTGATTGAGCCTTTCATTAAGATGCAGCCCTATTCCCAGGGAAATAAATGCAGCTTCATCTTAAGTTTTTATAAAAATCATTCCCCCCTCTCTTTCTCCCAAACTTTAGCCCCTGTATGGAAGAGAGCAGCTCCAAAAAAAGGCAGGGAGAGGCCCTGGTGCCCAAAAGGGTCTCTCTCCTTCCTCCCACTCCTCCCCACATTGCAGCTTGTCCCAAGTCCTGGTAGTAGCATGGGGCCCCCGTGAACCAAGCAATACTGTTTGGAGAGTTGCATTTAGGGGAGAGGCGCTTAGTGAATTAGTACTGAAAAACACAAAGCAATAATTTTTGTTACTGAGATGAGTCTGTATGTCTGTTTTTTTTAAAAGAAGAATTTTCCTAATTAAAGAAGAGCTGCATTTTACTGGGTTTATTTTTATTCTTATAGAGTTCAGATTCGGGTCTGAGAGCAGCGCTCTCCTCCCTCTCGGTACATGCGCTGAGCTGCTTCCGGGCCCGTCTCCACACCCTCCCAGTCCGCCCAGGCTGTGGTTTGGTCTAGAGCCAGAGACCGGGGCTGCCATTTGGAAAGGGGCAGGGAGGAGGGAGGGGGTATTTTTTTTTTTTAAGAAACAAAGCTGTGTTTTTAAGCCAGTAAGTTATTACACTCAGATGTTTTTTCTCTCCACACCTGTAACCCTTTTTCCAGATTTCAG
>21_Locus_10502_Transcript_1/1_Confidence_1.000_Length_272
TTAAAGTTGGATTACACAGACTTTTAATTTTAGGAAGCAAATTCGTGTTATGCAGACGGTGCTGCAAACACAAATGGATTATTCAGTCATGCGCAAAACTATAGCATCTTGTACCTTGCAGCAACCTAAATTTATAAACTGCTTCATTTGAGGCCTGTCCTGAGGCTGTCCTCTTTTGCTGGCTGCTGCTAAAGTGAGTATCAAATACAAATATCAGAGTACAACTGTACCAGCAGTAAGTATATCTAGGACTGTTACTGACAAAAATAAAC
>21_Locus_10503_Transcript_1/1_Confidence_1.000_Length_636
CTCCAAATGCGGGTTTGGGCAATATCCACTCAAAGAGAGGGTTGTGTGAATGGAGACTGAGTTCTAACCTGCTAACCTTTGGTGAGGATCGGAGCAAATCAAGGTGGGGATCCGGCCTCATTGACTTCAATGACACTAGCTGAAGACTCTGGCTCCCCCATTGATTCCCATGGAGTGAGGCCAGCTTACACTGGCTGAAGATTCTGGCTACATTTACACCAGGTGGGAGATCTGGCCTTCAAGATGGGGATGGGGTTGCATTGGCATGGGGCAGCCTCTTTTGCACAGAGGGAGTGGGGCACTGGGGCCATGCCAGTAAGGGTGTGGCAAAGGAATTAGACTGTGGGTCAAAACCCAGCTGTGGCGACCGTAGTGACATGGGGCTCAGAGAAACACTATCAGCACATGAGGGAACTGAAGAGCCCGTCACATGGGTCATGCCCCTTCAGGGACATGGGAGAGAACAAGTCTTGACAACCCCATTGCAGAATGGTTGAGGGAAGGGGCACCCCAGGGGGTTATATGGAGACACTGTTCTCGATGGTGGGGGGGTAGAGATGCGTGTAGCCAAGAGACAGTGTCTTATTCCGCTCCTCAATTTCCTTGGAGATCTCAGCCAGGCGCTCCTGGAAGGCC
>21_Locus_10504_Transcript_1/1_Confidence_1.000_Length_164
GAAATGGGAGAAGTGATGAGGAAAGCTGTTCTAGTAGACGACGACCACATCTGTAAAATCCAGGAGAAGCTAGCACAGTTGGAGCTTGAAAATAAAGAGCTGCGGAAGTTGCTAGCCATCAGCAAAGAATCCCTTGAGTTGAGACGAGAAGAGTTGCTTGACGG
>21_Locus_10505_Transcript_1/1_Confidence_1.000_Length_904
GCTAATTTGTAACATGAACCTAGGCAGATTTCAAGATAAAAACAGACCAGAAAGACTGTACATTTTTGTAGTTCACCCATGTCCTAGACTTGCTACAGACTTTTTAAAAAAGAAAAGAAAATCCAATTAAGAAAAACATTTACCCTTATGCTAAAGAGCAAGGAGGCTATTTCTTAACAGTATTTCAATGTTTTCACCATGTTAACATCCTGACTATGACATTTATGGCTGGCTTCCTGCGGATCAGCCCTCTTTCTCCCCATAATTTCGACTGCAGAAGCAGGAGAATCCATGACATCTTTTCCATCCACTTTCAGTATATGAACAGCTAGTGTAAATGAAAGACAACTTTTCCTCCTTCCAGTTAAACACAAACAATCATTCTTTTTAAGGCCATACCTAACCACAGAGTATACTTATCATCATGGGGTTTGATTCTATAAAACACTTTCTACCAGGAATACTCCTTATGAAACAGGTCATGGAAAAAAGAATTAGCAGAACTGTGGTCTGGGATTTTAAGAACTGCCAGAAAGTGAGGTTCAGTTCCAAACCCTAAACCCACACAAGAGTTCAGGATTATGCTTGACTTGGACATATTTGAAAAGTCATAGCTGTCCATTTCTTTTTCTTGCATATAAGCCTACACAGGCACAGAATCCAATGACACTGAGAACTATCCCCAGCAACAGGGCTATTGCATCGCCTGCATCCAGGGCTTCCGCCACAGGCAACACCAGCAACAGTGAAATGAGTGCCAACCAGAGTTTCGAGGTTCTCTCTGTAGAAACCATGTTTCTGATGAGCTGATCAGATGACCTTAACTGTGGGGGCAGGTACAATATTTTGTGCTCTTCCTTTCTTTAAAGGTTGGAACTGGGATCCTGAAAGTCATGAACTCCAG
>21_Locus_10506_Transcript_1/1_Confidence_1.000_Length_139
GAAGGGATGTATTCAGAATGCATTTCTTTATACATTGTACCGGCTTTATGCTGCTAAATAAGCATTCATTAGTGCCATGTTGTGCTACTTTCTCTGCACTCTTGTCTCTACCAAGCAATACAACAACATTTTGGCAGTT
>21_Locus_10507_Transcript_1/1_Confidence_1.000_Length_207
CCTTGAATTGTGTCTGGAAACTTAAAGCTATAGGTAGCCAGTGACTTCAGAGCACCAGCATAACGTGCTCCTGGCACCTCATCCCCCCAAAAGAGTCGAGACACTGCAATCTGCTCCAGCTGCTAGGGATGGGCGAACAGATCGTGGTTCGAGTTTGGCCATTCGGTTCGACTGCGTTCGATTCGTCCGTTCGGTTCGTCCGTTCGG
>21_Locus_10508_Transcript_1/1_Confidence_1.000_Length_1903
CTCTTCCGATCTCGTGAACATATTAACAGGCCTGCGGGTGGCACTACAGTACAGCTGGATAGAAGGTAGATACAGCCCGATGTGCGGTCGGACAATGGAATCCATCGGGTCAATGATGACATTTAATTTCGAATACAAGTCTATCAAGCAGGAACATTTTACTGAAAATATTTCTGGACAAAGTTGATATTGAAAATTAATTTTCCTTCACTTTGGGGAAAGAGAAATCCCAAGTTAAAACTGCTAACTGGGGAACTATTGCCTAGGGTTACCAGCGTAGAGAGAGATGTACAACATCTCAGACTCAACGACCTTCATCCCCCTTTTACTTCTTGCTTTGGGGAGCTTGGGAGGGAGTCAATTTCTATTAGCTCTCCTTTGGCTGATTTTGTGCTATTTTGGACTGATTTCTCAGAATCATTTCTTGAAAGATTTTATTGAAAGGAAGACTAAATGCAATGTGCCTTTCCTTGTAATCCAGGAACAGTTGTGGTATTTCAAAAATTCTAAAAATATCTACTTTCATGAAATATTAACTGTTTCACTACAAACCTAGTTTTTCACTAAATACACAATTCCCCTAATCCTGGAGCCTTCTGGGAAAAGCAGTGGGTTCTCCCTGTAGTTCTGCAATTCTACAGCGTATAGAGAAATGGCTACAAAGAGGAGGAGTGTGGAGAACAGCTTTATTCCTTTTCCTTGGCCTGTGTCATACAAGGGAGGATTAATGTGCTGGGCTCCTGTTGGTTACACTCATTCAGCAGCTATCTACTTAAAACTGTAATAGGCTCCCCACACCTCCCACACATTCCTTCTAACTTTGTGGAGAGACTAACTAGGCATGAGGGGGAAAATATCCACACTCTTTTATACCATTTCAAATCTTAAGATGCAGGAATACCACGTGGTTTTCCATGCAATTCCAATTTGCAAAAGGCCACAGGAAAGGGACACGGCACCTTTCGTTAGTCAGGAATTCTGCATGTTAACAGCGTGACCTTTCATTAGACCTTCAGTGTTGAGGCAGCATAGAAAACTGTGGCTGGAGAGCGTGTAATACTGACCACACCACCTCCTAGCTAGAGGCCTCTGGCTCCTGCAGAGGCAGGCATGTGCAGTCCCTGGATGTACTGGGAGCAAAAGGCTGACTCCACAGAGGGGTTGGAATTAGTCACTCCTAAGACCTAGCCAGTTTAGATTCATGAGCCTTCAGTGTGCCAACAGCATCTTTCACTGCATGGTAGATAATGTTCTTCACCTGAAGCTTATCCTCATGGTTTGTATGAGTGTTAGACAGGTGCCTGAACTCCTGTGTCAGGCGGAAGCAGTGCTTTACGTGTTCTGGAGATACAAAATCTTCTGCCACTTTAATGCAGCTATACAGATTATGAACCTGGTGGGGAGCACCTGCTGGGATAAACACAGCATCACCTAGGAACTGAACAATCGCCCAGCCTTGAACTCCGTACTCTTCATAGAGACGCTTACGCAGGGTCTGGTCCAGGTACCAGCTTTGGTCATGAATTGGGTCATGATCTGGGGGATTTTCTTGGCCTTGTTCCTCTCCAACCTTCCGTAAAAGCTCTCTGATCTTCTCAGCATCCTTGGCAGCATAGATGTGCCATAGTGCTCCTGACTTCTCCTTTCCTTCATGGATTCGTTGTTTTGTCACATCATCAGCATCTCCCTCATCAATGGTTTTTAGTACTTCATCATCATGGGCGCCTTCCCCAATAGGAATTCCAACATACACCATAACATTAACAGCATCTGACACATCCAAATGCAGGTTAGTTGTACCAACTCGCCTGTCTTCTGCTGTTATCAACCCATATGCATTGTACATTTTGGGACCCAGATCAGGCCGTACAAAGTAGCTTGGCAGCCTAGAGGCCAGATTCAG
>21_Locus_10509_Transcript_1/1_Confidence_1.000_Length_541
CGGCGGGATGTTTGTGATCAACCTCTATAAGGCTCTCACATCCTTGGCAACGGCAACACTGGAATCTGTTGTGCAGGAGAGGTTTGGGTCGCGCTGCGCCCGGATCTTCCGACTGCTTTTGCAGAAGAAGCATTTGGAGCAGAAGCAAGTGGAAGATTTTGCGATGATTCCTGCCAAGGAAGCCAAAGACATGCTGTACAAAATGCTGTCGGAAAACATCGTGTCCCTGCAGGAAATCCCCAAAACGCCAGACCACGCCCCTTCCAGGACCTTCTACCTTTACACTGTCAAGACCTTAGCCTTCGCGCGGATGCTGCTGCACAGGTGTTACAAGAGCGTGGCCAACCTGATAGAGAGGCGACAGTATGAAACCAAAGAGAACAAGCGCTTGCTGGAGAAGTCACAGCGAGTGGAGGCCATCCTAGCATCCATGCAGGCCACCGGGGCTGAGGAAGCCCAGCTGCAGGAGATCGAGGAGATGATCACGGCACCCGAGCGCCAACAGCTGGAGAGCCTCAAACGCAACGTCAACAAGATCGAC
>21_Locus_1050_Transcript_1/1_Confidence_1.000_Length_628
TTAACACACATGCTCTTTTTTAATATACTGTCCATTACAAACTTAAAAAATAAATAAAAAATTGTTCTTGGTAATTCTAAGGCATAAGGTGCCCATTTTTCCCCCCTCTCTCGCTCTTTTGATTTATATCATTGTTCTGTTTTTACAGCTTACTGTTGACAGAGTGAGGTAATTCAACTACAATTTTTCCAATGTTTTTTCCCATGTACATATAATCTACAGCACGGAATACAGACTCCAAGCCAGTGAACTTGCCCTCTGGAGACATGTCTCCGAGGTCCACCTCACAAAGCAGTTCTCCACTTTCACACATCTTGAGCAAGTGTTTCATAGCTGTTTGGTATTCAGAATCGTAATGGATCAAGAAGAAACCCCGGATGCTGGCAGATTTCTTCAGCAGTTTTGCTGGCAACATTTCTGCTTTAACAGGCAGGATGCCAGCAGGGCTTTGGTAGCCAGAGATAAAGCCAATGATTATCAGGCGCCCTTTGGTAGCCAAAGAGTTGACAGCCAACTCAAACATCTTTCCACCAACAGATTCATACACTACATCCACACCTTCTGGGTAGTCCCTCTTAAGAATGGCAGCGACATTTTCGGTTTTATAGTTGATGGGATGGTCACAGCC
>21_Locus_10510_Transcript_1/1_Confidence_1.000_Length_182
CCCTAGCCACTTTTCTGTGTTTGAAATACTGAAGATTTATCATTTAAAGATAAGTGAGGAGGGGAGAAGGGTGCCAGTTATAAACAGGAAGTGTTTCTCTGAGGGCTTTGGAACCTCTCAGTGTAAGATATGTGTGTTTGTATAGTCTGCAGCATCGACAAGGTACCCAAACAGACATCCAG
>21_Locus_10511_Transcript_1/1_Confidence_1.000_Length_173
GTTCCTGGCCGGTAGGGGGTGGTCTCTGCAGGTGGCTGTGAGCGGAGCCGGATCTCTCTGTCGCCGTACCAGGTTATGAGCCCCCATGAATACGAGGAGACGTCACGGCTCTAAGAACACAGAGCAGGGTGTTTACCTGGGATTCTCCCAGACCCAAGTGCTGCCCCCAGCCG
>21_Locus_10512_Transcript_1/1_Confidence_1.000_Length_294
ATAAATATAAACGAACTACTTGTGGATTATTTCACTGATATATGCAAATCCTGCTATCCTGCGACAGCTTTGGGGGGCACAGGAGCTCTGGAGAACTAGTCCCTGCAGCATCCCACTTTTATTTATTGTGTTTTTCTATCAGTGGAAACCTGAAGTTGGCTTGCAAGTGTTTCGCAGTCTGAGAACATGTGAAAAAAATGGCTCAAAGCAACTGTACATTCTTCTCAATCTTTCCCCCCCCCCCCTTTTTCTTTATATTTTTTTGTGTGAAGGCTTTTTGTCTTTGTAACTTTG
>21_Locus_10513_Transcript_1/1_Confidence_1.000_Length_411
CACAGCCACAAATCTCTTTAATTAATTTAATTATATCTTCTCTTGTTAGTCCTTGCTCTCCTTTGAGTCCAGTTTTGCCAGGGTCTCCAGCCAAGCCAGGATCACCCATGTTGCCTCTCTCTCCTTTTCTTCCTCGTTCACCAGCAGCCCCACGATCACCCTTTGGTCCAAGAAGTCCTTCTCCAGGAGGTCCACGAGGTCCTGGTATTCCTTGAATTCCTTGCTCACCCTTTGGTCCCTGAATACCTTCACCTGGAGGTCCCAGAGGTCCAGGAGGTCCAGGTCGCCCTACATTGCCTTTTGGTCCTGGAAGGCCTTCTCCTGGTGGGCCTGAAAGACCAACTTGTCCTCTAACACCAGGGTCACCCTTAGGTCCTGTTAATCCAATTCCCTCAGGTCCTCTAACACCAG
>21_Locus_10516_Transcript_1/1_Confidence_1.000_Length_1596
GAATTTTTTTGGCTTGATTCTACAGAACTTTATTATGCAAGTATGGGATGAATTTCTGCTTGTGTTCCTTTCCTTTCCCCGACTGACTGCTAGGCAGCCGACTTCTCTCCAGCTAACCTACATTAGACCCAGCCAACGACAGAGCTGGCTTTAAAGTTTGCTCCCACCAAGCTGGCCTCTCTGGAGCACTATGGGTGATTCCAGCCAACCTGCCTGTTCTCCCCATCTTTTCCAGACAGTGGCCTCTGCTCCCAGGGTGCTGTATGGTCTCTATTCCCCCAGGGCAATAGAAAAAGAGGACAGCAGAGTGGGTGTCCAGCCTCCCCTTTCCGTGGAGGCAGTAGCAGGGATGTGGTAGCTGCACATGGGGAAAAAGGGAACAAGCTGGGTAGCAGCACTAGGGATGCCTCTGGTGTTCCTTGGGACTCTTTGCCAAGTAGGGGAATGGATATAGAAAAGACAGCATTTCACAAATCTCCATCAAATGCTGAGAAAGCAAACAATCACTGAATTTGTTAGCCAACAGCACTTGTGCAATACAGTTTGGTTTTGCATGAGTACCCTGAGCTCACAAGTTCACCGGTCATTTCCTGATGTGCTGGTGTTCAGAGTATGTCAACACTTTCAAAACATTGTGAGCAATCCAACGGCCCGTGTATGCCACCCGCAGGTGCTGTATTCCGGCCAGAATGTGCATGCTCAGGTGGGTCCAGGGCTGTGCTGCACGTCCGGCACACATGTGCATGTGAGCACACACATTCTGGCCATGTGGGTCGAGGTCAGTGTACATGGGCCATTGGAGTGCCCCAATGGGATATTCAATTTCCCCCCTCAATTCATTAGCAAGAGAATGCTTGTTAGAATTAGTGAGTTCCCTATTGGACACAACACTCATTTCCTAAACCAAAAATGCAAAGCTGGACCAGAAACTTCCTTTGGGACTACTCCTGACCCATGGACACTGCCCGGCCCTGGCTGCGTGCTACTGGGGGACAGCGTACCTTGCTTACATTTCCTACTGCATCACATTTCTTGATCAGTTTGGGGCTTCCTGGCAATTCACCACAGCTCTCTGCAGGGTTTGGGTTTGGCTTGGGCAGGTTTTGAACAAAGCCCTTTCCAAGTGCTACTGGGTTAAACCACACACACTCCCCCATAACCTCTGCTGCTGACCAGGAAGGCTGCTTGGGTCTAGAAATAGAGGCAGCACAGTTACCCAAGAATGAGGCCATTTAATTTCTGGTGGCTTATAGCATCACTATGCCTGTCCCTTCCCAGCTCCCCCTTGCTTCTTTGAAGGCTTGATGCAGCACGACCTCAGCTCCATTACTCTACTCTGCCATCATTCTAGCTCTTCAGGAGGCCCACTAACATAAAGGGCAGAACCTGCTGGAAGGGTGCTCCAGCCCTAGATGAAGTTTGTCCCACAGGAGTGCCAGTGAGCACAGCCAAATCCTCCCAGTAATTAGCCAACAGGTATATGGTTTGGGGGCTGTTTTTATTCCTTGTAATGGCTAGGCACTGAGCTCCACCTGCTCAAATGTACTTCCACTGTTCAGAGAAAGAGCTAAAGCTTCAGAATATGCTTCAGAAGCG
>21_Locus_10517_Transcript_1/1_Confidence_1.000_Length_1406
GAAAACGAAAAGAGAGAGTGGAGAAGTGGCGAGAGGAACAACGCAAGAAAGCTATGGAAAACATAGGAGAACTCAAGAAAGAAATAGAAGAGATGAAGCAGGGGAAAAAGTGGAGCTTAGAAGATGATGATGATGATGAGGAGGAGACTGCAGAAGGGGAAAAAGAAGGAAATGAGACTGAAGATGAGGAATTGGATCCACTAGATGCTTATATGGAAGAAGTCAAAGAAGAAGTCAAGAAATTTAATATGAGGAGTGTGAAAGGTGGAGGTGGGAGTGAAAAGAAATCAGGACCAACTGTTACTAAATTAGTAACCGTGGTGAAAACCAAAAAGGCGTTTGCAGAGTCGGAAAAGAAGAAAGGAGAGCTCATGGTGAATGACCAAGATGCAATGGAGTATTCATCAGAAGAGGAGGAAGTTGATCTCCAGACTGCGTTGACAGGTTATCAAACCAAACACAGGAAACTGTTAGAACCAGTGGATCATGGAAAGATTGAATACGAGTCGTACAGGAAAAACTTCTACGTTGAAGTTCCAGAGCTGGCTAAAATGACCCAAGAAGAGGTGACTGTCTACAGATTAGAGATGGAGGGAATTACAGTCAAGGGAAAAGGCTGTCCCAAACCTATCAAAACCTGGGTACAGTGTGGTATCTCTATGAAGATTCTGAATTCTCTGAAAAAGCAAGGCTATGAAAAGCCCACTCCCATCCAAGCCCAGGCTATACCTGCAATTATGAATGGACGTGACTTAATTGGAATTGCTAAAACAGGAAGTGGCAAGACCATTGCATTTCTCTTGCCCATGTTCAGACACATCATGGATCAGAGGCCTTTAGAAGAAGGAGAAGGTCCAATAGCTGTCATCATGACCCCTACTCGAGAGTTGGCTTTACAGATTACAAAGGAATGTAAGAAGTTCTCAAAGACGCTTGGACTTAGAGTTGTTTGTGTATATGGAGGAACAGGAATAAGTGAACAGATTGCTGAACTCAAAAGAGGTGCTGAAATTATTGTTTGCACACCTGGACGTATGATTGACATGTTAGCAGCTAATAATGGCAGGGTGACGAACCTTCGTAGAGTAACATATGTTGTACTTGATGAAGCAGACAGAATGTTTGACATGGGTTTTGAACCTCAGGTAATGCGCATTGTAGACAACGTGAGACCTGATCGGCAGACTGTCATGTTCTCTGCTACCTTCCCCAGAGCCATGGAGGCTTTAGCTCGCCGAATACTGAATAAACCAATTGAGGTACAGGTTGGGGGCAGGAGTGTTGTCTGTTCTGATGTCGAACAAGAAGTGATTGTCATAGAGGAAGAGAACAAGTTCTTGAAGTTACTTGAATTGCTGGGACACTATCAGGAAAAAGGATCAGTCATTATATTTGTGGATAAGCAA
>21_Locus_10519_Transcript_1/1_Confidence_1.000_Length_691
GCGCCGGCAAGAGTTCAGTCCTGGAAAATTTTGTAGGAAGGGACTTCCTGCCCCGTGGATCTGGCATTGTCACCAGGCGCCCGCTGGTCCTGCAGCTAGTAACTGCCAACACAGAATATGGCGAGTTTTTACACTGCAAAGGGAAGAAGTTCACTGACTTTGATGAGATACGTCAAGAGATCGAGACTGAGACTGACCGAGCGACTGGCTCCAACAAGGGAATCTCCTCTGTCCCCATCAACCTCCGCGTCTACTCTCCCCACGTTCTGAGTCTGAGCCTGGTAGACCTCCCAGGCATGACCAAAGTCCCAGTTGGAGACCAGCCTCCTGACATTGAGTTCCAGATCCGGGACATGCTCATGCAGTTTGTCACCAAAGAGAACTGCCTCCTCCTGGCTGTATCCCCAGCCAACTCTGATCTGGCCAACTCTGATGCCCTCAAGGTCGCAAAGGAGGTCGACCCCCAAGGCCAGCGCACCATTGGAGTCATCACCAAACTGGACCTGATGGATGAAGGGACTGACGCGCGGGATGTGCTAGAGAACAAGCTGCTTCCTCTTCGGAGAGGTTACGTTGGTGTGGTCAACAGAAGTCAGAAGGACATTGACGGCAAGAAGGACATTCAAGCTGCGCTAGCTGCTGAAAGGAAATTCTTTCTCTCCCACCCATCTTACAGGCACATGGCTGAGCG
>21_Locus_10520_Transcript_1/1_Confidence_1.000_Length_1109
TGAATATATTAGTTCACCTTCTTCAAAATAAATAACCTTTTCTTTTTAAATGATCATTTCTTTACATCACTGTAGTTTAAATAGCCCGTCTAGAAAAGTCAGTGCACGGAGAATGTCAACCAGTTAGCTAGAAAGCAAGGAGCAGATCAAACAAAAGAATCAGGGAGGGTGGGCCTTGTCTGTCAGTCAGGCTGCATGCAGGAAGCCTTGGCCGGCTTGTTGGGAAAATCTCTGCACGGCCTTCCCCACCCCCCATGAGTCTGTGAAGCTCATTTAAATCGTGAAACCTGTAAAACCTCAGGATTCTTCTACAATGCCAATTCATCCTGCAGGTGCTTCACATACTTCAGCATCTGCTACGGAGATCAAAGCAACAGGGACATTCTGAAGCAAGCAAGCTTGAGATTCGGAAAGGTCCAACGAGCCCGTGGGAACGAGCCAAGATTAGTAATTAGTGTTTGTTCAAAATGAAAACGCATGCCCTCTCAGCGAGCTCAAGCTGACAGGGATAAACATCGCTTCGGTGAGCTGGAGAGAGGAAGGTTTTTCAAACTAGCTTATGGTGCTTTCGGGTTAGCGTCAAATATTAAATCCAACCCGCAAGAGTACACACTAGCTCGCGTGCTTCTGTGTCATTGCTGTAGTGGCTGGTAACTCGCATAGGGGTGTGGCTGAACTAGCATAACTCAAACAAACCACAAGGATTGAGCATCAAAGGGCTTCCTCTCAGTGACTGAGACAGACTGGCTCTGTAAAGGTGTGTGTCACAGATCAGGAATTTCAAAACCGTGTGTCGCCTTAGGTCTAAGAGACCTGGGAGGTGGCACTCTTGGAGCCAAATTCTGATCTCACACCTGTGTGAATCGGGAGTAATGCCAGTGACGTCGAAGAGGCTACACTGACGCATAAAGAATATGAGCAATTCAGCACTCAAGTCTTTCTGTGGTAGGAGAATCTACACAGTATCTCAAAGAACCGCTAAGGAACAGCAAAAGGAAAAGCTTAATAATGACAAAAAGCTTTTGGGGACTTCTTACTTTGGGGAGGTATGGTAAGGGGGGGGGGAGATGGGGATGGTCATCCCCTCCCATGTTGTTGTGTTTTTTTTT
>21_Locus_10521_Transcript_1/1_Confidence_1.000_Length_656
TGGCCGCATCATGGCCTACATGGCGGAGCTGCAGCGCATGAAGGAGGCGCAGGTCATGCAGCGAATGGCCCGGCGCCCCTCGGACGCTGGCCCCATAGATGATCGCTTACCCTGCCGGGGTAGAGTCTGCATCTCAGACCTCCGGATCCCCCTGATGTGGAAGGACACCGAGTATTTCAAGAACAAGGGAGACCTGCACCGCTGTGCTGTCTTCTGCCTGCTACAGATCGGCACCGAGCTCTACGACACCGAGATGGTGCTGGTCGACCGGACGCTCACGGACATCTGCTTCGAAAACGCCGTCCTCTTCACGGAGGCAGGCCCAGACTTCGAGCTGAAGGTGGAGCTGTACAGCGCGGGGCTGGAGGAGGACTCTGCGCTCAGCAGCACGCCCAAGAAGCTGGCCAGCCGGCTGAGCAGCTCGCTGGGGCGGTCGTCGGGGAAGCGGGTGCGGGCGGCGCTGGATGGAGGGGTCCCTGGCAGCCCCGTGAGTAACGGCGGGAGCAGCCCCCTGCTGCTGCCAGCCCCCAGCGTGGCGGGGCCCAAGTACCAGCTGCTGGCTCGCACTGGCCTGAGCCTGGCAGACGTGCAGGACGGGTTCCGCACCCACGACCTGGCAGTCACCGGCAACGAGGAGACCTCCTATTGGCTGCCCC
>21_Locus_10522_Transcript_2/2_Confidence_1.000_Length_110
TGGGGAATAGATCTGGAAGAGGACTGTGTTATCTAAATGGGACCTTTGCCTGCTCACGATTCCCCTGCTCCTCTAAATATCTTCGCCCCGTCTCTCTTGNNNNNNNNNNC
>21_Locus_10527_Transcript_1/1_Confidence_1.000_Length_171
GGGAGCAGGTTTCCACACTGCCCTCGTGCTCACGTTCCCATACACCTGCCTTCGACCTGCTCCCCTTAACAGTATTGCTCCATCAATTCAAAGAGAGATGCGTCTCATGGCACAGAAAGAACACACAGAAGAGCAGGAAGGGACATTCCCCAGAGGCTCCCCCTATCCCAG
>21_Locus_10528_Transcript_1/1_Confidence_1.000_Length_459
TCTGGAGGCTGTGAAGGAGCTGGCTAAGCTCTCTGCAGATGTCACCTTTGCCACCGAGTTCATCAACATGGAGGGCATCACGGTGCTGACGCGCCTGGTGGAGAGCGGCACCAAACTCTTGTCTCATTACAGTGAGATGCTGGCTTTCACCCTGACGGCCTTCCTCGAGCTCATGGACCACGGCATCGTCTCCTGGGACATGGTCTCCATCACCTTCATCAAACAGATTGCTGGGTACGTGAGCCAGCCCACGGTGGACGTGTCCATTCTCCAGCGCTCCTTGGCCATCCTGGAGAGCATGGTTCTCAACAGTCAGACTCTGTACCAGAAGATTGCCGAGGAGATCACCGTGGGGCAGCTCATTGCTCACCTGCAGGTCTCGAACCAGGAGATTCAGACGTACGCAATTGCCCTGATCAACGCCCTCTTCCTGAAGGCGCCCGAGGACAAGAGACAGGA
>21_Locus_10529_Transcript_1/1_Confidence_1.000_Length_319
GCTTGGAGCTTGCTGCTGTCTCTTTAATGCAAGAGGAAGAGATGCAGACGGGTGGAAAATGGCAGAGCTGCAGATGTTACTAGAGGAGGAAATCCCTTCTGGCAAGCGGGCTTTGCTCGAGAGCTACCAGAACCTCACCAGGGTAGCCGACTACTGCGAGAACAACTACATCCAGGCTCCAGACAAAAGGAAAGCATTAGAAGAGACCAAAGCGTATACAACTCAGTCTCTAGCCAGTGTTGCTTATCAGATCAATGCTCTGGCCAACAATGTACTCCAACTGCTGGACATCCAAGCATCCCAGCTACGGAGAATGGAG
>21_Locus_1052_Transcript_1/1_Confidence_1.000_Length_903
GGCATTCAGACAAAACGGTACAAGAGCGGGGTTTAGTAGTCATTGACCCAAAGGCAAAAGATATCATACTGGAACACAAAAGCTATTGTGCCAAGAAAGTGAAGGAGAAGCACTTCCTGGGAGATGTCCTGGGATATATTACACCTTGGAATAGTCATGGCTACAACATTGCTAAAATATTTGGAAACAAGTTTACGTTGATCTCCCCAGCCTGGTTGCAAGTGAAAAGAAAGGGCAAGGAGCGATTCCAGGTCTCAGGGCTCCATGATGCTGACCAAGGCTGGATAAAAGAGGTCAAGAAAAATGCTAAAAACATCCAAATAGTACCTCGGATTTTGTTTGAAGGCTGGACTTACCATGACTTTGAGAGTGTTTTTGGCAGTGAGGATGAGATAGAAGAGCTTTCCGATACCATGGTTCGAGTAGCCAAGGATGAAAATTTTGATGGGTTTGTGGTGGAAGTCTGGAGTCAGCTGGGAAATGGAAAGCAGACGGAGCTGGTTCACTTGCTCAGTCATCTCTCGGAGGCTCTGCATCAAGCACGGCTTAAGCTAATACTGGTCATCCCTCCTGCGGTCACACCAGGGACAAACCAACTGGGAATGTTCACAAAGAAGGAATTTGATCAACTGGCCCCAGTAGTGGACAGCTTCAGTCTCATGACATATGATTATTCAGCACCACAGCGACCTGGCCCAAATTCCCCTCTGCCTTGGGTGCAAGCCTGCGTTCAGGTGCTGGATCCTGAATCTAGGTGGAGAAGTAAAATTCTTCTGGGACTGAACTTCTATGGCATGGACTATTCAGCGCTGGGTGCCTCAGGGGAACCAATCCTGGGTAACAGGTACATTGAAACCCTGAAGGAGCATAAACCAAGAATAGTTTGGGATGAACAAATAGCAG
>21_Locus_10531_Transcript_1/1_Confidence_1.000_Length_1149
GGCCTTTGTCAAAGTGGCTTAGAAGAGGTAGCAAGTAGCCGTTTATTAGGATTCCTTCACTTAAACAAAATGAAAGCAATAACAAAATCCTTCCTTTTTTCACTTCATTGTGACAATCATGCCACTTCCTCTAGCTTGAGAGTCCAGCCATATTGCACAGGGAAAACCAAAGAGGGTACGTAGGGCAGAGTAATTATCAGTCCTTTATCCAGGGACTTCTCCCACTTCAAAGGCTTTATGAATCCCAGCATAGTCACTTGCGTGTTTGGAGATGGAATAGGTGAAGACAACTTCAACACACTGTCCTGTGGCCAGGCTAGAAAGATAGCATAGACAGCTGATTCCTTAGAAGTGTACCACACACTGTTTGTGCCATTCTCCATTTGCACTCTCCAAGGCTTAGTTGCATAAATCGCTTCCCCATTAATGCTCAGCCACTTTCCAAGTGCCAGGAGTCTTGCTTGGAAGATTGGCACAATCACCCCTTCTTTTGTGGGGCCCACATTGAGAAGATAGTTGCCTCCAAAACTCACAGTCTCTACAAGTTCTGCAATGATGCTGGATTCACTCATGAGCTCGATGAGGTGCATGTTGCTTCGATACCCCCAGGACATCCTGTCAATAGATGAGCACATCTCCCATTTGTGACCTGGTAAGGTGCCAGGTTTGTATTTATCTGCACAGTTGTAGTATCCTCCATGATGGCAGGAGCAGTTATTGCACCACCGATCATTCACCACAACAGTATCCTTGACGGGGCTATCGTTATAGAGCCAGGCAAGAAAAGACGTAGAATTCCAGTACGTGTCTGGAGCCTCCCAGTCACCATCTGACCAAATCAGATCTGGTTTATACTTTAAAACAAGATCATAAAGCTCTGGCATAGTCTTTGCAGAGACAAACTTCTGGGTCTTGAAACCATTTTTTTTGTCCTCTAGATAGAGTGGATGAAACCATTCGAGCAGAGAATGGTAGAGTCCATAATGTATGTTCCTTTCCCTGAGCGCTTCCCCCAACTCCCCCACTATGTCTCTATGGGGTCCTGTATCCACAGAATTCCAGTTCCAGGACACTGGGGAACCCCAATTAGTGAAGCCTTCATGATGCTTTGTAGTCAGCACCACGTACCTGGCCCCGGCGGCCTTGAAG
>21_Locus_10533_Transcript_1/1_Confidence_1.000_Length_1460
GGAAACACCACCACAGAGGGAAGAGTTAATACGTAGAATGGGGAAGGACAGGGTCAAAACAGCCAGTAATTCATGTGACTATTCAAATTAAGCTGCTAAGCAATTAGCCACGCTCCCCGTTTCCACATCTCCCCTAGATTGTAACCCCCTTCATGGCAGGGACCTGTTTCTATGGTCAGTGCCAGGCACGTTAGACATACTTAATAAAAATATGAATACCAGACAGTAGAAGGGAAGAGTCCTCAATACCCCATGGGAAAACACTGTGCAAAATTATACTTTTCTTGCAAACGGTGTCGAAACCCTGGATGTGCTAACATGGCTTCCCTGGAGGGGAGATTTTGGCATTTTTGGCACTAACCAAAAGCCCAATCCACTGAGGATCTGAGATGCTGCTACAGCCCAGTCACAAAGTTTGGGTCTTTGGGCTCACGCTGCAGAACCCCAAGGCGTTCCCTCTGGGGGTGCCCACTTCTATCCCCAGCGGCGACCACGATGGCAGTCCTCTCTGCTTCGCTTGCGAGCGTCATTCTTTGCCAGTTTGCCTGCTGTGCTTCTAGTTCGCCTTCACGCACATAATGGGGGCTCGATCCAGTGGGGAAGGACAGAGGCTACCCTTCTGGGTGTAAGAGAATCTCTCCTGGGCTGAACAGAAGGAGTAGGCCCCCTGCCATGCACAGCCTCAGTAGCCCAGGGTGAAAAGTCCTGCGGAACAGTGCCCTGTTCCCTCTGTTACCCAGTCCCCTGATCCACCTACAGAGCTGTTTTCCCCTCCAGGGATGCTGCTCATTGGAGAGAGGGAATTAACTCGATCCCTGGGAGAACCAGCGAAAACCAGGTCTTTGTTTGCCCCTGTAGGATCACGTCCCGCGACTGAGATGCGCTGGCACAATGCTCCTCCTGGAAGTGGGTCACTGTCCTCTCTCCTCCAGAACATCTTTGGTGCCTAGTGACGTTTCTCTGGCTGGCACAGGCCTCCCCACGCTGCGGACCTTCACACAGTCTCTCCCGTGTGGGTTTTCCAGTGCAGGCTGAGGTAGCAGCTGGCGATGAAGCTTTTGCCGCATTCGCCACACTGAAAGGGCCTCTCCCCTGTGTGCTTCCGGCGATGAATGGTCAGCAAGTTCTCGTTGACAAAGCCTTGCCCGCACACCGCGCATCGATAGGCCGATCCATGGCTCCTCTGGTGAACTATAAATTGCGACCTCCAGCTGAAGCTCTTCCCGCAGGCCGGGCACACATACAGTTTCTGCTGCAAGGACTGGCGCCGGTGTTTATAACGGTGAACACGGAGGGACTCCTCGGAGCTCAAGATAGTCCCACACTGATCACACGGGTACCCCTCCCCCACACGTGTCCTGCGGTGCTTGGCTGCATAACCTTTCCCAGGTAGCTTCCTCTTTGTTTGGCTCCCCTGGCCTGGCTCCCTCCCTTTGTGGGGTTGCTGGAGCAGGCCCGGC
>21_Locus_10534_Transcript_1/1_Confidence_1.000_Length_461
TTTAAATACAATACTTTACAAAATAAAGTTTGGTGTCTCACTAAATGAATAGTTTCCCTTCTGAAACTCCTTATCGTACCATGTTGAGTTCAGAAGACATTTCATATCTGTTCCCTTTAAAACTGTAGTTATCAATTAATTCTTGGAATTAATCTCCTCCTCCCTTTATTTAGTAAGTTCCCCCCATTCCCTTTTTTGGTTTTATATTAAACAGCAATATTCTGAGGTTGCTTCACTTTAGCCTGTAAGGTAATTGGTATCGTACGTGAACAACAGCATCTGCCACTCATTCTTTGCTAATTGCAATTGAATGACAGATTTGGCCAGTGAATCTAGAATATCAAGTGAAGGCTCAAGCAGAATTTACAGTATTTTATATCTAGACTTCATCCAGTTCAGCTATTCAAATCCTTACACTCTATTTTCTGGTTGCTGAATTATGGCTTTCAATAATGAGAAAG
>21_Locus_10535_Transcript_1/1_Confidence_1.000_Length_1449
CGAGACTAAATGTCACTTTTATTTTGCACAATATCAATCCAAACATGATTATAAGCCCTAGAAGTACAAAATTAAAGCGGTTACAAGCAATAAGTAACGTTCAGCATTAACAAACAAGCTGCTGCCTTTTAGAGATAAGTTTGACTTTGATGATGAATGGAAACAAGACAAACAGTACTTCAAACATTTGATGGTACTCTGAAGGCCTATGAGGTGTCCTGGCATGTTCAGATCCAGAAGGGCAGAACTTGGCAGGGAGCATGTGATGACTTATTTGGGCCCTATCCTAACCCAGCTTCAGTTAGTTTCTCTTTTCGCCAGTGGACGGTCTGGACTAGTGGGCGGTGCCCCTTTTAAGGGTTAAGAGGCAGGCTCTAACTTTATTGGCTACCTTGCCCTAGGAGAAGGGGTGGGCACACATCTTCTCTCCCCAGAAAAGGACAGAGCTACCCTTGGCGAGAGGGACTTTAAGAGTAAATCTGACAGATTTACTCCATATCAGTTCCCTTCAGTTGTCCTGTTGTACTAGGGAGGGTGAACTCTCAAGGTGTGAATCACATGAATGCAGTCAGCAGAGAATAGTTTCTCTTGGTTCCCTTCTTTCTCAAATTGCTGTGGAAAGTGGTTTCCACCCTTGAACTCTCACCGAAGGCCTCTCCCAACCAAGCCCTATAAGGGTGACCACTATCCCCCACCCCCTTAAGACCAAATGGGGTTGTACCCTCACAAGCTGACTCAGTTTCTATTTCTTGTCACTTGAGCAAGAAACTGCTGCAAGAGTCTCATACCTTTAAGAGTCTAAAGCTCAGCTAAATCCTTCAGCCAGCAGAAGAGGGCATCTTGCAGTGTCCCAAGTTTAAAGGAAGAACTCTGAAGCTGCTCGCTTGGCCTCAGTGGCTGTGTCATCCTTCACAAGGGCCATTGTATTGGCTAATGACCTTGCTGAGTCCCAGTCTCTGAAAGGACAAGGTACTTGAAGAGGATTTAAAAGCTCTCCTTGGCAACAGCTTATGGAAATCAACATTTTCAATCCTTTCAAAGCCAACAGACTTCCCAAGGCTTGGGTTGGTTCCTTCCCTTGTCTTCGCATTTCTCCAGTGTATACTTCATCTCCTTTGTGGTCCTGAAGAACTGAGGGTACTAGGGCTATCCTGGATTTATAAGGTCTTGTATGCCTACCCTTATCTCTGTTCCATTACCATCCGCTCACTATTAGTGTTTGGGGGTAGGAAGTGAACCCAGAGACCAGAACTGAGAAGTGGAAAGGGGCCACGTACAAACTAGCTATGGGAGCCACATCTGGTGTGAGGTTCCCAACCCCTTGTGCATGAAGACCCTGAAGTCCGTGGTGAAAGCCCTGAACCACAGAGATTCTCTAGCATTCACAGCTCTCCACAAGGCCCTGGAACGCTTCTGTTAATCCAACCCAAAATGGCTTCTTTGGCAACA
>21_Locus_10536_Transcript_1/1_Confidence_1.000_Length_1106
CTCTGTATTGTATTTAATCAACAGAAAATGTCAATCCAAAACCATAGTTAGGTTCATTAGTAGCCTTCTCCAGTCCAAACAGGTGAAACGCCAATGTCTGGCAACACTCATCAATGGCAAGATACTGCTGCTCAGAGCACCTATTCCGACGTGGGAGCAGGATGCTCCTGCCCTTGGAAGTGAGCCCCCAGTGAGACACCTTCTAGTCCTTTAATTCATCTTTCTGCGCTTCTTCTGCCCACCCAATGGCTTGTACACAGGTAAGGGCAGAGAGAGAGTTGCCAGTTTGTGATCTTCATCAGCTGCAAGCCCCTTCCTTTTGGAGATCTTCAGCCTCATGGCTTTGGCAATCTCAAGAATCCTGTTCTCCCGTAGTCTCATATCCTTCTGCAAAATGGTAAGGTCTGTCTGGAAGCCATTGATGTGCAAGGCCAGGGCTATGACATAGGCAGTTATCTTAGTTTTCATCGAAGCAGAAATTAAATTCTGAATTCTGCCATTGTTATAGGTAAACGACGTGAAGTTTTTCATGAGTTTGTTGTTAATGATGTGTGGACAGTCAGGTCCCAATGCATATTTCTTTTTAATGACTTTTTGGAAGCTCAAGTTGATAAGGATATCCAAAAACCACAGGCAGCGGGCCTTGTGGTCACGGCTGTTCTCGTTTAGAGGCATGGACTTCAGTTCTTCTAGGACAAAGGAGCAGTTGCTTTTCTCTTGTGTTCTCTTAAAGATTTCCTCTGAAGTAACGTTAATAAATGCTGCCGCTGGAGTCTGGAGCGCTTCATATTCAGCAGGGGAGAGAATGTCCTCGAACTTGTACACGTCCTCTCGTTTGTCAGCATCTTTGTGGCATGGAGGAAGGAACAGGGAGACTTCTTCCAAGTCATCTTGAGCCGCATCATTGACTAGCGCAGTCACCCCCTTTGCATCTATTATGTTTTCTGCCGCTTTAGCCACAGACTTGTTCAAGCTCTCACTCTCCACTTGGTTCATCCTCCGAGAGTTCAGGGCTCGCTTCTGCTTGCTGGTCCCAAAGGCTTCGATGCAAGAATCCACCTTCTCTCGGTAGGATTTATTCTGATAATCTGAAGGGTCATCCTCTC
>21_Locus_10537_Transcript_1/1_Confidence_1.000_Length_263
GGGAAGGGGGGCGGCACAGGTTTCAACATGCACTCAGTTTGGCCAAGGGAAAAAATCAAGTCCTTTTGAACAATACCACTCAAAACATAGTTGACACAGACTATGCACTGTGGTTGCGAGTTCTTAGTGCTGTATATAACCGTTGCTTGAGTTTCAACCCAGACATAGCCACCTTGCTTAGCAAGCATCCTGTACTGTCCCGTTGTCACTTGCCCTTTAGTGAACATGTCATGGTGTGTTTTGGTCAGATGATCCGAGTCCAC
>21_Locus_10539_Transcript_1/1_Confidence_1.000_Length_433
CCACAACTGGGACAAGATTTCTTTTCTGTTTGCTACAAAAAGAATAGAATCTAAAAATGTGTAACAATCAACTGAGATATTTATTTCACATTTCCGTCACCCAGAAGAAGAGTTTACGATCTCCTCCAACTGCACATAATGGAAGAGACCTGTGCCATGTCAAGCCAGATCCTACAGGTGCAGAGCCAATAAGGATGGGCTGAGGGTGTCCTAAATGGTGAAGAAGAAGCTGAGTAGACATCTTTCCTGGATAGCCAGTGGTAGCAAATAAGTTTTCATTGGCTCTGGACCACCTGAATAATCTGGCTCGATCTGCATGGACAGGTCTCTTATCTTGAGGATAACTGGATCGAGTAATGTCCCAGATGAACCAATCACTTCCAGCAACTGCACCAATTTTATAGGTGTTTCTTAAACACCAGTGTGCTGACAT
>21_Locus_10540_Transcript_1/1_Confidence_1.000_Length_222
GTTCCAGTAGTGCTGATCCACGTTCTGCTCCATCCACTGCACCATGGGCCGGTACCTTGGTATCTCACTGTCATAGCGGCCGAGGATCTGGTCATCCAGGTACCCTACCAAGAAGAACTCCGGCAGCTCCTCGCCGGGCTGCGACACAGCTAAGCTATAATAGCCCGTGGAGTACATGGAGCCGGCCTCGGCCCCCCGGATACCGGCCAGCGCCCCCAGCAG
>21_Locus_10541_Transcript_1/1_Confidence_1.000_Length_343
CACGGTGAAATCCAGCGGATGTCTGTCTTGTCTGCCTGGTGTGCTCGGAGGTTTATGAGCAGAGCCAGGGGTGGGGATGGGGGACAATGGCGGGTTAGTTAAGCAAAGAAGGCACAGAATCTCAGCCAAGCTTTAAACCAGTGCAACCCAAAGGGCCCTCCCCACAGTGTCAGTGTGGGCTTGAAAGGTACGGACATGGCACAAGGCCCTCCAGCAGCATCTGTGCCAGTGTGGAAGGAAAAGCGGGGGGTGGAAGTGGAAGAGATTAGTGGTTGATTTATACAGAACCCTTTTCCAGTGGGGGGTCAGGGGGAGCCACGGTGATAGCAGCCCCCTTTCCCAG
>21_Locus_10543_Transcript_1/1_Confidence_1.000_Length_151
GCAGGGAAAACCCTCAGGATATCCCAGTCACATAAGCACGGAAAGCCACAGCCCACGCCAAGGAGCACTGAAAAGGAACAGGATTTCTCTTCGGCTCGTAAGGCTCTGTTATTGTTTGGCTGAGAAATGAAGCACCCTGTCTGTAAAGCCC
>21_Locus_10544_Transcript_1/1_Confidence_1.000_Length_1135
CTAGTTTATATTTCAATTCATGAAGTATACACACTGCAACTACCCTACCACAAATGTCCACGCGTCTAGTATTGATGGAGTTACAGTATTTTTTTGGTATTAAACAATAAAGATAATGTACGCGGTTAAGGAAGAAAGCTTGGGCATAACATGTTATAGTCTGTAGTCACCGATTACGTTCGCTAGCGTTAGTATGGGAAACAAGAAAAGGTAGAAGTACAAAATAAACCATATATCTTTATATACAAACCAGTGCCTCTTATCGTAACCAGCTTATACTCACACTGCACACAAAATTTATCCACTGATGCAAGAGATACTTCAGCATAACACAAACCATTATAAATTAAAAAAAAATTACAAGGTGCAAAACCCTCCATTCTACAAGCTTTCTGGTGAGAACTCCAGGACAATTCGAAGGCTGAGAAATCCAAGCATGGTTAGTACCTATCAGTGCAGCGGCTCTGCATGGGCGCATGGAGAAACGGACTTCCAGAACGTGTTAGGACAGACGGCAATGGATTCTCACAGCTACATTCACACAATGATTTTTGCTTCTTAAAATATCTCAGTTTATTGTTCTGTCTCATTCATACCTATGTGCAAAACTAAAATCGGGAAGAGGAGAAGCTACGTAACTTCACACAACGGCTCCAGCCAGAGGAAAACAAAACCCAGAAAACAAACAGACCAAACTGAATGTCAAACCAGCCACATCATTAGTAGGAACTAGTGGGCCGGGGGAGGCTCCTCCAATCGGGTTCTAGGCGTATGGCTCAAACAATAGGACACAGCAGTAAAACGGAATTTGCCAAGAACTCTGATTATTCTTGTCCCGTGCTTGGAGACAAGTCACCCAACCTCGGCTGGGGAATTCACTTGGCAGCCAATGCTAAAAACTGCAGGTTTGCATAGAATTGATTAGTAACACAGGAATAAATGTCAGATAGGGAGTGAGGTGGGGTTGGGGGGACTAAAGCCAGTAGCTCTGAAATCATCCCGGTTCGTAAAGCAAGAAGCACGCCGGCCTCTCCTCTTCCCCAAGGGCTAGCTCTGGGGTGGCACGCCAGCACCAATGTAGTTCTGGTTGCTTAATTAGTGACATAAGTTGCCTTTCAAATAAAATATTTTAAAA
>21_Locus_10545_Transcript_1/1_Confidence_1.000_Length_675
CAGTGTTATATTTTTAGTGTTCTGTATTAATCTGCCTTTGGAGTATTTCCACCATGCAGTGAGTGATATATTTTTTTTTTTAAGAGGACATGCCATTGCTGCATTTGTATTTAGACACAGTAGGCCTGCTCCAGCCCCTAAAACTTTTTCTGCCAGAGTCATCAAGGGGAAAGTCATGCCCACAGTGTGACACTGCCAAACTGTAGTTGAGTACGGCTACTCAACGTAGTCCTTAACCAAAGCAGGGATTACTTGGCCACAGACTGCATGTTCTTTTCCCATCCAACATGGTGATTAGCAAGAAGGCTGCCTTCTTTACTGCTCTCCCTTGCTCTGCTGCTTCTGTGACAGTTAAGGAAGGGGAGAGAAGAGTTGAGGTGCGATGGGGTATGTGTGTGTCAAAGTAGCATCTGGCACGAAGGAAAGATCGGAAAGCTTTTCTCAGTTTATGGTCTTTGCCCCATGATGTATGTGGGTATATGCCCAATACTGAAAATGTAACATTGGCATCTCTAACAGCATGAGAGGGACACCCCACCTCACCCCAATAGCTTTGCCAGATCTAGTTTCTGGAACTCATTGTAAATAGCTTAATCTACAGGTTTGTACTAATGTATGACATTTAACTTGGCCAAGAATGTTTTACATAAAAATCAATGTATTAAAGCATTCTGG
>21_Locus_10547_Transcript_1/1_Confidence_1.000_Length_1548
CGCTTGGGTTACATGATTGATAAATGATGCATAAAAATAAATGTCTGCCTCCAAGGCATTCGGTTAGAATGTGTTTTCTTCAATACCATTCTGCCTCGTTAGCATTCAAGCTAGCTGTGGCTTTGATGATCATATAGCAGAGTGTGAGGGCGCTGAGGAGGCCAAAACTGGCAATAATAAACCATTCTTTTGTTACAGCAATGTTGATTTCCCCTGCCCTTGGAGTTAGCTCTCCATCCTGTGGAAGCTGCGACATTCCTGAAGTGCGCAGCGGCTCTAGGCTGACTGAGTGGTCATTACTCAGGTCACCAAGTCCCGATCGCCTGCTGCCTGGTTGGCCTCTGGTGAGCCTTTCCATGTCAAAGGCTACATTATCTGTACATGGCACATTTGGCACAATTCCCAGGGCCTTTAGAATATTCAGCTTACACATAGGACAAGTACAGTGATCACTGAGCCAGGGATCCACACAGGCTTTATGGAAAACATGCTTGCATGGCAGAATTCGGACGACATCATTCTGCTTGTAACTCTCAATGCAGACAGCACAGTGATCAAAGTCTGGGTCTGTTTCCTTATCACCTTTCTTTACAGTCTTAGTTGTCAATTTACCAACAGCTTTTTTGGCAGCATCTCCAAGACGACGCTGGTTTCGGTCACGTACACTTGTGTATCTGATCTTCTGGATAAAGTAAAATATCAGCCACGCAGAAGAAATTATCATCAGAACAATGAACGATATTGACACAAAAACCAGTGAGCCACGACTGAAATTCTTTGGAGGAACACGGGCTCCAACTGCGATTGCAATCATGACAGAGATGTTTCTTTCTAAGTAATTCAGGATCTCCTTGACTTTGGATTCTGTGATCATGACAGCAACAACATCTCCTGTTCCTTGGTGAGTCATAGTGACCGCATCCTCACTGGACATATTGTTGTAAATAACCACAGCTGAGGCATTATGTGACGCTGCTCGCAATATTTTCTCCCGAAACGTACAGTTTCCTCGTTGCAGCAAGGCGATCCACTGTTTGGTGTTCGGAGGAACTTGAAAACGTGTTCGAGGATCACAGCCTAGTCGATCTGCAACTCCATTGATTGGCAATGGTGCCAGAAGCAGGCCTCTAACATCTACTTTGGGGGAATCCTGCCCATAGCGTCCACGATCAATCCTTAACAAAGTAGTGCTTCGCTCTGGATTGGACACAGTCACATTGATGAGGGCAGTGTAGTATACTTGACTGTTATTATCTGCACTAGCCAGTAAAACACAGCAGTTAAACAGGACCAAGACTGGCACAGAAGACAGCCAGTTCCAATACAATGAAGTCCACTTAGGGATCATCTTCAACCAAAAAGTCTTAACAGTTTGGTTGTTTTATTGTTGTTGTTGTTTTGAGGTGAAAGGCTCTTCAAAAGCCAAGCTTAATCATGAAATACTAGCTGTGTGTGTAAGTTATACCATCCACACTCAAAGAGGGGGATTAGATCATGAAGAGCAGCACAGAAAGTAATCCCGGCGGCGACGGTGGCAAGGCAGCCCAG
>21_Locus_10549_Transcript_1/1_Confidence_1.000_Length_215
CATTGCTTTGTGGCACTGGAGTCTTGCACAGAGAGTCCTCCAAAGATGACAGGAATATGGTATAAGGTCCTGTAGTCCATTATACCTAGAAATGCTGGAGTAGCGTTGCTTGGCCGGTGTTCTGTCTGTCAGCTGCAGCGATACAGGCTCCGAGGAAACCTTTGCAAGGAGGAGCACCAGGGTCCAAGATGCTGGGTCCGTGTACCTTCTCTGAG
>21_Locus_1054_Transcript_1/1_Confidence_1.000_Length_1049
TGGCGGCGCCCATCATCCCGGTTACGGCCAGCATCCAGAAGGCAGTATCGCTCATCAACGCCATAGACACAGGCAGATTCCCCCGCCTGCTCTCCCGCATCCTCCAGAAACTGCACCTCAAGGCTGAGAGCAGTTTCAGCGAAGAGGAGGAAGAAAAACTGCAAGCTGCCTTTTCAGTGGAAAAACAAGATCTTCATTTAGTCCTTGAAACTATATCATTTATTTTGGAACAGGCAGTCTATCATAATTTGAAGCCAGCCACTTTGCAGCAACAGCTGGAGAACATTCACCTTCATCAAGACAAAGCAGAAGCATTTGCCACTGTGTGGGCTGCTGCAGGTCAAGATACAGTTGAAAAGTTCAGACAGAGGATTTTGACCCCTCAAAAGCTGGAGACAATTGGATGGCAGCTTAACCTTCAGATGGCTCAGTCTACCCAAGCAAAACAAAAATCTCCGCAAGCTGTACTAGAACTTGGAGTGAGCAATGAAGATTCAAAGAACCTGAAGAAAGTGTTTGTAGAATTCAGTCATCAGGAGCTGTTTGACTTCTATAACAAGCTGGAGACTATACAAGCACAGCTGGATTCCCTTACATGATGCTTTTGAAGATTTGTTTCTCCATCACACTCCTGCCACTTCATTATTTTATATTGAAGATAGATTGCCAAACTGTGTGTGCTGACGTGTTCAGTGGGTTGCCTTCAGTAAAATTATATGGTTTATCTCCTCTTAGACCAGGAACGTTAGCAAAGGGAGATTATTGTTAAGAGTGCTGAGACTCTAATTGACTTTCTCTTGTTTCCTGAGCCAACAGCATTGGTGAAGAACATTTTCACTTGAGTAAAAGAGCATGCCATTTTGTTTTCTTTTGTGCTTTATTACCTTTTAATCTTAAATGTGGTTTCCATACATGGGTGTTGACAGTTGAGGGACCAGGAATAAAATCTATCAGTGATGATAAAGAACATAAAACTTGAATAAAAGCAAAGTTGTGAAGAAAATAAGTCAATAAATGTAATTAAATATCCATCCATGTGAATTCCGCCA
>21_Locus_10550_Transcript_1/1_Confidence_1.000_Length_243
CCGTTTGCCGTCTTCGGTGGGAACCACCCTGTCGTCCTCCAGGTCACACTTGTTCCCGACCAGGATCACTTGAGCGTTATCCCAGGAGTAGGTCTTGATCTGAGTCGCCCAGTCCTGCACGGCAGTAAAGGACTCCTGGTTGGCGATGTCGTACATCAGCAGGAAGCCCATGGCCCCCCTGTAGTAGGCGGTGGTGATGGTTCGGTACCGTTCCTGCCCCGCTGTGTCCCAGATCTGCAGCTT
>21_Locus_10551_Transcript_1/1_Confidence_1.000_Length_471
GCTGGTCGCCCTGCTCTCCGTCTTCTCTCGCTATGTGAATCGAATGCGCCAGAGCAAGGAGGGTGATGAGGTGTACAGCTGGTCCGAGTCCCAGGACCAGGTCTTCCTTCGCTGGACCACTGGGGAGACAGCCACCATGCACATCCTTGTGGTCCATGCCATGGTCATTCTGCTGACTCTCGGGCCTCCTCAAGCTGGGGATGGTGAGTTTTACACCTTGCTGGACATCTGGTTCCCAGAGAAGAAACCCCTTCCCACAGCCTTCCTTGTGGACACTTCAGAGGAGGCCCTGCTCCTCCCGGATTGGCTGAAGCTGCGCATGATCCGCTCTGAGGTGCCTCGCCTGGTGGATGCTGCACTACAGGATCTGGAGCCTCAGCAACTGCTTCTGTTTGTCCAGTCCTTTGGGATCCCTGTCTCCAGCATGAGCAAACTCCTGCAATACCTGGATCAGGCAGTGTCCCATGACCC
>21_Locus_10552_Transcript_2/2_Confidence_1.000_Length_1332
ACTGGAGTTCGTGGGCGAAGGGCCGGAGGTTGAGCAAAGGCATGTACTGGACATATTCCAGGGAGTAAGGAATGTGGAGTGCCTCCCTCTCCAACAGACTTTTGATGACATGACTGAGCCTCTTCCACTCGCTCTGACTACACCATGGAAGGACTTGGATGAGGGCCACCAGGAAACCCTTGCTGAAGAGATTGACTTCTTCTGGGTTATCCACATTGACCGAGAGAAGCACGAGCATCTGCTCCCTAAGGGCCACAGAGATACAGCAGCACTCCATCCATGCCATAAGCCCACTTCCTGTTCCATAAGCCAGGAGGGGGCGGGAAGTCCACTCGTCTTCCGAGAGCTTGCAGACTTCAAAAAGAGTGGCCGGGACTTCATTCTTAAAGTGCTCTCCATAAAGACTCTTCAGCCGGAGGCCAACTGTCCAGTCTAGGGTTTCCACCCTTTTGTGCAGCCAAGCCACCGACTGAGTCCACAGTTCTGGGGAGAGGGAAGACTTCTGAGCCACCAGTGTCTCACACAGCTCTGAGAGGTTGCTGACCACCAAGTCCTTGGTCTCCAGAGATGGACCAGGTTGGTCTTGGGACTTGTGCCAGTACCTTGTGTAGCCGTCAAGAAGCTTGCAGAGGCAAAGGATGAGTGGAAATGGGTGGCAGGTCTTAATCCAGCTCCCTTCCGAAGGCAACGGCATTTTCAAAACCTTGTTGAGGATCTGCAAGCAGAGCTCCATGTGAGGAAAGTCCGACTTCAGATAGGGAAGGACGAAGTTTTTGGTCACCTCCGTGGGTGAGAGAACAGGGCTGGCTGAGTTCGGCTGCATAAGAAAGACCAAGAACTCTATAAACTGCTCTTTATCCTTGGTGGAAGAAAGTCGGCCCCAAACAGTCTCCTTCAGGCATCCCACCAGCAGGTTGCTGGACGTGCCTGTATCTTCAGCATCCTGGAAGCGGAGTGCTGGGAAGGAGCACAGTATCTCTGCCAGGAAATGGTGTGTTCCTAGGTTGGTCACAGCCAAGGTGCACACTTTCTTTACCGTTTCCTCCGGGTGGATCAACGCCAGCCGAGACACTGAAGTCACTGCCTTCTTAAAGCCCTGATCGGACACACTCTGCACAATCTGGTTGAAAGCCACATTGAGCTCTTCTTGGAACCCTTCAGTGAAGGTCTTCAAGCTGATGGAAAGGCCCTTCCTGCCCCAGGTAGCCAAGACACCCGAAATCACTTTGTTTTTATCTGGCAAGGAAAGCTCTGCGTAACACTCCAGAATGACTTTGGTGACTTTGTTCTGCATCTCCTGGCTCTCTCCATTACTGGATGATTGGCTAAAAG
>21_Locus_10553_Transcript_1/1_Confidence_1.000_Length_179
GCAAAACATAGATGAGAGCAGTCACACATAATGCTCTCGAGGATTGATGTAGACTCTTCCATTTCCTGGGTTTTGATATTGTTTGCTGTTCCAGTCTTTGTAACTCATCTGCTTATAAACAGGGTACATCTGCTGAAGACAGTCTTGTGCCAATGGTTTTTCATCTTCATAGCTAAGTT
>21_Locus_10554_Transcript_1/1_Confidence_1.000_Length_1129
CTTCCGATCTAAAACCTAAACAAGTCCAGCTTAAGAAAAAAGCACCTCAACTAAGACAAGAGAAAGGGGAAAAGGGAAAACTGGAAGGAACAAAAAGACCTTCCAGAACAAAACTGGAGAAAGATCGACATGGTAAAAAAAGGTCTTCTAAAGAGAAACTGGACTTATCAGTTGGCTCCAGTGATGCTTATGATTTTATTTCTGAGGAGAGTAGACATGTCACTCCTTTCCGACAAAACAAGGTGAATGAGAATGACATTGCAGTTGAAACCAATACACCAGAAATGGAAGCGTGTAGTGAACCAAGTGTTTCAGAAGTGGATTCTGATGACAGTTCCTATGAGCCTTATAGCAAGAAATCAAAAGGCAGAAAGCGCTTAGCCTGTGAAAGTGATACAAGCCCAGCCCACACAAGAAAGCAAACTAAAAGGTCTGTAGAGCAGCTGCAGCAGCATGAGAAGTATCTGGATAAATCGGAGATTAAGAGTACTAAATCAAATGAAAAATCGATCAGCACAGTGGGAAGTACTCAGGTTGCTAGCTCCTCTGTAACTGGAGAACCCAGTTTTAAGTCCAATGCTGTGAGAAAAATAGATGAAGTAAAAGCATGTTTACCTCTTGTTGCTGTGGATGGAGTAAAAAGAACAGATGGAAATTCTTCCTTTGGAAACATACAATGCAGTTTTGCTAAAGGTGAACTTTCTGAAGCTTCTCGTTGTCGTCTCGGTGACATCACCAATATCTCTTCCTCCTGTGACATAACAAATAGGATTTCACACCCACGTCTTGGTACTGATGAAAAACAAGGTATTCCCGATGGAAAACGCAGGTGTACTGTTAGCGTGTGCTATAAGGAACCAAATATGAATCGGAAGCTCAGAAGAGGAGACCCTTTTACAGATACATGTTTTTTACGTTCTCCAATTTTCAAGCAGAAAAAGGACTCCAAACACCGGCCTGTTAAGAAGGCCTCACTTGCCAAATATAATGAGGCTTTTGTTGGCTGTCACTAAGGACCTCTTGACACCTTAAGGCCCTTGTCAAACTACATGCATATCTCTTGGGATTTCATGTGTCAAATGTTGCATTACTATGGTATGAAAGTAGTGTATTCGTTAATCAAACTCCG
>21_Locus_10555_Transcript_1/1_Confidence_1.000_Length_197
AATGATTCTGCCATGCACTGGGAAGACTTGTTTAAACATTACAGAGGAAATCTGTAGCGGTCCTGGGCTTTCATTAATTGCCTTGGAGCTGCTTCTGCCTACTAACTTTAACAATGAGACAACAAAAGTGTATATTAGGTACAAACTCAGCCTCCTCCTTAAGGTGAAATCCTCCCCCCATTAAAGTCAATGGGAGC
>21_Locus_10556_Transcript_1/1_Confidence_1.000_Length_164
CAGCCACTTTCAACAGTTATGAAAGGAATTTAGCTTTTTCTAGAGATGTATTAAAATCGAAGTGCATTGCTACCTAAGAGGGAGGGATGGGGGGAAGAATCTGCCTTATAAACACTGATGACAGACTGCAGGGAAAGGCTTCTGGAGCAGGAGGATGGCAAGGG
>21_Locus_10557_Transcript_1/1_Confidence_1.000_Length_1050
CGCGTAAAGGAGGTTCTTCTGGATGAGGATGATGATCTCTGGGTTGCCCTGCGCCACAAGCACATCGCAGAAGTGTCCCAGGAGGTTACCCGCTCTCTGAAGGACTTCTCTTCCAGCAAGAGGATGAACACAGGCGAGAAGACGACTATGCGGGACCTGTCCCAGATGCTGAAGAAGATGCCACAGTACCAGAAGGAACTCAGCAAGTATTCCACCCACCTGCACCTTGCTGAGGACTGCATGAAGCATTACCAAGGCACTGTGGATAAGCTCTGCCGAGTCGAACAGGACCTGGCCATGGGTACTGATGCTGAGGGAGAGAAGATCAAGGACCCTATGAGGGCCATTGTCCCGATCCTGCTGGATGCGAATGTCAGCACTTACGACAAGATCAGGATCATCCTGCTCTACATTTTCCTGAAGAATGGTATCACCGAGGAGAACCTGAACAAGCTGATCCAGCATGCTCAGATCCCGCCCGAGGACAGTGAGATCATCACCAACATGGCCCACCTTGGAGTGCCCATCATCACAGACTCCACCTTGCGTCGCAGGAGCAAGCCGGAGCGAAAGGAGCGTATCAGCGAGCAGACCTATCAGCTCTCACGATGGACCCCGGTAGTGAAAGACATCATGGAGGATGCAATTGAAGATAAACTGGACACCAAGCATTATCCCTATATCTCCACCCGCTCCTCGGCCTCCTTCAGTACCACTGCTGTCAGTGCCCGCTACGGTCACTGGCACAAGAACAAGGCCCCCGGAGAGTACAGGAGCGGCCCCCGCCTCATTATCTTTGTCCTGGGGGGCGTGAGCCTGAGTGAGATGCGCTGCGCCTATGAGGTGACACAAGCCAGCGGAAAGTGGGAGGTGCTAATAGGGTCCACTCACATCCTCACCCCACAGAAACTGCTGGACACGCTGAAGAAACTGAATAAAACAGATGAAGAAAGCAGCAGTTAAAAGAATCATTAACTAAAAGCAAATGAAACAAGGATGAATCCACCTTCCTGGCTTTCGGCAGCTCTCCTCATGGCTGCCCTGTTAATG
>21_Locus_10558_Transcript_1/1_Confidence_1.000_Length_900
AAGAAGAGCAAAGAAGTTTTCAGGAAAGAGATGTCCCAGTTCATTGTGCAGTGTCTGAACCCATACCGCAAACCCGACTGCAAAGTAGGGAGGATAACCACAACGGAGGACTTCAAACACTTAGCACGCAAGCTGACTCACGGCGTGATGAACAAGGAGCTGAAGTATTGCAAAAACCCAGAAGATCTGGAGTGCAACGAGAACGTCAAACACAAAACCAAGGAATACATCAAGAAGTACATGCAGAAATTTGGGGCCGTTTACAAACCCAAAGAGGACATGGACTTGGAATAACTGCGGTGGGAAAGAGCCCATCCTCTTTTGGAAGCGGCAAGTGGGGAACCTCACCCCGCAGCCCCCCCAGGGGAATCTGGCAGGACTCTGCCCGCATCACCCCAGGAATTGTGTGACAGAAGCAAAAGCTCTTTCTGTATGAAATCCGTTGTGTTGGCGGGTGAGAGAGGTGACACAGGAGGAGGGCCAGAGCAGAGAAGGGACATGCCTTGTCCGGCTGTGACTCAACAGCCCCTCTGGCTCAACCCGGGTCTCGAATCTGGCGGTGCTGTCAAGCGCAATGACCTTTGCGCGTATCTTGTGTCCCTCAAGATCTGTATTATATTTTAACGTCTATGTGAATATATTGATGATTTTTTGGTTTTTTTTGCTTTTAACCCTAGCCGTGCCGATATCACGGGAACACTTTGTAAGGATAGTTCTGGGGTTTGTTTTTTTGTTCTCCCGCAAGGTTTAATCTGTTATCATGTAAATATTTGGGAACAGGCCGCCTTTGGGTTTCTGGCTGGCCTCGTGCTATGTTGATAAGATTGATTTTACTGCTTAAATCATTTTACTTTATTCAATTTTTACTGAACTTTTTATGTAAAAAAAAATTTAAAAAAT
>21_Locus_10559_Transcript_1/1_Confidence_1.000_Length_113
TTGAAATCAAAGGCTTTGTTACCGTCTTTACTTTAACATTTAACCATTTATAAACCTTCAGAAATGCTATGGTCTGCCAATGTATGCTATGTTTGATAACCTGACCATTAACG
>21_Locus_1055_Transcript_1/1_Confidence_1.000_Length_843
GCTCTTCCGATCTGCTGGCTCGGGCGGCGCGTGGGGCTGGGAGTCTCCTGCTGCGGAACGCCGGGCGGCCGGTGCCTGCAACGTGGCTGGCTCCCGGGCCGCGGCGATGGCTGTCCAGCCTGCCCGTCAACACGGTCGTCCTCTTCGTGCCCCAGCAGGAGGCCTGGGTGGTGGAGAGAATGGGCAAGTTCCACCGGATCCTGGAACCTGGTCTCAACTTTCTCATCCCGCTGCTGGATCGGATCCGCTATGTGCAAAGCCTCAAGGAGATCGTCATCAGTGTGCCTGAGCAGTCAGCTGTTACCCTGGATAACGTGACCTTGCAGATTGACGGCGTCCTCTATCTGCGCATCATGGACCCCTACAAGGCAAGTTATGGCGTGGAGGACCCCGAGTATGCAGTGACGCAGCTGGCCCAGACCACGATGCGCTCGGAACTGGGCAAGCTCTCCCTGGACAGGGTCTTCCGGGAGCGCGAGACGCTCAACACCTGCATCGTCGACGCCATCAACCAGGCCTCAGACTACTGGGGCATCCGGTGCCTGCGCTATGAGATCAAAGACATCCACGTCCCACCCCGGGTGCAGGAGTCCATGCAGATGCAGGTGGAGGCAGAGAGGAGGAAGCGAGCGACGGTGCTGGAGTCGGAGGGGACCAGGGAGTCAGCCATCAACGTGGCCGAGGGGCAGAAGCAAGCCCAGATCCTGGCTTCTGAGGCCCAGAAAGCCGAGCAGATCAACAAAGCGGCTGGGGAGGCCAATGCCATATCGGCCAAGGCCAAAGCCAAATCTGAGGCGATCAATCTCCTGGCGGCTGCTCTCTCGCAGCAGAACGGCAGCTCAG
>21_Locus_10563_Transcript_1/1_Confidence_1.000_Length_841
GGGGACGCTGGGATAAGATGGCGGACGGAGAGGGTAGCAACGGGGATTCTGTGGTTTTGCCGGTGGGGAAGGAGGCAGTTGATCGTTTAATCAGAGAGAATAATCACCTCTTCACAGACGCTCAGTGTAAAGTGTGCAGCGCAGTACTTATTTCGGAGTCCCAGAAACTTGCTCATTACCAGAGCAAAAAACATGCAAACAAAGTGCGACGGTACATGGCCATCCATGGCGAGGAGGAGTTCAGCCAAGGCAAGAAGATAAAGCTGGAGACCAAACAGGAGAGTAGCAATGGAGAAGACAGGAACAAGTGTTGTCCCATCTGTAACATGACCTTCTCCTCACCAGTTGTGGCTTCATCTCACTACCTAGGCAAGACACATGCCAGGAATCTGAAACTGAAGCAACAATCCCCCAAAGCAGAAGCTGCCGTCCCTGCACAGAAACGTCCTGCTAATGTCCCTCCCACTACTGTGTCCTCCAATGAGGATAACCAAAACACCTCTGACCCAGACAAGTTCTGCAGTCTCTGCCATGCTACTTTCAACAACCCCTTGATGGCAAAACAGCACTACGTAGGCAAGAAACACAAAAAGCAAGAGACCAAACTCAAGCTGATGGCGCACTATAGGCGAACCCCTGATGCACCTGCATCCTCCTCCACAGGATGCCCGGAGCAGTGCCCATCGTAGGACGATTTCCAAGACAGCAGTATGTTCGGGAAGAAGCAACAGCCCCAGGTGGCTACAGTTATTTCAGCCAAGACCTCTAGAGCAAGTTGCAGCCCTGTTCTTGGATTGTCAGTGACCCAAAAGCAAACATCCTTTTGCCATCTCACCACGGG
>21_Locus_10564_Transcript_1/1_Confidence_1.000_Length_654
CTCTATTCAGTGCTAAAATATCTCTCCATTTCCCCATGCAGCCAGTGCCTCCACTGCAATGGAGACTCATTCAAAGACTCGATTCAACATGCAGATTGAGACAGAGAGGGAGCAAGTCCATTATAGCAGAGGAGAGTGACAGGAGCTCTGTGAAACCAAGCTGGGGGGTTGTTCCTGGGGAGGAAGGGGCAAAGGGAATGGGAGAAACCCCAGATCCTACCCCATCCTAGCTCCCCTAGAAACCAAGCACTTCAGTCCCACCACAAGAGCACCCCAGCCCTGCCTCTGTTCAGTAACAGAGGGGGGTGCCGGCTGGAGGGTTTGTGCTAAGTGTAGCTTGGATGATACAAAGGCTATGTGACTATCATGGGGTAGCCCCCAAACCTGTCCTTGTCTTCCAAACACAGGGACACTCCAGAACACAGCCCCGTCAATGCACCCAGCCTGCCTGCCACAGCACCCAGCCTTTGTCCTGTCCCTCTGGTACTAATGGTTTAAGCCAACAGTTATTGCACAGTGTCCCAGCTGGGATCCCTACTATGTGCCATGCTAGACCTCTGCTGGGATCCCCAGGGCCCCAAAGCCCTTGTCCTGGTCCTTCCCCCCATTCCATGTAAGGAGCAGAATCACTGAATGCAGCTTGCTCAGTCCCAG
>21_Locus_10566_Transcript_1/1_Confidence_1.000_Length_580
GTCGGTTCGTGCTTGCCAATGGCCACGTCGTCAGCGGAGGAGGAGATGGGAACATTGCCCTTCACGAGGTCCACGGCGCGCTCAGCATCCGATTCTCCGCACACGAGCAAGAGGTGAACTGCGTGGACAGCCGAGGAGGCATCGTTGCGAGCGGCTCCCGGGACCGGACGGCAAAGGTCTGGTCTCTGTCGCCAGGCGGAGCTCGGCAGTGCCTGCACACAGTACAGACGGAGGACCGGGTCTGGTCGGTAGCCATTAGTCCGCTGTTAAGCTCATTTGTGACCGGGACGGCTTGCTGTGGACACGCCTCACCTCTGAGAATCTGGGACCTGCAGAGTGGGCAGCTAGCGACCAGCCTCGGGACTGACTTCCACCGAGGGGCAGGTGTCCTGGACGTCTTGTATGAAACCCCCTCCACCTTGCTGTCCTGTGGCTACGACACCTACATCCGGTACTGGGACGTCCGGGCCAACACCAGGCAGTGCGTCAGGGAGTGGGAGGAGCCCCACGACAGCGCCTTGTACTGCATCCAGAGTGACGGGAACCACATGATCGCGAGCGGCTCCTCCTACTACGGTGT
>21_Locus_10568_Transcript_1/1_Confidence_1.000_Length_222
TCCAAATTGAATCAATAAAGAACCAATCTAGTTTGATTTAGGTTTAAAAATCCAAAGCTTCATCCAAAAGAAAAAAAGATGCCTTTACATGTGCTGTGATCAATGCCTTGTTTGTCTTTCAAATCCTGTTCCAAGTTTCCTCGCTGCTTAACACTGTGCTGGTAAGATAGGCAAGAACACTGCAAAATATACAATCCAATATCAGTCTCAAATATAATTGGA
>21_Locus_10569_Transcript_1/1_Confidence_1.000_Length_107
AAAAAGAAAAAGAAAAAAAATAGAGCCGCCCAGACGACCGATCATGTGTTAGGCTAGATTTCTGCCTTTAAAGGATTCAATGTATCAATTGGAGAACGACAACCACA
>21_Locus_1056_Transcript_1/1_Confidence_1.000_Length_3410
CAAAATTTTAAAGCTGGCTACTTATTAGCTTTCCTATTGGCTAAGTAACAGCAATGACATTAAAAGAAACTGCATCCAAAGTTTTAAAAATGCAACCTTTACATTTAAAGACGTTCCAAAAATGAAATGCAACTACGCAGCCTCACACTCCAAATGAAAACATCTGCTAGGCTCAGGCTGGAATACGGAATGTTATAGATGAACGTAGTAGAAACAGCCATGACACTGTTTAGTGAAGACTGGAATCAAATGAAGGCCATTCTTTCAAAGCCTGAAAATCGTAAGTTTATATGAACTTTACTTTCCATATGTCTGGCTTTTTTTAATGGCGTGTTACCTAGTAGACGGCTTCAAATGTCTGTCTGCACAGATCTTCTCTCCATTGCCATTCCCATGTTTTCATAAACAAGAATTGTGTGAACTGCATATGCCTTCTGCTATAACATTCAGCACATGAACAGAACTATACTTCTACTGTATTTCACAAAAACAAAGTACAGCATCCTCGATCTATTATCTGTACTGCATTAAAAAAAGTTAACGTTAAAAACAAAACAGCTTTTTCCTTAAATCTTTAAACTTTTCTGCATTTAAGCCGCTTTTTTTTGCCTTTGTTCTTCAGCCATTTTATCCAGAATTTTCTTTAGCTTTTGATAATGAGGAAGGCTGCTGCAATGGGTTTTCTTTGCAACATCTTCATTAGTGTAAAACAGGGAACATAATTTGCAATAAAACCCTGTTTTGGGTACCACGTAATTCACACCAACAGGAACATTTGGCTGATATGGTCCAATTCTGTACTCATCTGGAACAAGAGATTTCTCTTGGCCGCTCTTTGGTTCCTCCTCTTCCTGTGCACTGGGATTTTCGTTTGTACTTTTCTCAGGATCTTGTGTTACTGCACTGTCAGAATCTTCAGCAGTTTCCAGCTTTATGTTCTCTTCAGGTTTGGTTCCATTTTCCAATCCCTCAGTTTCCTGCTCAGGTTCTTCTATCTTGTCAACCTTGATTTCAGCCAAGTTATCGTCATTTTTGCCAGCAGATTTAATGGCCTTGCCCGCTTTACGAAGTTTCTGATGTTCTGAATCTTCTTCGTCACCAACCTCATCTAGAGTGACAAAGCCTTCCATGCTCCGTGGGAATCCACCTACATAGCGCTTTTTAAGTTTCTTTTTTGCTGCGGCAGTTGTACCTGCATTCCCTTCAGTTTTTGTGGTAGCATCAGCAGCTGCATCCTTTTTTTCTTCAGTAGCCACATCACCTACATTGGCAACATCAGCCTCATCTGCTGCTGAGCTGCCACTCTCTAACAACGCTGCTGCTTCTTCCTCATCTACCAGCAGCTCATCATCAGATTCAAGGAGTAAACTGGGCTCCTCTTGGTCCCCTTGTTCATTTCCCTTTGCATCTGACTTTTCTGCCTCGTCCTCCTTTTTCTCCTCTTTGTCTTTCTCTTCACCACTGCCATCAGTTTTCTGATCATCATCGCTCTTCAGTTTTTTATCACTTGGAGAATCTTTGTCATCTGGAGAATAAGATCTCTTTCTAGGTTTGTCTTTTTTCAGTAATTCTACTCCTTTGTTGGGAATCCTTAACACCAGCTTCTTGTATTTTTCAGACAAATCAACCTTCACACATCTGCCTTGGAACCAAAGTGCCTTGTTCAAACATTGCTCCACCATGGCTAGAGCATCTTCTCTGTTCTCCATTTCTATGAATGCCTGGCTCTTCATTCTCATCAGTATGTAATTCTTTATTTTTCCATAGGGCTCAGCTAGCTTGAGTACCGCATTGTCAGAATACCCGGAATGGGGTAAATTGCTGAGGTGGATGACACGACCAAGTTCTGGTTTGGGTGGCTCAAATTTTTGGTCAGGCTTCCCTTCTGGTTTCTTTATTCTTTTATACTTCTGGGATAAGTGGACTCTTACAGGTTTGCCAAAGACGAGCGCTGGCGTCGTAGAATAATATTCCACCACAGCCTGGGCATCTTCAGTGGTTGACATCTCAATGAATGCCTCATTAATCTTGTTCAGGATCAGATGATTTGTGATTATTCCAAATGGTTCAACAAGCTGCAGCAACTGGTACCTCAAGTTTTTTCCCCTCTGAAAATCCATAATGTGTACAACTCTGCTGGTTTCGATTCTGCCTTTTTGCATGTGTCTTGGCCCTTGCATACTTCCATTTCCAGCACCTCTTGGCCCAACTGGTCCTCCAAGATGAAATGGGGGTGGAGCCGGCCCCAGAATTCCTGGTGCAGGGTTTGTAGATTGCTGCAACATAAATGGATCACCCATTCCATGTCCAGAATCGCTATCTGGATTCCATTCTGGGTATATTTCAAGAAGAAGTTGACAACGTCGATTGTGAGTTGCTCCATTGATATGCTGGTTCCACTCCTTATTGGAATGAACTGGTAAATCACATATAGAGCACAGATGGGGATAACCCTTCGGTAAGAATCCATGGAAGTCTTCAATATTGCTATTTGGAGGAGCACCTCTCTTTTTCTCAAACAGAGATCTCTCAGGACCACGACTCATTCTGTCATATTCACTGTCAAATTTACGATACTTATGCGAGGTCTCACCATAAAAAGAGTCATCCCTACACCTTTCTCCATCTCTTAATCTGTCATCTTCATAATCCCTTCTGTCATAATAACCAGATTCTTGAGAACGGGTTCCATGGTCATAGTCAACAACTGGATTGAGACTAGAACCACGATCATCAAAACTATCTCTTCTAAAATGCCTTTTTTCTTCCCAATCATCCCTAGGAACTCTGTATGGTGGTTCCCGTGTAGCTGATCTGCCATCTCTACCATAACTCAGTGAAGGGCCTTCTTCAGCTCTCCTCCTTTTAAGTTGCAGAAGGATTTGAGGCAAGTTTTCAGGAGTAATCTTGTCCTCAGGATAGCGACTCAGTTCATCTAAGTCTCTAGCAGACAGACCAAAGCTGGCCAAAATGTTAGTGGCCTGCTCTGCTTCTCCACGGTGTGAAGACAAAGGGAGTGGACCTCTACTTCCAATGTTAAACAGAGACTGTAAGCTATGGGAAGATGTACTAGCAGAAGACAGTGCACTATGAGATCCTTGTTGGTTCAATGAAGAACTCATTCCAAGATTCATTAAGCTAGCAAGGCGTGCAGTACTCTGGTTCATCCTTCCAAGAGATGCTGGTACACCTAAAGATTGAGTAGCAGCAGCAAGAAGGCCTATTCCTGCAGCAGACAGGTCACGGCCATGACCTTGTGAATCCCTACTTAGAGATGACTGCTGGAATGACTTGGACATTGCAGAACTAGTGTCTACTTTATGGATAAAAACGTTAAAGATGGCGGAAAAGAAAGCTCGCACTACAGAACTAGGTAAACTTCACTTCAAAAATGGTAATGCCAAGAAAAG
>21_Locus_10570_Transcript_1/1_Confidence_1.000_Length_1132
CTTTATTAATGTAAGGGAAGTGATTTTAAAAAGACTTTTACACCTCATTAGTCAGATCAATTCAAATCAGACTTTAATGGACAAAGCAGGTATGAAGTGGAACATTACAACTGCATCCCTTTTAAGAGTGCAAATTCAACTTAGTAGTTTGAGAGCAGAGTTGAAGGGTGCCAAATTCTCACAAGACTTCATCCATTTTTGCACATTGACTGGAACTGAATTGGAGCTCCCCGTCTGCTGAAGCGCACACCATGTCACAATGTCTGCTACAGTGAGTTCGCTTCCCACTAACCAGGGGGTCTTGCCAAGGGTTGCATTCATGGACCGCAAAACAGCTGATTTCTCCTTATTGCTTCCTCCTTTCAGCTGGAAGATGGCTGTGTCTACCCAACTGTCCACCAGAGTTGAAGTGACAGCATTAGGCTTCTGGCCAAATAGGGAGAACAAGAATCTAGCAATGTTTCCTTCTCCTTCAATGGGACACATGGTTTGAATGCTGAACTTCATCTGGGGCTTTGGCACATCTTTCCAAATTAGAGTGAAGCCCAATTGATATTCATGTCTTGATTGTTTCTTAGGCTGCTCACCAAAGCATTTCAAGAGATTTTCTGGTACGTTCTTCACTGATGAGTGTGTATGAACAGCTGATAATATCCTGTAGCGCTCACACAATAGGCTATGCAGTACCAAAAGTGAGAGTGGAGGTAGAGAGGGATTTGCATTGATCACAATATCCTTCAGAGCACCATAATCCTGCTTCCCAAGCATTGAATCCAAGTCTACAGCGTTTGCAGTTAAAGGAGCCCGTTCATCAGCTTGGATGATATTAGTTACATCAAAGTCCGCATCTGGTGTTTGTATCATCTTTGAGAGCCCATCGACAGCGGCTTTCAGCTCATATAAGCGCTTTAGTATCTCTTCTTGGCGGGACTCAAGTGCTTGAAGGGATGGGTCAACCTCTTCCTGGTGCGGTGCTGCCAGGCCGCGGTGAGGGTTGCGCACGCGGTACATGCAGGTGGGGAGCTGCTCGGCCGGCACCGCCGCGCCCGGCCCCCCTTGAAAGGGCCTCACCTTGTACATGGGCATCGCGGCGGCAACGGGCAGCTCCTCTCTCTGACTGAGTGAGCCCCGC
>21_Locus_10571_Transcript_1/1_Confidence_1.000_Length_758
TGCGGCTGGAGGGAGAGGAGAGCAAGCGACGGAGGAGACCGAGCAGCGCAGGCAGCTGCTGCCTTCGATCCCCGGGACAATGGTGCTGGACAAGGAGGACGGCGTGCCAATGTTATCTGTACAGCCTAAAGGGAAACAGAAGGGTTGTGCTGGCTGCAATCGAAAGATCAAGGACCGATACCTGCTGAAGGCCTTGGATAAGTATTGGCACGAAGATTGTCTAAAGTGTGCCTGCTGTGACTGCCGTCTTGGAGAGGTTGGATCAACTCTTTACACAAAAGCAAATCTTATTCTCTGCCGCAGAGATTACCTGAGGCTCTTTGGTACCACTGGGAATTGTGCTGCTTGCAGTAAACTGATCCCTGCCTTTGAGATGGTGATGAGGGCCAGAGATAATGTTTACCATTTGGACTGCTTTGCCTGCCAGCTCTGCAACCAGAGATTTTGTGTGGGAGACAAATTTTTCCTGAAGAACAACATGATCTTGTGTCAGATGGACTATGAGGAGGGACAGCTGAATGGGAGCTTTGAGTCTCAAGTCCAATAGCGAACCCTGCTTGGTGGAAGCACTGTGGGATGGACGTTCGGCCACATGAGCAGTGAAGGGCGTCTGTCAGCTTGCCTGCAATATTTTTTTAAATTCTTGGTCCAGAAAGGACTAAAATACATTGTAGTACTTTTTCCCCCACCCCCAACACAAAGCAGTTACAAATTTTAGATGTACAGTTGTGCCTGCTTAGCTGAGCACTGCATTGCCT
>21_Locus_10572_Transcript_1/1_Confidence_1.000_Length_117
CTGGAGTCCAGTCGCAGCAAGTTCATTGGTTACACCCTGGGGAGTGACACAAACACAGTCGTGGGGCTGCCTAGGCCCATCCATGAAAGCATCAGAACTCTGAAACTGCACAAGTAC
>21_Locus_10573_Transcript_1/1_Confidence_1.000_Length_274
TTTTTTAAGTTGGCCGCAGCTGAAGGATGTTTTTATTTAAAGAAACAAAAATTCCCTGTGCTTGAAGCTTAGTTTTGTAGCAGCCATGTTAACACAGTCCTTTCGGGAGAAGGCTTTGATGTGCTTTACTGGCTTAGGGCAAGCTTTGAGGAACGATTTGGGGACTTGCTGGGGGAGGCATCTAAGTACTTTGTGAAAAGTGGGCCCGTTTACTATCCCCATTTATGCCCCCCAAGGTGAGTCCCTTCTGGTGAGCTTGGCCACGGCATTCTGG
>21_Locus_10574_Transcript_2/2_Confidence_0.875_Length_1097
CAAGGTTTATTTTTTCTGTCTAAAATTAGAGTTGCTGTTTCAGCTGGTTCTGCGCCTTTGCCAAGGAAAAAGCAAGAAGGGTAAAAGGACAGCTGTGATATCTGTACCAAGTGCCAGATACCACAGGCCTTTTTGAAAACACAGTTCAAATCCAAGGGGAGCTTTCCTGAGTAAAAGACGATGGCTATGGCCTCAGATTTTGAGCTTACCCTCTGGCTTCCTTTCCTACAGCAGTAGCATCTATTTCACACGGGTGGCAAGGTGGGCTGTACGTGACTTTTGCGGGCATACTTTTCCCAAGGCACGTGTGGCAGGTCTGACTACCTGAGCTGCTATTACTGAAGTTGCAATATGTCTTGAGGCTGTTTTATGTAATGTGGGATCCTTATCCTTGCTTACTGACACTCTCTTTGATCCCTTTGTTGAACACAAAGGGGCACTTCAGAATGATTTTATCCAGCAGTGTTTCAAAATACTATCTAAGGGAGCCTTTAAACTTGTCATATTTCTTTTCCTCCAAGGCTGATTCTGTACTTACAAGCACAGTGCGATTAGTATCAAGCAGCCACTTAGCTTGACATTAGCTTTCAAGATCTCTTGGGATAGGGGGTAAGAAGCTGTTGAAAATTGTTTCAAGATTGTTCCTCTATGCCAGACGGACATCTCGTTTTAAAAAAAGCTGCTCAGACATTTCTGATAGAACAAGATAGACACAACACTTTTCATGTCTGTTTCCATCTACAAGATTGGTAATGGTGTTTGCTACACGTAAACTTCACTGACAAGTGGTTTATCTGATAGTCATGTTCTTGTTTTTTAAGCCCTTTGGTGTTTGGTTGGTTGGTTGGTTGGTTGGGTTTTTTTAATGGTCCAAATAAAATATGTGTTTTACGGGGGGGAAATCTACAGTGGTTTATAGTGCCTGTCTATTGACATTGATTGTTTGATTGTAAAAATATTCCACCAGCTTCTCTCTTTTAAAACCATCTCAAGTCCTTCTGCTGAGATCTATTCTGGATGCAGACCTTTCTTGTCCTTACATCGAAGTAACTGCTACATTCTTCAGGTGTCTTCAACAGTGTTCTCACAGTTCAACC
>21_Locus_10575_Transcript_1/1_Confidence_1.000_Length_160
CTAAACTCCCCTCTTCTGTGTACGTTTACATACTTAGTTCAGATAAATGAGGGGGGTTTTCAATTCAAAAACAGTGTTAAATTGTTCAAGTTGCTCACGCTGGCAGAACTCTTCATCAGGAGACATCGGGCACAGTTTGAATGCACTGAAGCTGCAGCTA
>21_Locus_10576_Transcript_1/1_Confidence_1.000_Length_516
TAACGACAACAGTGAAAGTCAGTATGATGACACGAGATGGGTGCTATGAAACTCACTATGATGAGAAGCTGTGTTGTGAGCTTGTGCGGATCCCTTACAAAGGAGGTGCTGCTGCACTGTTTATCCTGCCGGCTGAAGGGAAAATGAAACATGTGGAGGATGCTCTGCTGCAAGAAACTGTGTCTAGATGGGAAACTTCACTCCAAAAAGAGAGAATAATGCTATTCATTCCTAAGTTTTCTATCGCTGGTACCTATGATGTGAAAGACCTAATGGAGAGCATGGGTGTGACCGAGGTATTCAGTGACCATGCTGATCTCTCTGGAATCACTGGGCAGCCTGACCTAAAAGTTTCCAAAGTTGTTCACAAAGCCTTGTTGAATGTTCATGAGTTCGGCACTGAGGCCGTAGGAGCCACAGTCATGGAATGTGTCCTATGTTCTCTTCCTCCTACCATTAGATTCAACAGACCCTTCCTGTTGCTGATTGTTGATCAAACTACCCACAGCATTCTCT
>21_Locus_10578_Transcript_1/1_Confidence_1.000_Length_273
TTGGGGGCACAAATGAACTGTTCCCCATGACCCCACCCCATAACTGTTGTGCCCCAAGCCCCATAATTAGTTCATGCTAGATCAGCTGCTTAGCTGCTTTGTGGCTCCAGCCAGAAGCAGCTGATCTAGGAAGCCGCGGGTACCCCCAGGAAATTCATGCCGCAGCGCCACATGAGGGACCGTCAACGCCAGACTGAATGCAGCAGCGCAACTTAGGCAAAGCTTCCTAAGGTGGCCACCCACCCAGCCGGGGAAAGTAGAGAGTGGCAGGGG
>21_Locus_10579_Transcript_1/2_Confidence_1.000_Length_257
AGCCCCTCTGGGAGTAGTGGCCCGTGGGTTCCCCGCAGTGGCTGGCTCTGCTGTGTTCCGCAGGCAGGGTGCGACTCCAAGGGGGAGACGAGGGTTACTTGGTGCCCATGGCTGGAGGGGGTGGGTGGGGGGCAGGCCTGCTCCCACCGCCTCCATGTTGGGACTGACCCTGTTCTGGTCATTCTGGCTGCTCGCTGGCCTCCGTGCGTGATACCAGCTCAGCACACAGGGAGTAAGAGCCAGGGGCCTGGGCCTGG
>21_Locus_10581_Transcript_1/1_Confidence_1.000_Length_422
TGGCTGGTCGTGTGCAGAGTGGATGAGAGAGTAGCAGCTTTGCGCTATATAGGAAAGTCATATTTCTTATAACACTTGTGAGAGAGATTTCTCCAGGGAAGGAGAGGATTCCCAGGAGTGAGAGACCACCCCCAAAACATCAGGGCATTGCTACAAGGGAATCATTTCTTTGTCTGCGGTCCTTTAGTTCTGGTCTTGCGTAGAACAGTAGAGGCAAACCTCAGGCCTTCCCCTAGGGCTCCCATGACGCTCGCCAGCAAGTCTGACTTCTGCTTTGAGTCGATCTCTTTCCGGAGGCCACTGATCTCCTGCTCCATTAACCTGGCTCTGTCATCAAAGCCCTTCTGCATCAGTTCCCCCTGCTCTTTCAGTTTGCAGGCCAAGGCTCGCTCAGCCTCCTTCTTGATGTCGGCAGCCTCTTC
>21_Locus_10582_Transcript_1/1_Confidence_1.000_Length_137
TCAGGTTGTGGGTTGGTTGATGGATTAGTCTTCCTACACTGTTAGATGCCTATGATTTGATAATTTACCATGACTTCCAACAGTATGCTTGCTGCCAGGGTATCTTGACTAACTTGTGCTTGTAAACAAAAAAGCTA
>21_Locus_10583_Transcript_1/1_Confidence_1.000_Length_209
GTGACATTTAATTTATTCATATAATTCACAATTAGTTCAGCAGTACTTTAAAATTTAATCTTACTATGCAAGTGATTACACAAACTTCTGAAAATACTAAAGCCGATTGTTCAGAAGGTAAAAAAATACCATGGGTATGAAATGCCATGGTAAATATAAGTGTTCAGCATACCACGCATAATCATAATGTCAGATGTTTGTTAAAAAAA
>21_Locus_10586_Transcript_1/1_Confidence_1.000_Length_441
CAAAAACAAGGACCTCAAAAAATATATTCTTGAAGATATGTTGAAGGTTGGGAAAGAAGCTGGTTTGAAGTCATTTGAGCAGGTTAAAGCCATTGCCCTGCACCCTGAAATGTTTTCTATTGAGAATGGCCTGTTGACACCAACATTAAAGGCAAAGAGACCTGAACTCCGCAAGTACTTCAAATCGGAGATAGATGAACTCTATGCGAAAGCCCAGATGTAACGGAGGAAAATGGCACACATCCGATGTCTACTGTTGGCCTTCATATCCGTAATCTTACTACAGCAAACTTAGGAAAGGAGACTGTGCAATCGTTAACTTGTACACAAATGGGTACTTGCCATAGGAATATTGAAGAAAATTGGAACACTGCCTTACTGTCCACTTGTGTTGCAGACCCATTTTTATGGTGACATATAAAATTTCCAAAATGAGCCTTA
>21_Locus_10587_Transcript_1/1_Confidence_1.000_Length_456
CCCGGGTTAGGGGCTTACCCCTCACACCAAAGCAAGGGGATTTAACCCTAGATAACAATCCTCCCTGGAGGGATACTGCCTTCCCAAGACCGACGCGGCTGCACAAAAGCAGCGGAAATATTTGGCACCTTGTCATTCTTGTTAGTCAAAAGAAAATATTATAAAGTGAAGAAATAAGACGTTTGAGGATCGTTGAAAGGGAGATGCAGGTGAGTGGAGGCTGGTGGGGTGGGACCGGGAGCTCCCTGCAGTCAGTAGAACTACCCCCCAGCCCTGAAGCAAACGCCTAGTCACTCCTTACCGCCCAAGAGAGCCACTCCATCTAGGTCTGCTCCCCTGGGACAGGGGAGCATCTCGCGCCATCCCACCAATGCAGTGCAAGGGACCCAGAAGTCCATGCGTGGACCCCCACCAGCCCCAGCGGTGCGTCCGCAGAGACGGCGTGGTACATGGAGG
>21_Locus_10588_Transcript_1/1_Confidence_1.000_Length_320
CTGGCATCCTAACAATTTTATAATGAGCCCCTGGGCCAAGCAAAGTTGGCTCACGGGCATTGCTGCTGTATACTTATGTTGACTGGCTAGCATGCGGCAGTCCATCACCATGGTCATGTTGAAACACACTTTGGTGAGTGGTTAAAGTCACACCCTTTAACCACATGTTATTCATTCACCCCTTGTGAGATGAGCCTATGCTGTCAGAGACACAAGCCACCTACTCCTGGAATCCTGTTGATGGTTACCTTGTTGAACGTTGACTACATCTTCAGTCTAGCCTTGTTTCTATTTAAGATGATTAAACAATTTCACAAGCA
>21_Locus_1058_Transcript_1/2_Confidence_1.000_Length_2088
GCAGCACCTGGCGGTGCAGGCTCTGGGAGGGGAGCTGGACTCCTGAAAGGGAAAGCCTGTGGCCTGGAGCCTGGAGAGTTTGTCTTGCCTGGTGGCAGAGGAGCCCTAGCAAAACTGAGTCCTAGAAAAGGGGCTGCCCAGCCCAGCTCTCCCCTCAGGCCGGGCCAGACAGGAGCACCAGTGTGTGAGGAAGAGGAAGATCCAGCCCTCGGCATCCAGCATGGTGGGAAAGCAGCACCTCTAACCCCTCGTGGACGAGGCAGAAGGGGTCGCCCCCCGTCATCACGAACCACTGGAACAAGGGATGCAGCTGGGAGCAGCTTGCCCGGGGTGGAGGATCTCTCCACCACCGCTGCCTTGCTAGAGGAGAAGCATTCTGCCTGCGCTGGGGGCCGCCAGCCAGAGGGCATGCTGTGCCGCAGCGACTCCCCTGAAATCCCGTTGCAAGAGGGGCCAGCTGCCTCAGACAGCACAGACCTGTCCTCTGGGAGCAGCTTCGTCGGTCTCAGGGTGGTGGCCAAATGGTCCTCGAATGGGTACTTCTATTCCGGGACCATCACCCAGGATGTTGGGGCTGGGAAGTACAAGCTGCTGTTTGACGACGGGTACGAATGTGACGTCTTGGGCAAAGACATCTTGCTCTGTGACCCCATCCCACTGGAAACAGAAGTGACGGCGCTCTCCGAGGACGAATACTTCAGTGCAGGTGTGGTGAAGGGCCACCGGAAGGAGTCTGGAGAGCTTTATTACTGCATTGAGAAGGAGGGCCAGAGGAAGTGGTACAAGCGGATGGCGGTCATCCTGTCCTTGGAACAGGGGAACAAGCTCCGGGAGCAGTTTGGGCTGGGTCCCTATGAACCCACCACGCCCTTGACTAAGGCAGCTGACATCAGCCTAGATAATTTGGTCGAAGGGAAGCGGAAGCGGCGCAGTCACGTGGGTTCCCCAAGCACATCCTGCAGCACAACCCCCACCCGCAGAAGCCTCGAGGGACCGCGCCTCCCAGGCCTGCTCTCGGGCAAGAGAAAGCTGGCTGCCTCAGAAGATGAGAGATCCCCATCCAAGCGGGGGCGCAGGTGTGCGGCAATGAAACCAGGGGCTGTGCGTGCCGGGGAGTTTGTGAGTCCGTGTGACAGCGGAGATAACGTGGAAAATGCAGCAGCGGCACTGGATGACTCTCGCGGACCGCTGCCTCAGAACAAGACCCTCTTCCTGGGCTATGCTTTTCTCCTCACTATGGCAAACCCCAGTGATAAACTCTGCAGCCGTCCGAAGCGGGTAGATGGGCCTGCTGGGAGCAGTGAGGAAGAGGAAGAATTCTCGGAGATGATTCCGTACAACAAACACTACGCTGAGCTGCAGCTGCGATCGGGAGCAGGCTACATCCTAGAAGACTTCAATGAAACCCAGTGCAGTGCAGCGTATCAGTGTCTTCTGATTGCGGATCAGCACTGCCGAACCCGGAAGTATTTCCTGTGCCTTGCTCGAGGAATCCCCTGTGTGTCTCATGTCTGGGTCCATGACAGCTGCCATGCCAACAAGCTCCAGAACTACCGGGATTACCTGCTCCCAGCTGGCTACAGTCTCCAGGAGCACAAGCTACTGGAGTGGCAGCCCCGAGAGAATCCCTTCCGTAACTTGAAGGTGCTCGTGGTGTCAGATCAACGGCAGAACTTCCTCGAGCTCTGGTCCGAAATCCTTATGACTGGAGGCGCAGCCTCTGTGAAGCAGCATCATTCGGGCACTCAGAACAAAGACATTGCCTTGGGGGTGTTTGATGTCGTGGTAAGTGATCCTTCCTGCCCAGCTGCCATCTTGAAGCTTGCAGAAGCGTTACGGCTGCCAGTTGTGTCCCAGGAGTGGGTGATCCAGAGTCTCATTGCTGGAGAGCAAGTTGGATATAACAAGAATCCCAAGTATAAACATGACTCCATCCCCTGCTAAAGCTGACCTGTGTCCCGCCTTGCCTCCCCGCTGTTGTGCAGACTGTGTTTTAATCAGGTTTTAAATGTCTGTAACTGGACATGTGCATGCGTTAATCTGTACATAGTTTTATTTGATGGACTTTTATGATAAAATAAATGTTGA
>21_Locus_10592_Transcript_1/1_Confidence_1.000_Length_836
TATAACTTAAGTGCTTGTTTGCTGTAATTTTTATTCATGCAAGAGTTGCAATAGGAGAGAGGCATTTTCCCTAGAGAGGCTTTTCTGAGAATGCAGTAAAACTCTTCACTCGTGCAAAGAACAAAGGGGTGTACATCTTATCAATGTCAAAAGAAGAGACTGCTGTCTCACCAGTAGATTTGTAAGTAATGTGAGAAGAGTGATGCATCCAAACAAGCTTGTTGAATCTCTGGCGACCACTGGAACATAATTGTAGCCCTATGTGAAAGCTGTGATCAGTTTCTTGCACTGGGACACGGCGGAAATACCTGTATTTGTGGTAGTCAATAGGTTTCTCTTCCTTCTTCTTCATTATTACAGCAAATACTTTGGTTTGATTGTCCGTATCCTGGGAAAGGCGATAATGGCCAAGCAGGATTGCATCAGTTCTTGTATTTTTAGTTCGTAAACGAGGAACAATAGACTGAGGTTCTTCAGGAGTAGTTAACATCATTACTTGACCATCTGGGAAGAATCTCATATACCTGTAATATTCCACTTGGTGCCACGCCCTATAGAAACCATCAAGAGACTGTTCTCCTTGACGTATGTAGGTTGTCTTGCTGATATATACACCATCAAATCGAACCCTGGGTCTTTCCAAAAACATTTCCCGCCACGAGTTGTAAGGAACCAATTTATTACAGCTTCTGCCCCACACCTTCAAGCAGGCTTGACGCCAGATTTCAGGATCCCTGGCACAAATGTAAAATCCTCTGCAGACAAGAGATAGCTGTTCTAATGAGCGAAGGTCCAAATCACTGGAAACCACCCATCGAAAGATGTACATTAATACC
>21_Locus_10596_Transcript_1/1_Confidence_1.000_Length_1274
TCCCATTCCCCTCCCTCTCATGGGAGGGCAACTTGACATAACTCACACCTTTCCCCTCATGCCCATACCATCCCTGCTTGGCATTAGTCCCACTCTTCCCCTCATGCCGCTACCACCCCCACACAGGGGAGTCATGGCACTCCCATCCAACCAGCCCTCAAACACTCAGCAACCTGTGCCCTAAACTCCCATCATTCCCCAACAACAACAACCACCACCTTAACATTATGCAAGCACAGACTCCATAACAAAAAGAAAGGGAAGATTTCAGTGGCTTCAAAAGCCAGATTTCAGAAGTACTGCTGCACATGCGCATTTGCTGAAAATGACATAACCAGAATGCCAAAACAACAACAAAGCACCCCAAATAAATTAAACCAGAATACCAGAAAAGCAACCGAAATGGAATACTTGAAAAAAGCAGATCTGCGAGTAAGTATCCCTTTTGGTTGTGGATATTATTCAGGTACTGAAAATGCGAATACTACCAACAGATGAGAAACCCACTCCCCATTCCAGCTCTCGTTACAACTGTCAGGAGTGTCCTAGCATCCCTGTGCTAGCAGCTAAGCATGCAGGCGTTCCCAGGGCTGGCCACTGGCCTGATGCAAACTCCTGTAGGTGCACCCCTGAAGCTTTAGGCTGTGGTGGACTCTTTAATATCTTGCCCATGAGACACGAGCACCTCCAAGCAACTTTTGATCCAGCAAGAAATGGCCATGTGGGTCTCTCCTCTCCACATGCAGCTGCAGGAATCAGCATGGGCACTGGAGCACTGTGAAATTCAAAAGGATCAAGCTTCTTCCCAGCACCCCTTTGCTGATGGCTCCCTGCCCTGCTGGTGCCCAGACTGGCAGCTAAATGCAGCTGAGATTGCCAGCTGCCCATGCAGCCCTGCTGCCCCCTGTTGGCTGAGACAGAATGCCTTCTGTACAGGGGTAGGAGAGGGACCAATAACCCCAAACCCCAGGCTTCCTGTTACAGGTAAGGAACAGACCTGTCTGGGCCAAACTCAAAGGCACAAGCCACTCAGCACTGGCTACTAGACACTGCCCTTGCCTGGGGCCTCCCAAGTGCTAACAGAACACCAGGGCAGGGGAGAGAGACCACCTCCCCCAAGATGTGAGTGGCCCCTGGAGAGCAAGTGGGATATAGAGCCATGGGGTGGCTCCCCTGAAGGGCTGGGCGGTGGCGGTGGGGGTGGATGGATGGGGGTCGAGCTGTTTTGTCTGTTTTATTTGTTAGTGTAAATAAAGAACCCTCTTCATTTCCCA
>21_Locus_10597_Transcript_1/1_Confidence_1.000_Length_400
CCTGCAACCTGTATTTCCCATAAGTGCCCTCTAAAATTTGCATATCTGGCCACCCTAGCTGGCTCCTCTTCTTGGGACACGTTTGTTTTCACCCAGCGTTTCAGCATGTTCGTCTGGGTTTGCAGTGGAAACTTTGAGCATTTCAGAGAAGGAATGGGTCTGTTACATGGTCAAAAGGCCCATCTACCCCCACAGCATGATTGTATATATTGTCTAAAAGCGGGTGAACCACAACTTCAAATCTGCCAGCATTGCATACTATTTGATGCACGTGCATTTGTTTCTTTTCAAATCATTCAAGAATTTTTTCCCCTTCCAGTCGACTGGACCCCTATGTTGTTAGAGGATAGGTGTCGTTAAAGAGTTTTATATTAAATATGTCTAAGAGAACAGTTTTCCT
>21_Locus_10598_Transcript_1/1_Confidence_1.000_Length_442
CTTCCATATCAAAACAAGCTGTAGTTTAACAACATATGTAATAAGTATACTACAAAGCAGATAGGGATAGTCTGTGGATCAGTAATTTCCTAAGAAACAGAAAAATCAGCTAACACGCGTGGGCTTAACTGGAGAGTTACTGTTTAACCAGGGAGAGAGGGTGGTTGATATGTTGGTCTCACACCTAAGTGGAGGCAGAATAGTTCAGACGAGATCTTTTATTGGACCAACTTTTGTCATCCACTAAACAATATTATCCAAACAATTCCAGCTCCAACCACTCCTTTACCTTATATTTAATGAACCACCTACCAGACTGCAGAATCAATTCCTGCTTCAGGCTTATCCATTGCTGACTACAGTATGGTTGCTGTGTTGGTCCCATGCAAGAGAGCAAATAGTTGGCGGCCTTTTATTGAGCCATCTGTTGACCAAAGGCTTG
>21_Locus_10599_Transcript_1/1_Confidence_1.000_Length_1531
CTGTGTAGGGTATCGTCCGTTAGGGTTTCTGCACTTCCAAGACAAGGCTGAGAGAATATCATCATCTGCAGTCTTAAAGGTCTTCCAGTATGAAGCTTTCCCCTTTCTAGCTAATGTTCCCATCACATTACTCCCCAACTGTGTGGAAGCCAGGTAGAGCAGCAATAACCTTGATACCTAGTGAGTTACATATGCTATTAAGCTGTATCATTCATTTCCTGCTTCCAGAGCCTGTAGCAAACATGGTGTCAACTGAGAGTGAGGAATACCATCGCAAGGCTAGAACATATACATCAGTGTCTGGAGAGAATATGTGCAATTTTGTTGCACCTCGGGCAGCAACATTGAGGAAATGCAGAATCCATTTTGTGTCTGCGTTCTTGTGACTGCTTTGTAGTAAGTCAACATTAATGTCGTGTGATTTTGCTTCATTATGCCATGCTACGACTGAATACTTGCATGTAGCAGTTGCTTGCTGTCAAGTCTGAGCTAAGTATGCTGATAGTTCATCTTTAGTTTGCAAATGCGACAGCAATGCCTTCATGGACACATCTGCAATGTTTGGTGTCAGATATTCTATATTGAATAGATCTTGTTGCATGTAGTAATTTCTCCTGAGTGAAAGACTGCAGTGAGTTTGGGATGTGTTGAACACAAGCTGGACCTCATTGTATGAGGAATATTTAGCATGAAGTCATTTGTTGAATTCTACAGGAAGGTCAAGGCATGTTTTTACATGCACCTGTTTATAGAGGGATGGACCTCAGCCATACAATCAACTATAATAGTGAACACTGTAGATGAATGAATGAATGACGCCTGAGTTACTTTCGGTTCCATATACAGCAATGCTTTGGTCCCTGATGGATTCAGCTGCTACTGCTTCCATGCATTCCTCCAAGATCTTCATTAGCTTTTATTAGAACAGTAGCAATGTGCCACCTATAGCAAACAGATTGTGGAACAGAGAACTCGTATGTACTTGACAACTCGGATTCAATTCTTTGAGATTTAGATACAATTAGGAGACATGTGAACAATGAGTGGTCTGCCTTCAATTCAAGGATGACAACCTTGACCTCTTTTCTGGAATTATTTGCAGAGATTCAGTTTAAACTTTCGTTGTAGTGCCCATAGATTCACAATACCTTTTATTATACGCTCCGTAACGAAATTGGCGTACCTGTCTGCACCAACTGTGGCTAGTCTGCAAACATCAGTTGCTGTATTCTGTGGGAGGACAGCCTCTGACAATACTGACAAGATCACGGCTATCATAAGTCATTGGATTGGTGTTGCCATGAACAAATGGTAAATAGCAGAAGCATCCTTCTCTTACGACTGCAGTAACGCAGAGGCATGCTGGTGATGCTTTGTGGAAGGGTAGTCTGAGAGCCCAACCGTGTCCTTTTGTTTCTTTGGTGATGCGCGCTAGTTCAGGTGCAGTCAAGAAGAAACATACCAGATAGGGGTGTGCATTTAGGCTTTTTTGTTATAACGAAAATTGTGATTTTTCTGTTTGTTATAACGA
>21_Locus_105_Transcript_2/2_Confidence_1.000_Length_1700
GTCCGGTCCGGTCCGGTCTCCTCACGCTGCCGCCTGCGCCCCGAGCCAGGCCCGCCCGGCGCAGCCATGAGCTCGGGCACCCCCTACATCGGCAGCAAGATCAGCCTCATCTCCAAGGCGCAGATCCGCTACGAGGGGATCCTCTACACCATCGACACCGAGAACTCCACCGTGGCGCTGGCTAAGGTTCGTTCCTTTGGTACAGAAGATAGACCAACAGATCGGCCAATACCACCTCGTGATGAAGTTTTTGAGTATATTATATTCCGTGGCAGTGACATTAAAGACCTAACTGTTTGCGAGCCACCTAAACCACAGTGTTCTCTGCCTCAGGACCCAGCTATTGTTCAGTCTTCACTAGGATCTTCTTCTACTTCTTCATTCCAATCTGTGGGGTCCTATGGTCCTTTTGGCAGAATGCCAGCATACAGTCAGTTTAGTCCAAGTCCATTAGTGGGGCAGCAGTTTGGTGCTGTTGGAGTTGCAGGGAGTTCGTTGACCTCTTTTGGAACTGAATCTTCAGCTGGTGCTAACTTGCAGAATGCAGTTGGTTCTGCTTTTGCAACAGATGCAAGATCAATAAAAAATCAGCTATCTCAAGGTCGGTCAAGTCCTCAGATAGACCATTTGAGAAAGAGCCCAACTATGGAACAAGCCGTGCAGACTGCGTCGGCACACTTACCTGCTCCTGCATCTGTTGGGAGAAGGAGTCCTGTATCATCCAGACCTCTGGTGTCTGCTAGCCAAAAATCTTTAGAGAATCAGGAGCACAAGAGAGGCAGAACTTTTGCTGAAGCACACAAGCTTTCAAGATCCGAAACTGAGCAACTCAGAAATGAAAATAGACGACAATTGGTTCCAGGTGGACCTTCCGCACGCAGAAGCCGCGGTGGCCACCGTGGCGGCAGAGGAAGATTTGGTATTAGACGAGATGGCCCCATGAAATTTGAGAAGGACTTTGACTTTGAAAGTGCAAATGCACAATTCAACAAAGAGGAAATTGATAGAGAATTTCATAATAAACTTAAACTAAAAGAAGATAAACTTGAGAAACCAGAGAAGCCTGTAAATGGGGATGATAAAGGTGACTCCGGTGTTGACACTCAAAACAGTGAAGGAAATGCTGATGAAGAAGATCCGCTTGGACCCAACTGCTATTATGACAAAACCAAATCTTTCTTCGATAACATCTCCTGTGACGACAATAGAGAACGGAGACCAACCTGGGCCGAAGAAAGAAGATTAAACGCAGAGACCTTTGGAATTCCACTGCGTCCAAATCGTGGTCGTGGAGGCTACCGAGGTAGAGGAGGAATTGGTTTCCGTGGTGGCAGAGGACGTGGGGCTCCAAGGGGTAGCTACAACGCCCCTCGAGGATTTCGTGGTGGATACCGAGGTAGTCGTGGAGGCAGAGAGTTTGCTGACTTTGAATATAGGAAAGACAACAAAGTTGCTGCATAGCCTAAAAGAAAGTTGGAACCAAGTGAACTCCTAGATCTTCATGGTCAAGAGAATCTGTCTTTTGCAAAGAATGAAGTTGATTTGCTGTAAACTTGTCACCAGCACTGGGGTTTAACTGTTTAATTTCAAAGGGGTGTATGCAGTTACTTTTTGAAAAAGGCCATCTTTGAAAACAATGAGCATTAAATATATTTGAGATAGGATAAGTAATTTCTTACGTATAGTTAACTATAAAGCAG
>21_Locus_10601_Transcript_1/1_Confidence_1.000_Length_463
TCTGTGATCCACATACCACTCCAGCTTGAAGCCTGCAGGACTCTTCTGCAGTAGTGGTTTGTCATGGACAATACGTTCAAGTACAACTTTTGAAAAAGCAGCAAACCAGGATTCAGCTTGAGAGAGCGCAAGTTTTTCAGGCGATAAGCAAATCCCTGCTGGCACAGCATGTATTGCAATAAAGCATTGTGATTTAAGAAAACTTCGAGGGGAAAAGTTTGCTCTTTTGACAAGTGCTAGTGTGGAGGCTTGACACTTGAGCTCTGTAAATGCACTTTTCCTTATACGTCTACAGTTTTGTCTCTTACACAGCATGGAATAGTTTTTGTGCTACATTCTGCTTCTCTACAGCAACCTGATACCAGAAGTGCATATCATATTGCCTTCAAAATGCCTCTCTTTACCTGTTACAGAGCTGTGGTTTGATTGGCAACTGCTAATAAAACCAGGTTTCATTTGGCAG
>21_Locus_10604_Transcript_1/1_Confidence_1.000_Length_247
ACTGGCCGGGATGTGCCTTCCCGTGCCAGTTCCAACCAAACAAGGCTCCCCTTCGACAGCACCCTGGCTCTGGCCGAAGGGGGAGCGTCCCAACTGTGGGCTTGAGTAAGGAGGTGAGTACCCGCTGAGTCAGCAGACCGTGCAGGTACTTACTGACCGAACTGCAGTACCCCTCCCAGGGGCATAACCCCAGTGCGTGCTACCTGCCCCTGGCACTGGGTGTCACTTCCCCATCTCTTAAGGAGAT
>21_Locus_10608_Transcript_1/1_Confidence_1.000_Length_317
TGGGTTATCTTTATTACTTTAAAGTGTTCCATCTATTGTGTTCCTTGGCCAATTTTATTTGTCACTATGGCAATCGGATACATGTCACCAGTGTCAAAGTATGAAGTCATCAGCATCCTCTGCTCTTTTCACAGTAAATACGTAAACACGGCAGCAAACGATCTTAAGGACAGAACTGGCGCTGTAGTGCCTCAATACTCCCTTCTAAACAGAAGTGGTACTCTGAAACGCATCTTCCTGGGTACAAGAAGCCATTTAAAAAATGTATAGTCTAGTGACCAAGACATGGTGAAATTTAACACGAACTACAGCGCTGC
>21_Locus_10609_Transcript_1/1_Confidence_1.000_Length_208
CTGGGCTCTTCTTTCCTTCATTTTGTTTTTTAAATGTCATTATTTTGCCAGAAAGAGGCTCCTAAGGGCCTAAAACAGGTCTTGACTGATAGGGAGGAAGTAAAACAATCCTCAGAGTGACATCATTTTCTCTCACTGCGGTGGAATATGCAACTATATAATAATCTTACACAACTTCCAATGGCGATGCACTATGGAGGTTTAGAAC
>21_Locus_1060_Transcript_1/1_Confidence_1.000_Length_1671
CATATCTCCAGGGACAGATGATTTCTGGTGAAGACTGTGAATTTATTCAAAGATTTGTGCAGAAGAGAAGCCCTGAAGAGAAACAAGAGCTGCTACAAGCTGAAGGGAACCAGTGTGCTAAAACTTTCATAAACTTAATGACTCATATCTCCAAGGAACAGACAGTTCAGTATATTCTAACCATGGTAGATGACATGCTGCAGGAAAATCATCAGCGTGTTAGCATCTTCTTTGACTATGCAAGGCGAGGTAAAAACACTGCATGGTCCTACTTCCTGCCAATGTTGAACCGCCAAGATCTCTTCACAGTCCATATGGCAGCAAGGATTATTGCCAAACTGGCTGCTTGGGGAAGAGAACTGATGGAAGGCAGTGATCTGAATTATTATTTCAACTGGATTAAAACTCAGCTTAGTTCACAGAAACTTCGTGGTGCTGTTGAATCTGGAGCTGTCTCTACAGGTGATAGTTCACAATATGTACAGTGTGTTGCTGGATGCCTGCAGCTGATGCTCAGGGTCAATGAATATCGCTTTGCATGGGTAGAAGCAGATGGGGTAAATTGTATCATGGGAGTGGTGAGTAACAAATGTGGATTCCAGCTCCAGTATCAGATGATCTTCTCTGTCTGGCTGTTGGCATTTAGCCCTCAGATGTGTGAATACTTGCGTCGCTACAATATTGTCCCGGTCCTGTCTGACATCCTTCAAGAATCTGTCAAAGAGAAAGTAACTAGAATTATCCTTGCAGCATTCCGGAATCTTTTAGAAAAGTCTACTGAACGTGAAACTCACCAGGAGTATGCTCTTGCTATGATCCAGTGCAAAGTTCTAAAACAGTTAGAGAACTTGGATCAGCAGAAGTATGACGATGAAGACATAAGTGAGGATATCAAGTTTCTATTGGACAAACTTGGTGAAAGTGTTCAAGACCTTAGCTCATTTGATGAGTATAGCTCTGAGCTTAAGTCAGGAAGATTGGAATGGAGTCCTGTGCACAAATCGGAGAAATTCTGGCGAGAGAATGCTGTGAGATTAAATGAAAAGAATTATGAGCTTTTGAAAATTCTGACAAAGCTTCTGGAGGTCTCTGATGACCCTCAAGTCTTAGCAGTAGCTGCTCATGATGTGGGTGAATATGTGCGACACTATCCTCGAGGAAAACGAGTAATAGAGCAGCTTGGTGGAAAACAGCTTGTAATGAACCACATGCATCATGAAGACCAGCAAGTTCGCTATAATGCCCTATTGGCTGTGCAGAAGTTGATGGTTCACAACTGGGAATATCTTGGGAAGCAGTTGCAGTCGGAGCAACCTCAGACAGTGACTGCACGAAGCTGAACATTTCCATCTTCACCCTGTGACACTCCCTTCATAACTATAATTGGAGTTTGTTTATAGCTATCCTTAGCTGAGACTAAACACATTTTGGTCACAATGGTTGCCTCCTGCTAATGTGTAGATTCCTTTCCATTTTTCTTCCAGTGCTGTTGCCCTAGAGTAAAAGGTAATATTTGTTAAACTGTTCCTGAAAAATTCATGCTGCCAACAGGCATCCTGCTATAATATGACAGTATCCAAGAGTCTTGGCTGCTGTGTACGGCCTTTGTTTGATGTATTTATTGTTGTTTCAAAACAAGAACAAACCTTATTAAAGGATATTCATTCCAGG
>21_Locus_10611_Transcript_1/1_Confidence_1.000_Length_248
GCAGTTTTATTAGTGTTTACAACTGCGTCTCTAGACAGTTTTAAGGCAAATACACTTACCCAAACAAGAACTGCAATCTTACACACAAGAAACTTGTTGGAAGGTTTCAACTACCAAGACTGGTGGGACACTCCTCCATGCAAGATAAGCTCCTGTTCCATTCATGATAGTTCTGATGAGATGGTAAAGGGCCAGGCCTACCAGCAACAAGCTCTTCATTCACATTCTTCGAGTAATTCTGTGGGGCT
>21_Locus_10612_Transcript_1/1_Confidence_1.000_Length_378
CTTGAGAAGAAGTTCAGTGGCAAGGATGTTATCCTCATTGCCACCAGGAGGATCTTGAGGCCCCCAAAGAAGGGCTCAGCTGTGCAAAGGCCCAGATCCAGAACTCTTACCTCTGTTCACGAGGCTGTTTTGGAGGATGTTGTATACCCTGCTGAGATTGTTGGAAAGCGAATTAAGTACCGTCTTGATGGTACTAAGATCATGAAGGTTTTCCTTGACCCAAAGGAGAGGAACAACACAGAGTACAAGCTGGAGACATTTGCTGGAGTTTACAGGAAGCTCTCAGGCAAGGATGTTGTGTTTGAGTACCCAATCATTGAGCCATAGATTTATGAAGAAGTCCTATATTTGGCTGCTCAATTTGGTTTAAGTTTTGCG
>21_Locus_10613_Transcript_1/1_Confidence_1.000_Length_324
GATATTCTTTACAGTTGGCAGACAAACTTCATGTGAAGTTTTTATCTTTAGTGGATGAAAGGAAGAAGAGACTCAAGAAATGGTTGCAGTGTGTTGGAATTTGTTCTGCAAACTCATTCTACAAGTGAAGCTCCCACTGTTTCTGATGTCGAAGTTCAAACTGAAGAGTGTAAATTATTTTAAAAACAAAACACTTTTAAAAACAAAACACTTTGGGGAGAGGTGGCTAGCTTGCATTTATGGAAAATATTGTTTTCAATCACTTGCAGTATTAATTATAAGGAATTTGTTCTATTAAGTATACACCTGGCCTTTTCGTGCACC
>21_Locus_10614_Transcript_1/1_Confidence_1.000_Length_144
CACACTTTCAGGTCATTAGAAAAGCATAAAGCATTAACATGGGAAAGAAACGAACCAAAGGAAAAAATACACAGACTGATGAGTCTCTGGATATTTTGGAACCTGCATGTAAACACATTCGCAAGGGATTGGAACAAGGTCATC
>21_Locus_10615_Transcript_1/1_Confidence_1.000_Length_175
CAGCCCCTATGTCCACATTTTAGACATAACCATATTGAAGGTCCTTCATCTGCTTCCTCTGCTGCTTTCTCCTGTGATTCTTTGTCTGTTGTCTTGCAGTCTTGACAAGTGTTCCACTCCACATTCAGCAATGCTTTTTTCAGATGACCTTGTTCCAATCCATGCGAATGTGTTT
>21_Locus_10616_Transcript_1/1_Confidence_1.000_Length_1305
AGCTCATTTAATAGATGTGTCTGCCTTATAATTTAAATAACTTAACGATCAGAAAGGAAACCAAACGCAGGACCCAGAGAGCAGCGGGGGTAGGGAAGAGGGGAGGGGTGGGGAAGTGCACACCCGTGCCCCCGCAGCATTTCCTAGAGCCGCCGCAGGGCCCGCTTTTTGTCCACCTTCTTCTTGCCAGCCAGTTTCTTGTCCCGGTCGCCAGCATGTTTCTTGGCCATGGGGCCCTCGCCAGAGGCGCCAGCAGCTGAGGAGGAGCATGGCTCAGCGGGGTCCTTGCAACGCAGGCTGGCTGTCGGCTGTGCATGGATCTCAGTCAGCAGCCTTGCCCTAGAGGCATACTCCTCGTAATTTTCCAGGAGGAGGCGCCCTGCCTCCTCATTCAGCGCCGACTCAGGGTTCGGGTGGATCAGCAAACACTTGATAGTCAGCAGGACGTGTCGGATGCCCAGCTCAGCTTTCCAGTCCTTCTTGAGAACGTTGACGCAGATCTCCCCGTTGGCTCCCACATTGGGGTGGAAGATTTTGGTGAGGAAATAGCCCTTTGGGGGAGCAGATGGGAAATCCTTGCCGAGGATCAGCTTCATGCGGAAGAGGCCGCCAGCATAAGGGGTCCCTTCAGGCCCCTCAATTGTGACTTGTACATCTGTGATGTCCTCCTCATTGGGGAAGACCTTGATCCCCTCGGGGGGGTCCGACGTAAGGGTGGAGACCTCCTTGTAGACAAGACGGATAACGTGCGGGGGCAGGTTCTCAACGTTGGAATTCATAGTGTTGGGTCTGGCCAGAGGTTTACTGGTGGAGGGGGGCAGAGCCGGACCCTAATTCTTAGGGGGATTACCCCCCAGTCTGAATCCTGAGATCACACCCACCCACCCTAACCTTAGTTGTGTGGGTCACATGTACCCTAGGAACCTGGACCCAAGTTTAGGAAGGGTCACGTGCACACACTAACCCCACCACTCCTGACCCTAAGCCTGGGGGCAGGGTCAGCCCTAAACCCCTCAAGCCTTTCCCTACAGCCAAGGGGGGAGGAGGAAATCAGGCAGAACCACAGCCCTCACCCCCTCTCCTGCTCCACAACCTGAGGTCCAGGCAAACACCCTGCCTCACAACCTGGAGTTCTGGCAGTTCCGACTCCCTAGCTCCTGTCCCACAACCCCGGGAGGGACCAGTCAGACCCCTGCCCCCCCACGGCCTGGGAGGGAGGGGGCAGGCAGGTGCCCCCCAACTTCCCTCAATGGGGTGAGCCCGCCCCCTCTTTCTCTAGAGAGCCCACCCCACCTCCTTAACACC
>21_Locus_10617_Transcript_1/1_Confidence_1.000_Length_172
GCCGAGCCCATCTGTTATGCTGGTAAAAGGCAAAAGGAAACCAATGTTTCTAACAAAGTTGTTTTTATGGAGTAGATGTTTAAGCGTGTCATGCAGCAGATTCCTTGCAAAACTCTTATCAATAGGAATTTCAGAGGACGCTGTGCTATTTAGCCTCTAGATTAAAAAAAAA
>21_Locus_10618_Transcript_1/1_Confidence_1.000_Length_251
TGACTATTTAATGTTAAAAAGATCCACACAGAGGATAAGAGGGCTGAGTTCTGGCCATAAAATAACCAAGCATGGCCATTGAGCTAATCTGGAGCAGGCAATGGTGTAGCAAGGCAGCAATGACCCTGGGATCATGTCCCAATTATGCCCCTCCCCCACCCCAAGGGCAAGAGGGCAGGGTCTTCCTAAGTGACGGCCCTCTCATGAGGATCTCAGCCTCCCGCAGCAAAGATGGTGGCACTTCCCTTCCC
>21_Locus_10619_Transcript_1/1_Confidence_1.000_Length_703
GCTTGAATCAACTACCATGTAGTGGAATAAGTTATTGCGTAACTCACCCTGGCAAAAGGTACAGGGCTGCCAAGAACCACAGAAACTGTCCTTGCCAAAACAAAATCTTTTGACACTCCGATTCCCTCTCTTTACGCCACCTTTTCCAACTCTCTGCTTTCATTCAGTCCATCAAACACCTGCTTCATTACACAGCCAGAATTCAAGTTCCTCCTTAGCCTTATCAGACTCCCACCCTTCTCCACTATTGCACTCCTCTTTCCTGCAGACATGCAAATACCTTAGTCTGAATACAAATTCAATGTTTAACTGTTCAAAATACAGAGCTTCAGTGTGATCGTGGAATAGTCTTTCACCAAGATTAGTAAAGGTACAAATCAGTGCTGTAAGCAGAATATCGAGAAACACACCAAGTGAACTAGTGTAGGGGGTTTTGTGAAGTGTGCAAAACTTTTAGCTTCAATACTCTCTAGCTTGCCACTAACTACAAATACTAACACCTGTATGCCAGGAGGCTTGTTAACAAGTCTCATGGTGCTCCCCTACAACTGAAGGAGTTAGGTCAGTAATGAGCAAAGTCAATGGTCACTGGTGTCCAAAAGTTGACAATTTAATATCCAAAATCTTGACACATCAGGATAGTTATGGTGGAGCTAAAACTGACTGGACAGCACACCTGTATTCTGCAAATGATTTCTGAACA
>21_Locus_1061_Transcript_1/1_Confidence_1.000_Length_114
CGGGCGGATAGGAGTTGGGAGCAGGGGTGTGCGCAGGAAAGGGAAAGGGCAGAGTCCGGATCATGCCCTCATCTCCGCTCCTTCCTTCCTTCCTCTGAGCTCACTCTTTCAATG
>21_Locus_10622_Transcript_1/1_Confidence_1.000_Length_770
CCTCCCTGACGCTGCCGAGCTGGGGCCGGGCGGAGCTGGTGGTGTCCCTGATGCTGGAGCAGCCGCGTGACGGGGGCTGGGAGCTCAGCGACATCGTGGAGGCCGTGCGGGCGTCCCCCAACCGGGACTTCATCCGGCGCCTGCTCAGCTGGGAGTGCGCCGTCTGCGGCTGGGCCCTGCCGCGAAACAAGATGCAGTCCCTGACGTCGTGCGAATGCACCATCTGCCCAGACTGCTTTGCGCAGCATTTCACCATCGCCGTGAAGGAGAAGCACATCACGGACCTGGTGTGTCCTGCCTGCTCGGAGCCGGAGATCAGCGATGAGGGGGAGCTACTGAGCTACTTCTCCACCCTCGACATCCAGCTGCGCAGCTGCCTGGACACGGAGATCTACGAGCTGTTTCACAAGAAGCTAACGGAGCGGGTGTTAATGCGGGACCCCAAGTTCCTCTGGTGCACGCACTGTTCGTTTGGATTCATCTACGAGTCGGAGCAGCTGGAGGCGAAATGTCCCCAATGTCGCCAGAGCTTCTGTGTGCGCTGCAAGAGACAGTGGGAGCCACAGCACAAGGACCTGTCGTGCGAGGAGTTTCAGGAGTGGAAACGCACCAACGACCCGGAGTACCAGGCCCAGGGGCTGGCCGTCTACCTGCAGGAGAACGGGATCGCCTGCCCCAACTGCAAGTTCTCCTACGCGCTGGCGCGGGGGGGCTGCATGCATTTCCAGTGCTCCCAGTGCCGCCATCACTTCTGCAGCGAGATCGGAAGA
>21_Locus_10623_Transcript_1/1_Confidence_1.000_Length_493
CCAGGAGTCGCAGCGACTCCCCACCTAGGCAGTTCAGCCACAGCTCTAGTTACAAAGGCTCCAAGATGAGGAGTTACAAAAAGTCCAAGGATTACAAGTATTCAGCCCACAAGCCAAGGAAGTCTCGCAGCCGGAGCTCCTCTCGCTCTCGAAGCCGCTCACGGGAACACACCGATCATTCTGGGAAGTACAAGAAAAAAAGCCACTATTACAGGGATCGGAGGCATGAGCGGTCGCACTCGTACGAGAGAACAGGACACCATTACGACAGAGACCACCCCAGCCACAGCAGGCATAGGAGATGAGCGTTACAAATAATGAGCCAGGCATGTTGCTCTTTTGGATTCAGTGAGAAACTGATTTTCCCCATGTACTCTTGCTGTTTAGAGTGACTGGGGGGGCTGACTACACCACTTCTCCTTGGCGATTTTTGGCCCTTTGCCAACCCTATGAATCCAAAGGAAAGATACTGTATGGACACAATGAAATAAAG
>21_Locus_10625_Transcript_1/1_Confidence_1.000_Length_696
GGTCAATGAGAGAGGGTTTTTAATATTCTCTTTATATTTAGATTACACTGCTCTAAGTCACCCTTGGAGAACAGGAAGATTAAAAACTGATGATCACCACCACTACAATTACAGTGCCATGTTGCTTTAGCAGTTTTCTCCCTTTATTATAACCTGATAACTCTTGGGAATCAGGTATAGTCCAGACTGAGCAGCTATTTTTAATATATTATATATACAGGGAAATCATACAGCATTTTTCTGCTATTTTTGTTCAATGGAATCTTACAACTCATGAATGCAATGTGCACATGCACACACAGTCTCTTCTGATGCAGCAGAACAGATTCAGAAGGCTGTAAAGAACATCTTTGACTCCATCAGTTTTGCTTGAAATCAAATCCCAGGTCATTTTTGTTGTATTCAGTAAACAGTGCACCAGTTGCTGCCATCACTAGGCATCAGACCTCCGGTGATGAGTAGAATAAGGTCAACAAACCACCAGATCCCAAGTCCTCCGAGAGTGAGCAGTTTTCCCACTGCTGTGCCAGTGTGCCCCAGACAGAATCGATCAACTCCAAAGCAACCTTTATACATGGTTTATTCCCTCGCTCAAATGTTCGAGACCCTGCACATTCAATGCCATCCAGTGCCCTGCAGTGAACTTGAGTGTGGTCTACGTCACTGTAAGCTTGGCCACCAAACTTAACACATCCG
>21_Locus_10627_Transcript_1/1_Confidence_1.000_Length_413
GCTTTCAGGGAGAGTGCAGATAATGAGCTGGCTGGCATCTTGGCTGTGTGTGATGAACCTCTTGTCTCTGTGGATTTCAGGTGTTCCGATGTGTCCTCGACCGTGGACTCCTCTCTAACCATGGTTATGGGTGATGACATGGTTAAGGTCATTGCTTGGTACGATAACGAATGGGGTTACTCCCAAAGAGTCGTTGACTTAGCCCACATTGTCGCCGACCAATGGAAGTAATTACTCAACCCCTACCTTTCTTGTAATTGTTTATCCACCTAGAGTTTTTCTAAGGCGCATCTTATATGTTTTGAATCACCATCCTTGTAGATTTCTCTACCCTTTGTCATGAAAAACAAACATTTTCTTGTCGTTTGTGTAGAATCACAATGGACATTCAAGCTCTTTTTGTTCAGAATCCT
>21_Locus_10628_Transcript_1/1_Confidence_1.000_Length_336
AGTGCCCTGACTGTGGAAAATGCTTCCATACAAAATCAAACTTTGTTGAACACTACAGAATTCACACTGGAGAAAAACCATATGAGTGCCCCAAGTGTAGGAAAAGCTTCCGTCAGAAAACACACCTTCTTAAGCACCACCAAATCCACATGGGAGGAAAAAAAACCCCACAAATGACTGGGGGAACAGGTTCGGGTGAGCTCAACTTTTCATAGTCACCGTTCATTGCACGCAGAGGAAATATGCTATGAATGCTTTGACTGCAGTAAACAAATCAATGACTACAGAGGATTGAGTGTCAGAGACTCTGCACAGGAGGGGAATGGTCTGAATGCC
>21_Locus_10629_Transcript_1/1_Confidence_1.000_Length_839
CCTCTACAGCATGGTTCATTACTGTGAGAACGTGGTGGAGTGCCGGAGGGGACAGCTTTTGGCTTACTTTGGGGAAACTAACTTTAATTCCAACTTTTGTAAGGAGCACCCAGACGTCACGTGTGACAACTGCAGTAGAAAGAAGGATTACAAATCTAGAGATGTGACGGAAGAAGTGAAAAATATTATCCGGTTTGTTGAGCAGCATTGTGGCCAGACGGGGGGAAGAAGAAGCGTGAAATCTGCCGGTTGCGGAAGGTACACGCTGAACATGATGATTGACATTTTCTTGGGTTCGAAAAGCGCTAAGATTCAGTCCGGCCTGTTTGGGAAGGGAGCTGCCTACTCCCGCCATAACGCGGAAAGGTTGTTTCGAAAGCTGGTATTGGACAAGATCCTGGATGAAGATTTGTACATCACTGCGAATGACCAAGCCGTGGCCTACGTGATGGTAGGAGAGAAAGCCCAGGCTGTGCTCAGTGGGTGCCTACAGGTGGAATTCCACGAGACAGAGAGCGCCAGCAGCATTCGGAAGCAAAGGGCTTCAGTGACCAAAGTCTCGCAGCGGGAAGAGATGGTTACGAAATGCTTCACAGAACTTACCGATGTCTGCAAAACTCTTGGGAAAGTGTTTGGTGTCCATTACTTCAATATTTTGGATACTGCCACCCTCAAAAGGATATCGGAAACCTTATCTTCAGACCCTGCTGTCTTGCTTCAAATTGACGGTGTCACGGAAGATAAGCTGGAGAAGTACGGCGCGGAAGTAATCTCGGTCATGCAGAACTATTCACAATGGACTCAGCCAGTGGAAGCCGGGTCTCCTCAGCCGCTGGGCA
>21_Locus_10630_Transcript_1/1_Confidence_1.000_Length_622
CTTCAGTCGCCGCGGCAATCTTCTTATAGCAATAAACCATCTCGGCCACCAGCCAGATGGTGAGAACCACAATGAGCACATACATCATGATCTCAGAGACTATGGATGCCATGTCCCGGTTTGCTTTCTCGACCACCGTAACGTGGATGGTCTTGTTGACGATGACAGTGTGCTCGAAGGTGCTGGCAAAGGTGAGCGTCCGGTTGACGCTACAGTGGTACTCGCCCGCATGTTGAAATGTCACATTGAGTATGAAGATGGAGAAGTCCTGCAGATCCCTTGTGTTCTTGCTGCCATTCCACACCACCAGCTCCTGGAAACGCTCGTCCATCACATGCATATAATCGTCAGGGTCATAGCGCAGGATCTTGACCAAATCTTCTGTCCCCGTCTCCCTGAAGAACCACTCAGTGAAGGCCTCCGCCTCGGTCTCGCTGCGCTTCTTGCAGGAGATGCACGTGATCTTGAAGGTCTTCTCCAACACTGCCTCGGTGTGCGAGTCCACCTCCACGCAGCCCCCCTGGCACAAAGACACCAAGGCAAAACAAAGTAGCAGGGAGGGGCCCAGCACCGCCATGCTGGGTAATTCCAATTCCGGGGTGCACCCTCCTTGGACGCTGTG
>21_Locus_10631_Transcript_1/1_Confidence_1.000_Length_177
AAGAAATAACAAGTTTTTCAATAACTCGGATCAAGCCAAGGGGGTTTTTTTCCCCCTGTTTTTTTTTTTCTTCTCCGCTTGACGTCCCGCATCGAAAGACAGGACCGTGCTGCTGCTGGTGGTCTATTTTTTACAACTGGAAACGGAATCTTTTACCTCCGTTTTGCACTGTTCGGA
>21_Locus_10632_Transcript_1/1_Confidence_1.000_Length_1557
GGTGTTTTGTCATTTTTTAATAAGGTAAATAAGTAGGATCTAGATACACGTGGCCTGGACTTCAGATAGAAAAAAGAAACAAAGCCATGTTAGGAGTATGTATAAGAGCGTATTTACACGGTATTAACATGCGGACAGGAAGGCTACAATATTGAATATCGTACAACATCAACTCCAAACTGAGGGCAGGGAGGGGGGTCAAATTAATACAAACAGAGGCGGCGATAAACAAACAGCCTGGAAAACAACAAAGGGAGTTAAGGCTTAAAAAGTGTATAAAAAATAACACAGTATCCAAACCAATGTCCAAACCGGAACCCAAGACCCATCAGGAAGTAACTGCGCCGTGTCTCGGCTCCCTCCCTTCTCTATACAGGGGTCAGATATGTACAGGGGCGGGCACGGCTGGCAAAGCACCAAGGGGAGAGAATGCCACTTCAGAAGATGCTGTCAAGGTTTATTCCCCAGGGTGACTCTGCAGGAAAGGGAGTCGGGGCAGGGCTGGGTGGAAGAGTCAATCTGGGATTTTAGATCTCTTACAGCTGAAAGCTGCCTGCCTTCTCCCTGGCACTGACTGCTTGAAATTGAAGTGGGCACCTGTTTTCAGCCACGACTCCTGCTTCTGTCTGTACAGCACCCCCTGGTCAGTTTGGAGTGGGCACCTGCCTCCTGTCTGTACAGCACCCTCTACTCTTATTGGAGTGTGCACCTGCCTGTCTGTACAGTGCCCCCTGCTGGGACATGCTTGATGGGGTTAGCCAAGATCTCCCCACAAGCAGCAAGCTGGCTCCCACATGCATTTATTTCTTTAGAGGCCTACTACTGCTGCTCTCTTAGAGGAGGGATGCTACAAGCCTCAGCCCTCCCCTCTCCTCAGGGCTGCCACATATTCCCAAAGGAGTCTGTGCATTGGCCTCAAGGCTGCCTCCCTCTCCCCCGGGGGCCTGTGCTGGTTCTGCAGCGCCTGCTCTTTTCAGGATTGAATACATTCCTAAGGTCTGATCCTGCCCCACTGAACTCAGTTAAGGGTTTGCAACAGTCCCAGCTCCTACCTGTTGCCACTAGCGCCTCTCATGCCCACAGCCCCCCATGAGGTTTCTTGCAAGGTTTGCATTTGTTTTAGCCAATTCCTGTGCTCATAAGGAAGGTCTACACAGAGCCACAGCTAGCCTAGCACCAGGTCCTGGGAGGAGTGCTGGGGCTGCGAGTGGGGTGAGGCAGAACTGTGAGGGCTATAGCATAGACAAGGCTCAGTGGGTGAGAGCTGCTCCCGGGAATGCCATGGAAGCAGATTGGCACAGCCACTACTACTCCAGCCAGCCAACTTGCAAGGGGCACAGCCAACGAAGGGCTCTTTACTGTCATGACAGCAGTTAGCTCCAGAGAGTCCCTGTTAATGATGGTGCTGGGAGCACACCAGGAGGGGCTGCAGGCAGGCCAGGGTTTGCCTGGCTGAACCTGAAACCAGGGAATGCAGGGTAAGCCACATACAGAGAGGCAGGAACACCCAGCTGCAGGGATGGGAGTGTCATGCCAAGGAACAGAATTCTCTCCCCC
>21_Locus_10633_Transcript_1/1_Confidence_1.000_Length_235
GCCCTCGGGAGGATGGGTACCCTCAGCCCAGGCTATCTTGACTGGCGGCTGCTCATCCTTGGAGCTCCCAGGCTTCTTGGGCTCGGTGCTGGAGGTCTGGCTTTCAGGGCCTGGGGCCTCCTCTTTGCGTTTTTTTGCGGTTTCGTCATCAGACTCTTTCCCATCCTCTTCATCGCTGAATTTCAGCTTCTCTGTGTAATCAACTTCTTCATGGGCTCCTGCCCAGCCCTCCTCA
>21_Locus_10634_Transcript_1/1_Confidence_1.000_Length_342
GCCGTTTTCCAAAATTTTATTATTTCCAAAAAAGGAGCTAAATAGACACTAAAAAGGCAGGTGGATGAGGAGAAGGAAACAGATCAACATGTTCTCTGCATAGTCATCTGGAGATTTTACAAAACATGGTTTTGTTGTTTATTTTTTTAAAATTACAATAGCAGAAGAATACCTTGTACGGAATGACTGATTCAATGCCAAAGAGTCACGGACTCCTTAGCTACAGAGTTTTGATGGGCTTTGTAAAACGGATTGGGGACCGATTTCTTAATCCGCACTTTCTCCGGTTTGTCAGTTGCAATGGTCAGTCTCCAACCCAGAGCTGCAGACCCCAGATCTCCT
>21_Locus_10635_Transcript_1/1_Confidence_1.000_Length_1186
CCAATACAGACTGTTCAAATCCAGAGGAAACACTTTATTTTAGCAAATTAAGAAGGGGAGCACTATGAGTTAGATGACAGTTAAGTATTAAAATTAAGTTGGATGCAGTTAACTGGGAGCACACTCCCCTCTAGGGCTTCAAGAGTCTGAAGAGTTTTTACTAGCCCATTTGTATCCCTTGCACACATGCATATAAAAGCAAAACAGTTATTGTTGACGCTGATCTCTTACACTTTTGATGTAAGCAATTTCTCCGCTTAAGTATAGCATAATAATTTCACTAGTAATAGACAGGCTGAGATGCCTTCCTTGAAAGCTGGTGCAAGACCTATTCTAGTTTGGAAAACCTCAGCTGTGTGTTACTTGCAGTTACCCTCTGAGCAGTAAGGAATGAAAGTTGATGCCAATGCAGGTGCTGATCATTGCCAACAGTACAGGCATAGGAACCCATCTATCTGCAGACCATGTGCAATTCTGCTCCTTTCCTGTTACCCACTGGGGTCTCTACAGATAGAATATTCCCCCACACTAAAGGAAAGGACACAATCACATCTGACACTGCAGCAGGGCAAATGGACCATCAGGCTGGCGGGGATCTTGCTGACAGCTCAGGACAGCACAACTGCATCTTAAGCTGGAAGGACAGTTTATTTTACTAGTAAAAAATTTTCACCATGGTTGACACAATTTACAATGCAAGTTGTAAGTCTGCAAGCAGGGCTAGGAGAATCCAAACTAGCTCTCGCCACAAGGAAGCTGGAGAGGTCTGCCAGACTGCCACATCATGTACTGCAACGCTGGTACATTAGGTTATCATTTCCTCAGTAGAGATTCCTCATGTGACTGGCAGTGTTGATGGGCTTCTTGCTGTGCTGCTGTTGTCCTTTCATCTGCAAGGCCTAAGGCACAGCCAGAACAATTCATCTGCTGCTACTTCCTGTTGTCTAGTTTCCAGCAGAACGTTTCCCGGTCGATGTATTTAAGACTCCGTTTACTGTCCCTTCCACGTCTCTCTCATCCTCAGCAAAGCTCATCATTAAGGCTCGTTGGCGGTCTGTCAGCCTTTGGGGAACTCTGATCTTTATATGGATGTAGTGGTCTCCATAACCATAACTGTGAACTCTGGGAATGCCTTTCCCACCCATTCTGATCTTCTGGTCTCCTTGAATACCAGACGGTATCGTAA
>21_Locus_10637_Transcript_1/1_Confidence_1.000_Length_631
GAACAGCCCCGTCTCTGGTGGGTACAGCAATCGCTCTGCCTGCTCCCGTGTGATCTTCCCATGGAACCAGGGCATCAGACTGAGCTTGTTTCCACCTTTCACGCCCTCCCGTTTCTGCACATAGTTGGCAGGGATGATCCCCTCGCGGCCCACCTTGTTCTTTGCTTTATACCAGTTGGGATCCTTGGTGACGGCGATGATGGTAAGGACATCCCCTTTGCTGAACGGGAGGTCCTGCTCCGCGGTGCCATGAAAATTGTATTTAGCAATACACTCCGTACCGGATGGCCAGACGGCCTGCATTCCTGACATCTTGTCAGGAGGTTCTGGGGATCGGATCTCACAAGAGGGACACGTTACTTGGTACCATGAGACCTCTCTCCAGGTTCCTTTTTGCCTCCGGCTCCGCTTCCCCGCCCAGGAGCCGGTTTCTTTGCTTGGGGCTCAGCGCGTTGCCGAATATTCCATGCGGCACCGGGGGGAGGGGATCCCTGGGTCCCCGGGCGCTGCTGGGCCGGGGGTGGAGGTGAGGGGCAGCGGGAGAGTTACAAAAGAGTGGAGCAGGAGAGAAGGGGGCAGGGCTGCTCCGATGGCAGCAGGGCCCGAGGTGGGAGAAGAGGGAGGGATCGGG
>21_Locus_10639_Transcript_1/1_Confidence_1.000_Length_334
CTTCGACGAGAAGCTGCACGACTCCTTGGTCATGGTTACCCAGGAGAAGGATGGGAACTTCCTAGTGAAGGTGGGATTCCTGAAGATACTGCACAAATATGAAATCACTTTCCTTCTGCCCCCCGTGCCGCGGTTGGGGAAGGACGTCTGTGCCGCTCCCGTGCCCAACCTCAACTTGAAAGTGATTAGTATCACACCAGTATCCGAAGGCTACAGCGTGAAATGCGAGTACACCGCCCACAAAGAGGGAGTTCTCAAGGAGGAGATGATGCTCTCCAGCGCATCCAATGACAGTGCCTGCGTCAAGGTGGTCGTGCAGGCGCGGGTGATGGAC
>21_Locus_10640_Transcript_1/1_Confidence_1.000_Length_1714
AATGTTTGAAACCAGCCAACCCAAAAGAAAAGGAAAAAGAAAATGACATCACTTTCTGTTAACTTTAAAACTTAAGATTTCCCAATTTTTTTATTTTAAAACAAAAACTCTGGTGCCCATGTGATTGCCACAGTATTTTTTTATTTTGTTTTCCCATCTCAACTACTGAGAGGAGGGACAATTCAGATACCAAGCACTAATGTAAATCTACAGATAAGTGAGAACCATAGATTTACCTTTATCAAGGTGAACCTGTTTTAATAAATCAATATTTCTCCTTTTAAACCATGCAGGTTATAAATTTACTCTTGAAACAAGAGTACTAATAAAATGGGCATCTACAAAAGATATAACCTGGGGAAAGATTAATGCAGTGAAGGATAAGAATAAGGAAAATTAAAGTGTAATGATTCAGTCGAATCTCCAATATGCAAGTAACTACAGGTGAGTGGCCAAACTGTACCAACACACATACATACACATACACTAAACTAAAGTGATATTCACATTAGTCACTCTTAATGCTCATCTTGTCATGAAGAGGAGTGCTGATGAGTCATTAGTTTTAGGCATAGTCAATTTAGCAATTGACATTTTAATCTATCATGTGCACACCACTGTATTATGCAGAAAAAAAACCACCAAACCCCCCAGCCCTTTCAAAACGAGTGGTAGAAAAAATCACAGTAACATAAATCTTCGTCCTAAGCATTTGAGAAGGGGCAGTGTGGAGCATCTAATTTGTACAATACAAAACATTGTAAGTTACAGAGCTGTAAAACACAAGACACAGAGTTCTAAAAAGAGTGCTCTTCCTAACAGTTCTTTCAATGGGTGAACACTTTGGCCAGAGTGATTGAAACTCTGAGGATCACTCAAAACCATTGGAACAGAACACAATTAGATCCTCTGATGCTTTGAAGGTCATTTGCTACAAAGATTATCTAGTTTGTTCTACTTTCTACAACCATTTCATCAAGTGGTCATTGTGAAGAGATCCATCCAATGACACCATCCCAAGACTGGTAACGATTTCAACCATTGCTAGTGACAGAGGTAGAGAAAATTCTGTCTGCTACCACAGCCAACGCCCCCATTCTTAGCATTTTGCTGAGCAGGATCCAGCAGTGAAACACATCTATCTTCTTATTCATCAGTTTGCTCATGGAGACATCTTGGTTCCAAGTAAGCTCTTGCAGTCTGAAAGCATTTAGCAGTGGCTCCTGTCAGTCAAAAGGGGGATGTCAGCTTTCTTGTTTTGCTGTTTCCCCCTGGGCCTCCCCACTTTGCTCAGTTGGATTTCTTTGTACATCTCCTTCACCTTCAGCCTTGTTTATATCAAGTTCAGCTAGCTTTAGGGACAGCTCACTCGAGTTCCCACCTGGAGAGGCCACAAGGATATCATGTAGTGCATTTCTTCGACCTGTTCTTCCGGAAGCAATAAAATCTGCATATGTCGATTCCACATCAGTCATTGCTAACAAATATCCACATAGCAGGACCTTTCCAGCTACCGATTCAATGCATTTTCCTCTTCCTCTCCCTGCTGCTACGTAGGAAGAGCCGCAGCCCTAACCACCCCTTATCGCGGTAGCCTACTACTACCTACAGGAGAGGAACAGGACGCAGTGCACCTTACCCGCCTGCACCTCGCGCTTCCCCTTCACCCCCTATATTGAGCGGCAGCTGCTGCTCCTAAATTCACAGCACTCCG
>21_Locus_10641_Transcript_1/1_Confidence_1.000_Length_237
TGTGAGAGGTAAAAGCAAAGACCGTGGCATCCTCGATGCGTGTTGACCCGGACAGAGACCGTGGGGGGGACCCAGACCGGGGACATCGAGCGGGTCGCAGATTGACACCCTCTCTCTCTTCCCGGTCTAGCAATCGCTTGTGTTTCTAAACCCCAACGCCCTGGCTTGGCTCGAAAGGCCACAATTCCACTGCCCTGGCGAGGGTTTCTTGTTCTTGCCAGCCCCGTCCCGTGTGCG
>21_Locus_10642_Transcript_1/1_Confidence_1.000_Length_1878
CACCCGGGCCCTGGGGGAGATCTTTGGGCCCCTGCTGCTCCGGGTGCCGGTCAGCAGCTCTGAGCCCAGCTCTGATCTCTCTGTGCTCCTCCTGGAGATGCTTCTGCAGACGAAGGACTTGGAGCCGGAGGTGGCACCTCCAGCTCTGCCCCCGAAGCCCCCCAAACCGAAGCCAGCAGCCGCCAGCCTGACCAATGGGAACGGCACCCCCCTGCAGGACGCTGAGTGGTACTGGGGCGAAATCTCCAGGGAGGAGGTGAACGAGAAGCTGCGAGACACCCCAGATGGGACCTTCCTAGTGAGAGACGCTTCCAGCAAGATCCAGGGTGAATACACCCTCACACTGAGGAAGGGTGGCAACAACAAACTGATCAAGATCTTCCACCGCGAGGGCAAGTACGGCTTCTCGGAGCCCCTCACCTTCAGCTCAGTGGTGGAGCTCATCAACCATTACCGGCATGAGTCGCTGGCCCAGTACAATGCCAAGCTGGACACCCGGCTGCTCTACCCCATTTCCAAGTACCAGCAGGACCAGGTGGTGAAGGAGGACAGCGTGGAGGCCGTGGGGGAGCAGCTGCAGGTCTATCACCAGCAGTACCAGGACAAGAACCGCGAGTACGACCTGCTCTATGAGGAGTACACCCGCACCTCTCAGGAGCTGCAGATGAAGCGCACAGCCATCGAGGCCTTCAACGAGACCATCAAGATCTTCGAGGAGCAGTGCCAGACCCAGGAGAAGTGCAGCAAGGAGTACATCGAGCGGTTCCGACGGGAGGGCAATGAGAAGGAGCTGCAGCGGATCCTGATGAATTCAGAGAAGCTGAAGTCACGTGTAACTGAGATCCACGACAGCAAGATGAAGCTGGAGCAGGACCTGAAGCAGCAGGCAGCAGAGAATCGCGAGATTGACAAGCGCATGAACAGCCTCAAGCCAGACCTGCTCCAGCTGCGCAAGCTACGGGACCAGTACCTGGTGTGGCTGACACAGAAAGGGACCCGTCAAAAGAAAATCAACGAATGGCTGGGAATCAAGAACGAAACCGAGGACCAATACTCCATGATGGAGGATGAGGAGGAGCTTCCGCACCATGAGGAGCGGACGTGGTACGTGGGCAAGATCAACCGCACCCAGGCGGAGGAGATGCTGACGGGCAAGCGCGACGGGACCTTCCTGATCCGTGAAAGCAGCCAGCGCGGCTGCTATGCCTGCTCCGTCGTGGTGGATGGCGACACTAAGCACTGCGTAATCTACAAGACGGTGACCGGCTATGGCTTTGCCGAGCCTTACAACCTCTACGCCTCGCTGAAGGAGCTGGTCTTGCACTACAAGCACGCCTCCCTGGTGCAGCACAATGACTCTCTCAATGTCACGCTGGCGCACCCCGTCCTATCCCCACCACCAGCCAGATGAGCCGCACGCCCACCAGAGCCTCTGGCGCATGGGACCTGTCTACAGCGGCCTGTTTGGTGCCTCCCCGGACAGGCCACGCCTTTTAGGATCTAGGTGGAGCCTTTCCCTTCCTCCCGTTTGCAGTTCACTCCTGTCGCCTCTGCTGGTGGCTCCGCCCGCCCCTTCCCTGGTGCATGGCAGAGCGCCCCTCTCCCTTCGCATTATAACCTGGGGGCTGTTTGTCTGGGGCCCCCACGCTGTCGAGGCAGGGATGGGGTGCTCTGCATTCTGGAAAAGAAGCTTCCTGCAAGCCACACTTTTGGTACAAGAGGCACCGTCCTGCCCCGCAGAGCGCGGGCGAACTATCCTCGGTGACTTTGGGGGACGCCGTCTCCGGTGCTACGTCCATGTGACCACATCTCATCCCTGCATCGACGACCGGGCTGGGTACCAGCAGCCTGTGGGGCTCACTCACAGCCAGCCTCTCG
>21_Locus_10643_Transcript_1/1_Confidence_1.000_Length_313
TGGGGGATACAATTTTGAAAACTGGAATTTTGGGCACAGAGAGAACACTGGTGGTCAAGGAAGCAATGTAGGGACTGTGTCAGTAGGAGTTTGTGAGGAAAGAGAACTGGGACAATGGAGGCTAGGAAGCTGGTTGGGACAACACCCCCTCACATCTGGTTACGGCCCCACCCTGTCTAAGCTCTTGATCTTGTCCTTCTCTTGCTTGCTCTCTCTGGCTTGGACTTTCCTGCCTTGAACCCAGCCTTGTCTCCCTTTCCTGCCTTGTTTCCCAGCTTTGTCTCCTTGTTTCCCCATGCAAGCCTTGTTCCTG
>21_Locus_10645_Transcript_1/1_Confidence_1.000_Length_167
CTACTTGTAATCTTGTTTACTTTAAAATTGCCTTAGATACTCGCCTTCTAAATCGCTTCAAGAACTGCCAGGATGATAGATCTGTTGTTTACCCATTGTTACTGTGAAGGAGGCAATGTATCTCCTTCCAATGAAATTCTGGGATTTTCAGAGCTGTCCAGTTTTTT
>21_Locus_10649_Transcript_1/1_Confidence_1.000_Length_594
CCGAAACCTGGCTGCGAAATTATCAGGTTTTACCAGAACGAAGCCACCCAAAACTGATGATGAGTGGAGGGGGTGGCTATCTTTTATCGGGCATTACTGTCGTCAACGAGAGTGTCAAATCTGATGCCAGCCACGTAGAGGCGCAGACTGAAGAACCAACATCTAAAAAACGCAGACTTCAGGAACTTCAGTGTTAACAACTGACTATGATTTGCCTTTAAGTTCCTAGTAGCCTTCCACTTAATGTAACTAACATGTTTTGGGTTGCCATTATTGGTGGCTCTTGACTACGCAGAAAAATGTACCTGTTTATCCACCTGCCAATAGGAGCTGCAGATACATTGCAAAGAAGACTTTTTGTTGATCTTCTCAGTTAACATGACGTGACCGGGAGGAGAGCAATGTTTGGGGTAATCTTTTATCGGAAACTTCCCTTGACCTAGTTGGCGCACACTTTGGCCAACTGCATCGCTTCAGAAATGCATTTTAGTGGTTGTAGGGGAGAGCTTGAAGTGACATTCATGGGATCAGTCTTACTGTGTGGTGGCTGCAAGAATTGGATGACAGTCAAGTCTATAAAAAGTCTGAAGGTTT
>21_Locus_10652_Transcript_1/1_Confidence_1.000_Length_264
CCTGCCACCGTCGCTGTAACTTTGTCCCAGTCTGTTACAAAGGCACGAAATCCTTCCCCAAACAGTGCTCCAGCTGTCTTGAGAGATTCTAGTACAGTCTGGCGATGTTCAGCAGCTTTCAAGCGGATCTGCTCCCGGATGAGATCCGCATTCTCCCGCTCGGCCTTTGCGCGGGCTCGCACTTCTGCCTCGATGCGCAGCATTTCGTTCTTGTGCCGCAGCTCCATCTCGTGCTCCACAGTGGCTCGCCTCATTGCTTCCTGC
>21_Locus_10653_Transcript_1/1_Confidence_1.000_Length_225
CAGACAAGTATCAAGAGAATGAGCTGAAAAGTGCTTCACCTTAAGTAGCGATCAAGTGACTATCCTAGGAATAATCTCAAAATTTGGTCATTCAACTTTTACCATTTTATAATCGCTATTCTGAGAAGCCTAAACCTACTGAAAAGTTATGCAAGCACCAAAAATGCTAGTAAGAAAACTATGTTCTTCAGTACGTTTGAAGATTACCTAGACAAATCAGAAAAT
>21_Locus_10654_Transcript_1/1_Confidence_1.000_Length_167
TGCAGGGGTTATTGCAAGAAAAACATGAAGTTGTAGTAAGCACTGGAGTCCTTGGGCGAGGACTTGACCTTGTCAATGTTAAACTTGTGGTAAATTTTGACATGCCCTCCAGTATGGATGAATATGTACATCAGGTTGGAAGAGCAGGGCGGTTGGGTCAAAGTGGA
>21_Locus_10655_Transcript_1/1_Confidence_1.000_Length_784
GCACCATTTCTTAGCACTTCTTCTAACATGCTGCACCTTTAATAGCGTCATTTCCATCTGCACGGACCTAGGTGGCTAATCGGCAACCAGGCTGTTGTCGAGGATCTCCTTTGTTCTGGAGTGGTGTCTGTGGCGAGGGATGCATGAAGCATTATTTAAGTAAGCACTTTAAAAATAGAGATAGAAAAATAGGGTATTTTCCTTCTGGAGAGTTTTTCCTCTTACTAACACCTGGTTCTGCTGATGCCAGTAGCCAGATGAGATTGTACAAGGACTGAGATGGCATGAACTTTCTGAACCATTGGCCCCTTAAGTTGGGTGATTTGTGGTATACAATGGTAACAGGAGGGGGTTACCTGGAAAAGTAGGGTGGGGCTTGTTTCTGTTGAACAAAAGCCTGAAAGGATTTCCTTCCCTGCTATTACTTGCCTAAGGAAAGTTTGGAAACCCCTAGGGTTATGCCCTAGCTGGAAAACCTTCAGGGTGAGGAGGGGAGGGTCTGGTCTGTCGCTGCTCAGTGTTCGATTGTAGCTTGTCCAGGAGGAAAGATCTTTGCACGTCTCTGGGTGTTTGGTTCCTGCTGCTTCAGCCAAAGCAAGAACCAGAAGGCCATGTCTTTATGAACTCCCACCTCAAGTGACAAAAGCAGGACCCTAACCTACCGTTCCAGGGCAGGGCATTTTTAAAAGCCTCTGGGTTGCTGCTCCTCTGATACATAGAGAGCTGGTAGGAAGCCCTGCTTGTAGCCAGCCCAGGCAGCAGTGCCCCCCACACACACACACAC
>21_Locus_10656_Transcript_1/2_Confidence_1.000_Length_655
CAGGAATTTAAAACCTTTTTCTTATATTTTGAACATTAATTTAGCAGGAGGCCCATGTTGATCATTGTTGGTATTAGGTTAATTTTCTACTCCATTGTTAGGGCAGCAAAATTACTTTCAACAACCCTCATTACTGTAGCAGTGAGAATTTAGGATGTTCACTTCAGACTACTAGTGGAAATCCTGTAGTAGGGCATCTGGGAAAATTCACAGTCAACTTATATGGAAGGAGAAACTGATCAGGGGTACAGAAGCAATCTTGCAGTTCTGAAAAAGCCTTTGCACCTAGGAAACTTGCTCCTCTGCCACCACCCTCTCCTCATCAGTCGTCTGCTCCTTAAACCATTTTCACCCCCTTTTCCCATGCTGCCCCCTATACCTGACACCCCCTCCCTGAACACATTCACTCTGCTCCCTCTCACCCGTCAGATCCCTTCTAAAAATCTCTCTCTTCCCTAAGGTTTGCTCTAGTTCTTCATCCCCATAGGCTGCTCACTGATTCCACCTCTACTGTCCTGTTATTCAGAGTCCCCTTCTCCCTTCATGAACCTGTAACCTCTCGACTTCATGAATATATCCCTGTCTCCCCTCTCTTGTCCATTTAGATTGTAAGCCCCTTGGGGTAGGGACCTTTCTATAACTATTGATTTGTACA
>21_Locus_10658_Transcript_1/1_Confidence_1.000_Length_169
AGGGGAAGGGGCTCTTTGGGAGCTTAGGGATCCATTCACTCTTCTTTAACCCCACTGAGTTGCAGCTAGTGGAGTGTCAGAGCATCCTGGCCCACCCCCAGCTTCCAGGCCTTGGGGAGCAGCGAGACCGCAAACCCCTTTCAGCTCTCCCTCCATCCCAAGGAAACCG
>21_Locus_10662_Transcript_1/1_Confidence_1.000_Length_378
ATTTCATGTCATGATGGTTTGTTGGCTTCTTCTTCATATGCATTTCCTGTGCCATTCTGTACATAGGATGAACCAGAACCAAGGCCATACAAGTGACCACAGTATTTAGCGTCATCAATGTGATCTTCAAAGAACATTTCTCTCATTTTGAAGAAAGCCATTCCTGTCAATAAAGAATCAGATCCTGCCTGATGCTGTGGTCCTATCCTTTCCAGCTCTAACTGCTCAGCGACTTCTTGCAATCCACCCTTGAGATTTTTGCAGCTCTTCATAAGGTACTTCACATCATAAATGACAGGGAAAAACAATCTGAGTATCTCAAAGAAGTCCAGCTCTTCTTCAGGTAAATTAGAGTTTGTCAGGATTTTGATCAGATAG
>21_Locus_10663_Transcript_1/1_Confidence_1.000_Length_479
GGCCGAGTCAGGCAGATAAACCTTAGAGTTAAGATGGCTGTGTCCTGTACGACCTCTCGCACGCTCTTGGCGTGCTTGACTCGGCTTTGCACAGGTCCTAGGAGGAACCTCAGCGCGCGGGTGTCCTCGAGTGGCGAGTTGGTGACTCACACGGGCCAGGTTTATGAAGAAAATGACTACAGACAAGTTAGATTTGTTGGACGACAGAAAGAGGTGAATAAGAGCTTTGCAATTGATTTGATAGCAGAACAACCTGTGAATGAAGTTGTAAGCAGAGTGATATCGTGTGATGGTGGTGGTGGAGCTTTGGGACACCCTAAAGTGTACATAAACCTGGACAAAGACACAAAAACTGGAACATGTGGTTACTGTGGCCTTCAGTTTAAGCAGAAACACCATCACTGAAAGACTTCATCACATTATGATCTAGAGAACTATGCCAGGATTTGGTGTTAAATAAATGATATATTTAAAATGAA
>21_Locus_10665_Transcript_1/1_Confidence_1.000_Length_464
GGGCAGTATGAGGAGACCACAGGGGGACGGCAGCCACTACGTAGCGCTCTCAGGGTGAAGACTTTGCACAAAGATTTTTCACTGAACTGTGAAGTCCCGTTTAACCTTCAAACTGGCGATGTCAAGGGTACCGAGTCCTCCTCCTCCGGCAGAAATGTCGAGTGGACCTGTGGCAGAGAGCTGGTGTTATACTCAGATTAAGGTGGTAAAGTTCTCCTACATGTGGACCATAAACAACTTCAGCTTCTGCCGGGAGGAAATGGGTGAGGTCATCAAAAGTTCAACCTTTTCATCAGGAGCCAATGATAAACTGAAATGGTGCTTGCGCGTGAACCCTAAGGGCTTGGATGAAGAAAGTAAAGATTACCTGTCACTCTACCTGTTGTTGGTCAGTTGTCCAAAGAGTGAAGTTCGAGCAAAGTTCAAATTCTCCATCTTGAATGCTAAAGGAGAAGAAACAAAAG
>21_Locus_10666_Transcript_1/1_Confidence_1.000_Length_1141
GAGTGGATACCACGTGAGGCGAGGGGCTAGCTGCCTGCCCAGAGGAAGCCGTTGGTTAGTGGGGAGGGAACGCGTGTGGATGGGGTCGGGGGAAGAGTTTGGGAGAACTGGACACTTGTGCGTCGCGGGAGCTGCTGGCTTTTGGGGGAGGGAGGCACGAAAGGAGCCGAAAGTCTGCAGCGGCACGAGCTGTGGGGCTGGGAGAATGCTGCCTGCAGTTTTAGCAGACCAAGCCGGGGGGGCTGGGAAAGGCCGCCCCCTCCCCATTTTTCTATCGGCGCCTTCAGTTCCATGAAGCTGGCACAGGCTCCCAGAACTGTTAGTCACTGGCAAGGGAAAGGGTGGGGGATCTTGGAAGGCTGGAAAGCCCCCGAAAGTAGCCAGGAAGTGTGTGTGTAAATCCTTTCAAAGTCTCTCTTAAATTAAGGTGACTTAAATGGGTTCTATCGTTTCCCTCCTCCCCTTGTCCAAAACCCTTGTGTGGATCAGTCTCCTTGCAGCCTCTCCACTTCCTCCTCTGGGGTGAGGGTCAGCCTTCCTCTTTCCTGGGCTCTGTGTGTGTCTCTTTAAAAATTAAAAAAAAAATCAGAAGGCAGAAATGAAAACATTTCAACTTTCCTCTCTTCTCTGAAGAAATGTGAATGATGTGACTTAATCTTCCTAACCATTTGTGCCAGGGTGACACTAATAGAACACAAATAGTTACTCATGGGGAGAAAGAGGGTCTTGGGTCCCACTCCCCATACCCCTCTTCCTCATTCTTTGCTGCTCCACGGGACATGTAGTCCAGCCAGCCACTGGCATTTTGAAACCGGACACATTGGTGGGGGACAATAGGGCAGACTACATTTCCCATCATGCACAGTTCTGCAGTCCTTTATTCCCCCCCCTCCTGTACCTTCACCTAGGTGTGTGTGTGTGTGTGACACAGGTAAAACATATTAACACTATTTTTAACGTCTCTTTAAAGTAGTGTGTTGGTTAAGTTCTTCCAATTTTTTTTTAGAAGTTTGACTGTTCTGGTTTCAGCCTTTCACATCATAAAACCAGCATTGTTTTGGTCTTGTGAAGAGATTTGTGTTCTGTAGACTCTCTCCCCTTTTAATTTTATTTTTTAAATTCCTTTTATGAAAGACAAAAT
>21_Locus_10667_Transcript_2/2_Confidence_0.500_Length_246
GGGGGGGGGGGAAACGGGGATCAACTCTACCAGACTCTACCCTGCTATCCTAGAAGAAGCAGATGATGATGATGATGATGNNNNNNNNNNTTGCAGGAGCGGTAGTGTTGGAGATGCCCCCCCTCCCCCGGTCGCTTCTGTGTCTCTTAAGTTAAAGTGCATTTCAGTGCAGAGTTCTGAGCGATGTCTGTCTTTTTTGACCTCTCCTTTTTAGTGTTGCAAAACATTTTTTTAAAAAATATTTCC
>21_Locus_10668_Transcript_1/1_Confidence_1.000_Length_2317
GCCTGCAGGGACCGCGAGCGCGACCGGCCGCCCCTCCCCCACCCCAGCCAAGATGTCGGAAGACCTTGCAAAACAACTAGCGAGCTATAAAGCTCAGCTCCAGCAGGTTGAAGCTGCTTTATCTGGGAATGGAGACAATGAAGATTTACTCAAATTGAAGAAAGACTTGCAGGAAGTTATAGAATTAACCAAAGACCTTCTTTCAACACAACCTTCCGAAACCCTTGCGAGTTCGGACAGCTCTGTGTCTGCCCTGCCCAGTCATTCCTGGAAAGTTGGAGACCGGTGTATGGCAACATGGAGCGAAGATGGACAGTGCTACGAAGCAGAGATCGAAGAGATAGATGAGGAGAATGGGACTGCGGCAATCACCTTTGCCGGCTACGGCAACGCGGAAGTCACCCCCCTGCTCAACCTGAAGCCCGTGGAAGAGGGAAGGAAGGCGAAAGAAGACAACGGCAACAAACCCATGTCCAAAAAAGAGATGATTGCCCAGCAACGAGAATATAAAAAGAAGAAAGCTCTGAAAAAAGCCCAGCGAATCAAAGAACTGGAGCAGGAGCGAGAGGACCAGAAAGTCAAGTGGCAACAGTTCAACAACAGAGCCTATTCAAAAAACAAAAAAGGCCAGGTGAAGAGAAGTATTTTTGCTTCCCCCGAGAGTGTCACAGGCAAGGTCGGAGTTGGAACCTGTGGGATTGCAGACAAACCCATGACACAGTATCAAGATACCTCTAAATACAACGTCAGGCATTTGATGCCGCAGTAATAGGGAAAAGTGGCTAAGTGTCTCTTCAGGGCTTTACACTCATCTTTTTATCATTATATTTTTCTAAAAGTAAATTATTTGTTGGCACGTAGGGAAAAGTCCATTTTGTCACCATTCTTTGGCTTCAGCTGATACGAGCCTTAAAAGAAAACGGATTCCCTTTGTCATTAGCAAACTTCTTGTAGAGTCATTAACATTTGGCACCCATTTTCATGAACTGCCTTCCCCAGCTAGACCGAGACCCTCTGATCTGATCTGCAGAATTTTTGTAGGCCGACGTTAGGGAGGGCATTCTTGGGAAAGCAACTGTGTAAAAATGGCACCTTAAAAGCTTCTCGCTCCTGCCATGTTCCTGGTCGTATCTGCTTGCTTTAGTGACAGAGGGTTTGGGGTGTTTTTCCTCCCCGGTACAGCTCCTGGAGATTTAGCTGGACTCCATCTTAGTTGGTACACAGACCAGAATTGTTAATTGAATGCCTCTGCTAGTTAACTCCTTTGAACCCGCACTGAGGGAGGACTTGCTCATTGATGCATTTAAATTTTTTTGGCCCACAGACCCTCATTAGTGATGATTCATGAGCTAGAAACAATGCAAGCTGACTTTCAGGTTCCAGGCCAAATTTACAGGGCTGGAAATGGTGGGGGGGAGGGGACCGCACCGCCTTGAAAAGTTCGGATCTGCAAGTCAGCAAGATGCAGTTGCAGGTTGCAATGCCACATTTGTAGAGGGTTGCTTTTCAGAGTAGAACTGCACTTTAAAAGAGAAGATGAGCTTTGGGGGAGTTTTAAATTGGACACTTTGGAAGTTACGGTCTCTGCCTTGTTGACCTTGCAAAACAGTGGGGTTCTGTGGCGCGCTCACAGGTCTGGCTAACTGTCCAATAAATCGCCAACCTCTGTCAAATGGCGCGTGTGAAGCATTGCCAGACAATTAAACAAAACCGAAGCACATCGGCTAGGAATGCCTGGGTTCTCCGTAGTTACTTGTAAATGAGGACGTGCTCCACCTCTTCCTGTCTCTGACTCTAGTGCTCATCGCCGGTTCAGCTGTATTGCAGCATCTCCGAGCCCTTCTTTGTTTGTTGTTTTTATCCTCCAGGAAACCATGTGTCATTACCATCTTGTCGCGACTGTCGGTGGCTGCTTCCCTCTCTTAGTTATGGTCACGGTGCCACCTCTGAATCCATAATGTCTTTCAAACAAAAGGTTAATGTATAGCCCTGTACACAATGTAGATATTATTTTTGTAAAATCTAGGGCTGAATTAATGAACAAGAGCACTTCATCCCTTTCTCTCACACAAGTGTATTTCTTGTTCATTGATCCTGACCCTGTTCTCCCCCCTCTCCCCTGTATATTATGTTAATGTAGCTCATTTTTGTAATTTCTGTTCACTGGGTCAGGTCAGGCCAGCATTTGCTGGTGCACCAAGTGGTGGAAATGCCCCTCAGCTTAGCTGAGGCACGTACAACTCGAGCGAAACTCTGCAACTGGTAGCGTAGAGTCCGTGCATAGAAAGCAGCTCTTCCCATGACGGAAGAAGGTGAC
>21_Locus_10669_Transcript_1/1_Confidence_1.000_Length_623
CTAATTTAAAGCTGCAGAAATCCATAAAATACAATGTTATTTTTGCACTATTATACAATGTAGTGATTGCTGCACTAAATAACCTTCTAAAAGAAAGAAAGAATCCAGTACTGGGTTGAGCAGATCTCAGTTTGTTTTTAGCATGATAAAAAAAAATTAAATCCATAATATAGTGGAGCTACATGAAACATAATATGTAAAAATGCTTCAAATACGTGCACGTGCATATCCTATCACCCTATGGGGGTCTAATTAAAATAAACACAAATCCCTACTACAATCTACCTCCATCCTTTTCAGTTATGTTCTTTGACTGACAATATTGCTTGAGCCAGTACTGTGTAGCAGATCTCACAGTATATTTGTTTCTGCAAACAGCTGTGAATGTCAGTTTGTCAAACACTGCCCCCAACCAGTCTCCTCTCCCCCCCAATAAACACCCTGCTATGAAAAAGTTGCAATAAAAAAGTTGTATCTGTGTTCCAGAATTTCTGAAAGCCAAATTTTGACTGTGCTCTCAGCATTTTACTGCATCTTTTGCAAAGTCGTAAAGTGATAGTATAATATCCAATCCTTACTAAATACACCTAAGTGAATAGCTTTCTAAAGAGGCAATACTTCCC
>21_Locus_10671_Transcript_1/1_Confidence_1.000_Length_296
TCCAGGAAAATAGCCAAGCAGGGGAGGGAAGCCATTCGGGAGTTGAACACCACACTGTGCACATCTTTGGATGATGCTGTGTCAGAGATGAAATCTCTGCATTCTTATTTAATTGTCAGAAGGATCGTGATTACGAAAAGCGTTGCCAGTACACAGAGATGCAATGCTGATTTTGCAAGCATGCACCACTCTATAGCTAGTGCAGTGTCAATGGTTGCAAAAGCCATTGAGAAGATAACTGACCATTTTGTACCTACATTATTAGGAAATCCTCCCACACTGTCCCCTTCATCCAC
>21_Locus_10672_Transcript_1/1_Confidence_1.000_Length_268
CGCCGACCCCGCCAGCAGCTTCCTCTATCTCCGGGTCAAGGGGGAAACGGAGGCCACGATCCAGGCGCTGGGCTTCGAACGCTGCTCTGTCTTCCGCCCGGCGGTGCTGCTGTGTCACCGCAAGGAGTCCCGTCCGGGCGAATGGTTAGCCCAGAAATTCCTCGGCCTAGTGGCTCACGTGGCCCCAACTTTCTACTCCATCCCCACGGCGACGGTTGCCAAGGCGATGCTGAACACCGTGGTGACGCCCATCGGCGATAGCCAAAAG
>21_Locus_10674_Transcript_1/1_Confidence_1.000_Length_463
TGATGATAACTTTATTGTATGCATAGACAATGAAAAATACATTTTAGTTTCAACACACTCCTTTGAAACCTCCCTAGTATCATACTACTGCAATCGGTACAACAAACCTGAAAGAGAAAGGAATATTTACAAGCACATTGTACAGTACTGGAAATGCAAGATTAAGTTAAGATTCTAAAGTGCAAAGTTGGCTATACAGTACTGTACTGAGATATGGGTGTCTGCCTTCTTTCTTAGGTTGTGCACAAATAGTGTCACGAGAGACAAGTCAAGTATTCATAGTCAGTACATATATGGACCAAATCCTTGGATGCATATAGGAGATATCGATTGAAGCCAGTCCAAAGGCCAAATTTAGACCTGTGGATCTACAGGGTTTACATGTTCAATGGAAAGTTAATTATTTAAACTTAGCAACATGGAACAAGCACAGGAATACACATCATAAGTGTATTAAATGTCT
>21_Locus_10675_Transcript_1/1_Confidence_1.000_Length_375
TGCAAGTTATCTAACTCTTTGATATAATAATAATGCATACAATTCAAAGTGATTATACTATGATTACATCTAGGGCTTTCCGCAACTACAAGGTGGTGGATGTGGAAAGCATGGCCCCCTGTATCAACTGGAAAGCAGCCGCCACCATCTATGCGAGAGATCTTTTTGCGTTTTTTCCTCATCTTTCTTAATCAACTCTTCTGTTGCTGCTGATTCTTGGCAAAACTGGTAAAAACAAAGTTGTAATCATTGAATTGCGCAATCTGGCGATCAAGACGTTTAAAACCTTCAATCTTCTGGGCAGAAGAAAATACTGTGCGACACTTAGAACTCTGATTAACAAAAAGGGTTGTCACAAATTTTCCTGGCTTGAAC
>21_Locus_10676_Transcript_1/1_Confidence_1.000_Length_343
CTCGCGCTGCGAAAAGCAGCCTTCGCTGGGGTCTTCAGGCCAGGGCAGTGGGGGAGCTGGCGACGGTGCCTTCTCCCCCGAGTGGCCCAGTCCTCCCGGAGGTACGCGGCGCATTTCACTTTCCAGCCGGATCCGGAGCCCACTGAATACGGCCAAACACAGAAAATGAATCTTTTCCAGTCTGTAACAAGCGCATTGGATAATTCACTGGCCAAAGATCCATCTGCAGTAATATTTGGAGAAGATGTAGCCTTTGGTGGAGTTTTCAGGTGCACCGTTGGCTTGCGGGACAAATATGGTAAAGACAGAGTTTTCAATACCCCCTTGTGTGAACAAGGCATTG
>21_Locus_10677_Transcript_1/1_Confidence_1.000_Length_883
AAAGTAACAGTGTTTTAATATTTTGTATTTGAAATTAGTGTGATGTAAAACAGGGATTTATGTTGCTTCCGCTGATGCATTGCTTGACACCTTTGGGAGGAAGGAAACATGTCTCTAAAGCACAAAAGTAGGAGCGGGAAGATCGCCACTGGCTGAGTTGCTTAGCTTCTCTGCCTCACTTTTCCTAGATGAATTGGGGATGTTAAGTACATATCTACTTCACAGGGGTGCTGAGTGTGAATGTTTTAATGTTTATAAAGTGCTTTGAGATTCTTTGATGGAAGGTGCTATGGAAGAGGACAGTGGTGTTACAGTATCCAGGCACTTTTAACCAGTTGGATCTCCTTTTTTTAATAGGTTAAGAGTCACTGGCTATTGCGTACTAAGTGAGATGCTAAGAACTCTCTTGGTTAAATCAGGATTTAAGCTGTTTTATGGCAGGACACTCTGAGATATCATCAATGATTTTTTTCCCATTGGAGAGCTGCAGTCTGCAGGAAGGTTGGAAATGCCCACTTGGAGCATTAAAAATGTTGCCCAGGACAGGATAAGGGAGAGGGGCCTGCTCAAGTGGACAAACATACCTGCTTAGGTATGAAGAAACTAGAAGCAAGTTGTACTGAAGTGCTTTGCAAGTACAAAGATGTGTTCCATGGGGTGATGAGGAAAGGCTTCTGGTGCATGTGTCTTCGGAAGGCTGAGATGACCTGTCAAAGGCTTAAGCAGAGCACAGCAGGAAAGATATAAAGTACATCCCCTGGGACCTGTATATACAGAGGCAGTCATGCAGTTGTTCACACAACTGTCAATTTTGAAGTCTCTGTTAGGGTTACTGTAACCTTGGGTATTTTCAGACGTTACGGGGCCGTTGGCCCCGTACCGG
>21_Locus_10678_Transcript_1/1_Confidence_1.000_Length_932
CTTTCTTACTGGGATGCCCGAGTTGCGGCTGGGTCTCAACGACAGAGTGCTCTTTGAGATAACAGGACGTGGCAAAAACAAGTCGGTGGAGCTGGAGGACGTGAAGTTCCATCAGTGCGTGCGGCTTTCGCGCTTCGACAACGACCGCACCATCTCCTTCATCCCGCCGGACGGAGACTTCGAACTCATGTCCTACCGGCTCAACACCCAGGTAAAGCCGCTCATTTGGATCGAATCTGTCATTGAGAAGTTCTCCCACAGTCGCGTGGAAATCATGGTCAAGGCAAAAGGCCAGTTCAAGAAGCAGTCGGTGGCCAATGGGGTGGAAATTTCAGTCCCGGTACCGAGCGATGCAGACTCCCCCAAGTTCAAAACCAGCATCGGGAGTGCAAAATACTTCCCTGAGAAAAACGTGGTCATCTGGAGCATCAAGTCATTCGGTGGAGGCAAGGAGTATCTAATGCGAGCTCACTTCGGGCTGCCCAGTGTGGAGAAGGAGGAGCAGGAAGGGCGCCCCCCAATCCTGGTCCGGTTTGAGATCCCCTACTTCACAGTCTCTGGGATCCAGGTGCGGTACATGAAGATCATTGAAAAGAGCGGCTACCAGGCCCTGCCGTGGGTCCGCTACATCACGCAGAGTGGGGATTACCAGCTCCGGACGCATTAAGCGGGCTGGTCCTAGCCGCCCAGGAAAGGCTTCTGCCTGACAACGAAGGAGGCCGAGGATTTGATCTCCCAGCGCCTCTCTGTGCGGAGAGAGATTCTGTCTCTGCCCACACCTTGCTGTGATTCTGCTCCCTGCACTTCGCCGCCTGCCTCGTCCCCGGCCCCCGGGCAGGGTTTGATTGCAGAGTGATTCTCCGCGCCCGAGTTTCTTCCTTCCTCTGACTCTCGTGTTGATAGAAACGGGAAATAAATGACACTCCTTGGGA
>21_Locus_10679_Transcript_1/1_Confidence_1.000_Length_576
TACACAAGTGTACGCCCTGCAGGAGAGAGGCACAGGCGGACAGACCTCCAGGAAGACTTGTCTAACTATTGTATGGTGAACTTTGACTGTCTCATTTTTTTCCTTGGTAAAGCAGCAAACGGCTCACTGAAAGCCCAGCTGGGAAACAGGAACCTTTCATATGCTGTTCAACTGGCTCCTGAGCAGCAGGACGGAACCCATTACAACCCAGTTTCCCCCCAACGCGATTGCTCTCCAGTCCTCTCCCCACCCTAGAACAAGGACCTTGTTTAACTAATGGCAGCTTGATCATGCAGCTCTGCCAGGTGCCCAGATAAAACAGTGCAGCAACCACAGTCATGTAATTTAAAGGGGCCTCTCCTGCTTATTACCCTCGTGGTGGATCGCCATCACCAATAAGGAAAGCACCCTCCAGCCTAGGTTTCTAACATTGCCAATATATGCATGCCATTACATGCATGCCATTACAACTGTGCTCCCTGGAGCTCGGGAGCTGTAGGGATGTAAGCTTACTGGTGAGAAGTTCAATTGAAGCCTATGGATTTCAACTGGACTACGCCAGAGTAAGTGGTTTCT
>21_Locus_10682_Transcript_1/1_Confidence_1.000_Length_150
GGGCTTCCAACACTGCTATGCGTCAGCCGGGGCCTTCAAACGCTGGGAGTGCGACCGCCCCTACGCCCCCTTTGGGCCCGTGCGCTTCTCGGAGAAGATCCAGCGCTTCACCCCCTTCTCGCTGGGCTTCGAGTTCCAGCCGGGGCGTGA
>21_Locus_10683_Transcript_1/1_Confidence_1.000_Length_452
CAGCCGCAAGACCTGCTATGGAAGTGGGGAAGCCACAGGAGTGACCAGGGGAGCTGCTCTGGCTTAGAGCCTGCTGTGGAATTAGAGGAAGTCACAGGAGTGAATGTGGTCTGGCTCAGTTCTGCGTGCCCAGTTTTTTGTTTGCAGCCAGGCAGGCTAGCCTGCTCTATCAAGCCCTGACAGAGATTGGTTTTAAGCTTCAGCCTTAAAACGGTGGGACCTTTCCTGCAAACCAGCTGGCTAGCATTAGGCAACAGTTTGAGACAGCTTCTTAGCAGCAGTATGGGAGTGTGGTTGCAGGAAGGGTGTAGTTGCCTGGTTGGCTTGAAGCTTGCTGCATCTCTTTGAGTAGTGCTTGCCTGAATAACCAAAGTCCCAATAGAATCAGCGTGCCTTAGTGGAGCAGTATCAAAAGATAACTGTGACCAAAGCTGCAAACCAAGCCAGCCAGG
>21_Locus_10685_Transcript_1/1_Confidence_1.000_Length_537
TTCACATATTAGGCAAATGCAACACGCATGAAGCTTATTTCTTAGGTTCACAAGTTCTACCAATACATTAGTCTACTGGTAAAACTAGCACAAACTGATAACAGCTTTGCCAAATTTTTATTTTGTTTTTAAATTGTCTGGCCCGCTTTTTCAAAGGCTTAATTTTTGGTATTGCTTTTATGCTCCAATTCATTATGGCATAAAAATTATCCATTAATATCTTCAATTCAGTCAACCGATTCAAAGCTCAACACTGGCCACATTTGTTCTCAAAGCTAAGTTCTTACTAGCTGTACTTACAAAGTACAGTACTAGTGCAATGAATGAAACAATGGGGGGAAACAAAGGCAATCCCGCTACTGCCACGATAACAAAAGAAGGACAGACAGCTAGATCACAAGATTGTTAGTAAGATGTACATTTCTTTCCAAGTCAGAATAACCCTTCTATACAGTTTCCCAACCCTTCCCCAACCCAGACTTATTTGTAGAATATAATTCAAAATATTTTTAGTATGGTGTAGATGTAGTGTCCAAG
>21_Locus_10686_Transcript_1/1_Confidence_1.000_Length_109
GCCTTAGTTCCTGATTTTATTGTGAAAGTGATAGATTATGGGGATGTTAAAGACAAAGGGGAAAAAAGCATGAGGCCTGAAAGAATGAACGCACACAGTTTGCCACATT
>21_Locus_10688_Transcript_1/1_Confidence_1.000_Length_415
CCCGTGGAGGTGACAAAACGTGGTTGGCTCTCGTACTTCACTGTTGGATCGCTGGTCGGGGAGCTGGGTGGGTCCTCTGGAGTCAGCTCTTTCTTCTTTTTCTTGTACTTCCTGGGCTGGGCCGGATCCTCCCCTATGATCAGCTCTCTGTGTTGCCAGTACGCCTGCTTGTGGAACTCGAACTCAGGAATGGACATCTCATCCTCCTCCCACGTCGACTGGTCATAGGGCAGGTCCCGCCACTTCACCAGGTAGTGGTAATTGCCTTTCTTGTCGATGCTGTGGTTGATGATGCGGTGTATGGCCATCCACTCCGGCTTGATGCCATAGCGGTAGAACTTCTCCTCCATCTCAGCGTAGAACGGGTCCTTGCTTTTCCGCTTCTCGCTCTTGCCGTCGTCCTCGCCGGAGCCGT
>21_Locus_10692_Transcript_1/1_Confidence_1.000_Length_149
CACACTTCAGGCTTCCACTACTGCCGAGTGGCCAGAGCTGGGAGCCTTCCTAAAAGCCATGGCAGGGTGCGGTGGCCCATTGAGGGCCAGGCTGGGAACCACTGTCGTTGCTGCTGTTTGGAGGGGCCGGCTTAGGACTGCCACCAATG
>21_Locus_10693_Transcript_1/1_Confidence_1.000_Length_1048
ATTTTAACTAAACACATGGAAATTGCAATAAATCAAGAATACATAATTATTTCCCCCCATAAAATCCCTTTAAAAATGTTTGTTTGAGTGTGCCATGAAAGGCATTTTTTGGTTGCTGTCCCCCCTGTTTGGAAACACACTATAATGCCCTCTCACAGAAACTGTATATTCAAGACGTGAAAGAGCACTTAGGTTGAGAAAAGAACACAGTAGGTTTGGCAGAGGCACTTAACAGTGAATGAGAAATGTTTCCTTCCTTATTGCACAGGAGAGTTGAAAGAAGAATACACAGAACTGTGCCTGTCTTATCAAAGCATTAATCTCCGAGATAACATGTGATCAGTTCTTGGCTGTCATTCTGTAACTTGACTAAAATGGAGTTAACCTCAGAGGGATTCTGTCATGAACATTACAGAATGAGCTGTCAAAAGTCATGCTTGAGACATTTCAGAAGGCATTGGTTGCACATACAGAGAAAGCAACGAAGAACACGGTCACCTAATTTTCAGGTTCTAAAGGCTGCTTTCTTGTACAGATATAACTCCTGCATTTGGGAATTGCTGCTTGGGAATTGCGTTTGAACAGATGGGCCTGTAAAGCTTACAATCACTCTGAAAGACTCTTCATATTCTACCAATATTCTGGGTAAACGTCAGTGACAGAAGTTTTAGAAAGTTGACTTTGCTTAGTTTTTGAAAAGGTCACAAACCAGCGGCAAAGGTTTCAGCAATTGCCCTGAGGTGCAGGAGTCCTGAATGTCTACACATCCTCAAGATACTAAGGCACATTATTGCTTACATCATTTACACCAGGATGAAAGAGCTCTTGCCCTTTGGACTGAACCATACCACTTTATTGTACGGTATATCCTCATGGTGCCACACTCACAAGGAATTCAGAATTGCACCGGGCCCAGTTAAAGCCCTACCCTGATACACCAGCCACTCACACACAGAGACAGTCCTGCTCCCAACCCACATGTCCTTCACAGCCAGACCCTCCCTTTTCAATGTGCAAGGGAGATCCAGCACTGAATTTAACACTACCC
>21_Locus_10697_Transcript_1/1_Confidence_1.000_Length_1528
TGGGTTAGTATTTTAAGCAGAAACTTTGATATTTTATTGAAAAAACCAATGTTCTACACAACATGCCCTTTTTTTCACAGCTTGGAGCTGAACTGCATCATCATTTTTTCCAGCTTGATTGCCAAGGCCATGTTACCCTTGATCTTCAGCTTTCCAGACATGAAAGCCATAGTTGGTTTTAGTTTTCCTGAAAACATTTTCACAAAGTCACTGCTGGACATGGTCATAGTCACATCAACTTTCATGGGTGGATCACCCTTTCCTGCGCTCCCGCCTTTGTTTCTAAGATCAAGGTACCAAGTTCCTCCATCTTCACCAGATAGTTCAAACCTATAAACACCTTGGGTTGCCTTCACAACATCCTCATTGATTGATTCCTGAATAACTTTAAATGTTTCTGCAACAGGACCTGCAGGGCTGGCTGCCGTGAACTCTGCATTCTGCTTGGTGCCCTGAGGCCCTTCGTGCTTGGCTCCCTCAGGTCTTTCAGGAATTGTTCTATCTACTTTCTTTCCCTCTTTGAATGTTGAAGAAGCACCATGTGCTTCCATTTTCATAGCTAGAGTATTGGGATCCACATCTAAAAAGAAGTCTGGCAACAAAGGGTGACCTGGAGCAACTGCATATACGTCAAAATCCTTAATGCCTTCTTCACTCAGCAGATTTTCATCAATAACAAAGTTTCCAGTAAAACTCTTTGGCTTTGTTAGAATGCAATATGCAGCATCTGCAAGTATATCTGTTTTTCTGCACTGTTTCTCCACACCAGCTCCTCCGAGCATATCCATAGCTGATGTATGTATAGCTGTTTTAGGCCATAAAGCATTGACTGCAACTTCTCCTCTAAATTCTTCTGCCATCCCCAGCACACACATAGACATTCCATATTTGGAAATGGTGTAAGCACAATGGTTTCTGAACCAGACTGGGTTTAGATTTATTGGTGGACTGAGATTAAGTATGTGAGCAACCTTACTCTTTTTTAGGTAAGGGAGACATATTTTAGACGTAAGGTAGGTTCCTCTTGTGTTGGCACTCATCATAAGATCCACCTTCTTTGTAGGTGTTTCCAGCGTGCCAGTCAAGGAAATCGCACTTGCATTGTTCACAAGGACATCTATTCCTCCAAATTTCTGTACAGCTTTCTCCACTGCTTCAGCAATTTGCTGTTCTTCCATCACATTGACGATGCATGGTAAAGCCTTTCCTCCAGCTGCCTCAATTTCTTCCGCAGCAGTGTAGATTGTCCCTGGGAGCGTGCGATGAGGCTCACCCGTCTTGGCAGCTATCACAATGTTTGCCCCATCCTTTGCAGCCTTCAAGGCAATTGCTTTGCCAATGCCACGACTTGCGCCCGTGATGAAGAGAGTACATCCTGCTAATTTCCCTGTGTTGCGCAGCATGGCTAGAAGCAGGTCTTGGGGATCGAGGCGGAGCCGCCCTCAATCGCGGAAAGCAGCGGGCAGGGAGCGGGCCGACCCCTCTCAGGCTCGGGCCCTAGCGCTCGGATTCCAACACGCGAGCGGCA
>21_Locus_10699_Transcript_1/1_Confidence_1.000_Length_667
CTGATATTAAAACCAACAGTTAATGAAATTCCTGGACTTGATGAAAATTGAAAAAGCACCATGCATGATAGTTTTAGTGTGGTAAACACAGAAATAAAGTAGCACCTGGAATTCTGTAAAACATCATTTAAAACTGGTCGAGCAGCTGGCGAAGATACGGCGCCTTGGATAATTCTCGGCTTACTCTGGATAGTTTGAAAAGTACTGGACAGTTCAGGGAAATGCACTGTATCTGTCGATCCAAGCAACCTGTACAGTTCTTGCATATCTTAACCAGATGTTCCTGTTTACGCTCCAACTCTCGGATTTCTTGGTTGAGAATTACTGCCACGTGCTGTGGTTGGCTCCTGCATTTGCTGCAGATCCCATGCTGGGTCAGTTCATCACACACAGGACAGTGTAAAGTAGTGAAGTATTGGGAGATTGTTCCTTTCCGGCCTTCTAGCTCATTGTGGGGAGTGGTGCCAGCTTTCTGGATCCTGGGTAATTCATGATACCAGCTGAAAACATCTATGCCAATTAGTGAGAAGATCCTAGCCAGAGGTGGAAGAATTTGCTTGGTGATATAGTATGTGGCATTCAGCCTCAGGTTAGGATCCTGTAGGACCTCAATGGGCTGCCTCACCAGCTGTATGAGGGGCACTCCTGGCGTGCCGTACACAATGAC
>21_Locus_1069_Transcript_1/1_Confidence_1.000_Length_430
TCTAACAGTGGCTATGGCAGATCAGGCCTTGGTTACTAATAGAGCCCCACTAGTTCCAGGAGGGAAGAAGTTAGAGGATGACGTGTGATGTATGGCCACCTTCTCCGTCCCCTTGAGATAGCCACATCACCACCGACTCCTTTGTAACCACCCCAGCCTGTATGTTCTCCAACAGGGTAGTGTACATTGTATTGGTCTAGGAGAATTAACAGCAGTAAACTAGTCCAAGTTCTCCTTGACATAGAGAGCAGCCAACCAAGTAGCTAACTCCGTCTCTCTCCAACAGCATGCAGAATCCATGCAACTCTTGCTGTCCCAACCCTGCTGCTTCCCGAGGCTGTTTTAGTTGAGAAATGTCAACTAGATCAGAGTTTGTCTCCATTAGGAACATCACTTTGGTGCCAAATGTTTTCCAAATGGAAGAGAGAGA
>21_Locus_106_Transcript_3/3_Confidence_0.571_Length_1125
TCTCTCTCTCTCTCTGTCTCGCTCGCAAGATGGCGGAGGCCGCTAACTGCATCATGGAGGTCTCCTGCACCCAGCCCGAGAGTAGCGGCAAGCCCTCAGCTGAAGAGATGACTTCGAAGGATTATTACTTTGATTCGTACGCCCATTTTGGAATCCATGAGGAGATGCTGAAAGACGAGGTGCGCACGCTGACCTACAGAAACTCCATGTTTCACAACCGGCACCTCTTCAAGGACAAGGTTGTCCTGGACGTCGGGAGCGGCACTGGCATCCTCTGCATGTTTGCAGCCAAGGCAGGGGCCAAACGGGTCATTGGGATCGAATGCTCCAGCATCTCTGATTACGCTGTCAAAATCGTCAAAGCCAACAAGCTTGATCATGTGGTGTCCATTATCAAGGGGAAGGTAGAGGAGGTGGAACTGCCTGTGGAGAAGGTGGACATCATCATCAGCGAATGGATGGGCTACTGTCTCTTCTATGAGTCCATGCTCAATACTGTCATCTACGCCCGCGATAAGTGGCTGACCCCTGACGGGCTGATCTTTCCTGATCGTGCCACCCTGTACATTACAGCTATCGAGGACCGACAGTACAAGGACTACAAGATCCACTGGTGGGAGAACGTGTACGGGTTTGACATGTCCTGCATTAAAGATGTGGCCATCAAGGAGCCTCTGGTGGACGTTGTGGACCCCAAACAGCTGGTCACCAATGCTTGTCTCATCAAGGAGGTGGACATCTACACGGTGAAGGTGGAGGACCTGACGTTCACGTCCCCGTTCTGCCTCCAGGTGAAACGCAATGACTACATCCACGCGCTGGTCGCCTACTTCAACATAGAGTTCACCCGCTGCCACAAGCGAACCGGCTTCTCCACCAGCCCCGAGTCCCCCTACACTCACTGGAAGCAAACCGTCTTCTACATGGAGGACTATCTGACCGTGAAAACCGGGGAGGAGATCTTTGGCACCATTAGCATGAAGCCCAACGCCAAGAACAATCGCGATCTGGACTTCACGATTGACCTGGATTTCAAAGGGCAGCTGTGTGAGCTGTCATGTTCAACGGACTATCGGATGCGCTAACCCAGCTGTGCCCCTCTTTTCCTGGAGAACCCCCCCCCCC
>21_Locus_10700_Transcript_1/1_Confidence_1.000_Length_1141
GCATTGTCATCTTTAAAGGCAAGCATGGTGTGCTGAATTAACTTAGAAAATGACACAATCACATTTCTTACCCTTGAAGCATAAGACCAAAACTACACCCTTTTCTTCCCATTTTAGAACTATATAGTCCCCTTGGCACTGCAGTAGTAAGTTTAAGATCATTTCAGAATAAACAGTAAGTGGTCCAATGCTATGCTTATAATATGAACCTGTCCAAAAATCTAAGCTGTAAACAAGAGGTAACAAATTTCAGCAATTGTATTTGATAACACTGGCTTAAAAGGAGACATATCACTTCTTTAAAATGAATAGCAACAGAGTCCCCCAGTAATCCAGATGTTGTCCACAGGGTCTGTAAACTAGAGCCCGTAGTTGCTCTTTCTTGTAGGCGGTCTTTCTGGATTCTTTATGCAGGAGAAAAGCATGTTAATAAACAGTGAACAAGAAGCTGATGTGGCGCATGGGATGTACTAAGAGATACAGCTTCCACAACAGAGGAAAGTTATTGGGACCTAGGAACAGAGTGAGACAACTCCAAAGCAGAAAGACAAAGAAATGAAGGAACCACTCTCCCACGTCCATTCTATTTCCAACACTAGACAGCATCCAATGCTTCAAAGGTAGTCATTAAAAAAGGACAATTAATAAGCCTATGAGAGATGGTAAGCATGGTTGGCTTACAGACATGAGATCACAGTCTGATGCTGCTTTGCGTCCCTGAAGAGGACAATACAAATAAATGTCAATACACATCTGAGTTTTGCGACGCTCTTGGCATTGACATGCTGTAAATGGGCTTTCGTGTTACCTTTCCATATAGTTCTTCTAACAAGGGGATATAGGTACTTTTGACTGGACTATTAGTCAAGTTGGTCAGGGAAATGAGACTTCTGTCGGGCTGGGAGTGGATAGCAGGAAATGGAGCCTTCTGTTTTGGCCTGATCACTTCCCTGGGATGCTGGGCTAGATAAACCAATGGTCTGACCCAGTATGGCACGTATGACCTCCAGGGTGGGGCTCAGTGGCCTGTCATATGCAGAGGGTCAGACTACATGATCTGGTGTGCCCTTCTGACCTTTGATTGTATGACCTCTATTCCAAATATTTTATATACCTTTAATAAAGTTGTCCTTTTAAAACT
>21_Locus_10701_Transcript_1/1_Confidence_1.000_Length_545
GTCCCACTGAGCTCACTGGGACCTTGGCGTAGCTGACAGGATCTGTTCCGCTGATAATGCTCAGAACAACTGCAATCGGAAATGCGCATTTAGGAGAGTGGCATGAGGAACTCCCATGACTGATGGGGAGAATCCAAGGCTTTGGAGGCTGGAAAGGCCCCATTAAGGAACTTTGGCTGTTAACAGCGAGGGTGTTCCTTGCCTCTTGTCCATCAGTTCCTCGAGGTAAGGCAGTGCCATCGTGTGGGTGTGGAGCCTCCGCTGAATCTGCACTCAGCGCCAAATGGGAAGACCCCTTTGAGCCAGTGGTTAATGTGCATGAATGAGCCAGTCAGGTGACTGATTTCAGAAGCTATACTAAACATTTTACTTGGCTGCCTACAGAACCGTAGCCCCTTAGAGTCGACTGCCTTCTCATTGTGAGCAAACTCCCCTGCCAAATCATTAAAAAAATAAAATAAACCCAAACAGGAAACCTAAGTCACAGTAGCAAATAAAAGCCTCCATACTGCCCACCAGCCCAGGAAAAAAAAAATTCATGGCGT
>21_Locus_10702_Transcript_1/1_Confidence_1.000_Length_623
ATTTTTTTTGTTTAATTTGGAACACTTTCTTAAGGACACACCTTCAATACAGTTAACAAATGGTTACATTTTGAATTCTGTAGACAGCAGAATCCTACATCCACAATTGCACAGGACACCAATGGCTTGGTTCACTGGAATGCACTATTAACTTCCAAACACTCAGTTTGCCTTTGTTGGTAATGGTTTGTAATTCAGAGGTCAAATGCATACTGTATGGACATTAAGGAATTAGATACGTATAGGTGACTCCCACCTCTCCCCCAAAGTTGTTAGGGGGTCAAGCTAAGTTTTAAGTAGTAGTACTGCACTACTATGGAAGTGCCCAAACAGAGTCTCCAGGTAAGAAAGGTTGCTACTGTTAGAGGTAACAAGGTTACCAGACATGCTGCAAGAACTTTTTTCACAGATTAAGACTATACAAGTGTAGGGAACATTTATAAAACTCCCACTGGATCTTTTCCCTCTTAGTCTACATAGAGCCAGTTTTCCTGCACTGTTGTAGATGCACATCAATGAAACATTACAGCTAGTGCATGTTAGCAAGAGATTAAAATCTCTGATGATACAATCAGCAACCCCTCATCAGAAACTTTCAGGGCTTGGAGACTTTAAAAAAAAAA
>21_Locus_10703_Transcript_1/1_Confidence_1.000_Length_262
CCCTCATCTCTGCTCCCTTAGCCTGAGCACAGGAACTGGATCAAGGGGTCAGATCCAGGCACTGGAAAGGGGCCAAATGAAAGCTAGCCATGGGCCGTATTTCCCACCCCCTCGGATCAGAGGTTCCCCACCCATTTTAGGAAATACCTCTTGTCTTAAGAGCTGGGCCAAGTCTCCTTACTCTCTCCCCATCAGGGATGGGATTCACACACACCAATACTGGATCCAGCTTTCCAGGCACCTCCCAATCCACGCAGCATTG
>21_Locus_10704_Transcript_1/1_Confidence_1.000_Length_183
ATTCACCAGGATGATACTCTCTGGCAGCTGCTCGTCAGAGCTCAGGATCTGGTTCAGCTGATCATAAACTGATTTCCGGGGCACCTGGTTGCTGAGCCGGGAGTCCGGGGAGCTCTCATTCTCCAGGCTGCTGGTGCGGTCGCCCTGGCCCCTGGAGCTCTGCCGGTCCTTCATGGAGGTGCT
>21_Locus_10705_Transcript_1/1_Confidence_1.000_Length_401
GCTCTTCCGATCTCAAGGAAACAGTGCCTTTATTCTGCAAGGTTTTAAACAAGAAGTGACTTCCAACTGGCAACATATTGGGAGTGCCCCCTCTCCCTGCCCCCCAAGTGGCTGCAGGGGGTACACTCCCAGGGTCTCTCCCCCCCAACTCCAGATCCAGGAGGGGAGGGGTCTGCCCCCCTGCCCCAGTGTGTTCTCAGAACAGAACACGGCAGGGGGGGACTAGCACAAGCAAGAGGGAATGGGGATAAACATACAGGATGAGTGTATATATATATATATTCATATTTATAGAGACGTCTCCGCAGCCGCGGCCCCCCCACAGGTGCAGCCAGGAGCCAGTGCTGAGACAGCGGGGCAGGGCACCCCTTTCCCCTTAGGATGGGACCCCCCAGGCCCCC
>21_Locus_10707_Transcript_1/1_Confidence_1.000_Length_444
TAAATGGAGAACTACAGGTCTAACTAGTCCTTAGCATGGACCATCCTTTAATCAGTCTTCCTCTATCAGAAAATTTTAGTGCACGGTACACCCAACTCACTCACTTCACACATACACCAGCACAAACTCCGCATAGAAATCATTCATTATCAACATTCTCTACTCTATACAGAATCCCTCACTGATATAATTACAATTTCAAGGCGTCAGTAAACGCAGATGAGCGCACATAGTGGTGCAAATGAAGAGGTATTATACAAAGCCATTCGCTGTGCAGGCTATATTCATGTCTATAGCCAGACCATGCCAAGTCAGTGAATAAAGAAATTGCTGGATTCTAAAATAGCTTTGCTTGAGGATCTCCATGTCACCAACTCTAGTTATTACCAAAAATCTAAATGGTTTGGGGGAAAGACAGTAGAGTTTAGGCAGATCAGATTGCAG
>21_Locus_10709_Transcript_1/1_Confidence_1.000_Length_256
ATGCGAAGACAAGGTGCTAAAGAAGCTGATGTCTTATTTTGGAAATGCCAGTAGCGATGAGCATGAGAGCGCCGTTGTGGAGCTAGTCGAGAAAATCACAAAGTTAACAGAACAGCTTGAATTGAAAGGGCATGAAATGAAAACACTGGAAACAAACATGGAAGAGATGAAAGCTCCATTGCTCGAAGAACTTCAGCAAAAAGCGGAAGAGGCCGAAGTGCTGAAGATGGAGCTGCAGATGTTGGAGACTGAGAGA
>21_Locus_1070_Transcript_1/1_Confidence_1.000_Length_447
CCCCCCATGAGCAATTCTCTACCGATTCTAAAAATTAAGTACACATAGGATTTACGATGATCGATCGCTTCTCCTCCAGTTACCGCCCTTTTCTTCTACGCACTTGACCGGATTCTTGTTCTAATAACTCTTCTTGCTTGGTGTTAGGATGCTCTAATCTCCAAAAAGTGACAGGAACGCAGGCACTAGATGCTATCGCAGACTTCCAGCCAACCGGGGGGAAGACACATTATGGACTTGCTAAGTAACTTTTTTCCTCTCTTGATAGCCCTTATTATAACGGTTTGATTTTATTTTGTGGGGAGGGAGGTATTTGGGGCTGGGGTATCACTTTCAATGTATGCTTTCTGGTTCTACTTTTTTCCCCCTTTATTACTTGCTGTAGATCGCTTCTTTTTTTTTGCATTCATGCAGAATATGTTGATAGGTCTATTTCATCTAGTAAAC
>21_Locus_10710_Transcript_1/1_Confidence_1.000_Length_1057
AATTTTTTTAGTGTTGGTACCTTTATGGCCATGACTTGCAGCAGTGAAAACTTGTAACGTTCTAAAGGTGTTTCAAACTTAAATTGGGTCAATTGCAGAAGCTTTCTGCAATGTCTGAAAGCACTCAGACCCACCGTGGGCTTGTTACATCTGAATAGGTCTACTATTCAGACCTATGTGGTAACTGAGGTTAGGTGCATTAGCAGTAGTATGGAAAATATGGTGAATTGTCTCAAGGCCCCAGTCGGATGGCTCAGTTCAGATGTCATAGAGCATGCCACCATACAGTAAACTGACCACTGAAGGCACTCCTCCTTTGAGAACCTGTCCAATTACATTTTTTCCATGCTACTGGCACACAAGTACTCAGTACCGTGCTTTCCTTCAGGTTCCATGTGGTTTTTAGTGGCATAGGTGTATATTTTTATGGAGAAAACTTTCAGCTAGTGTAGAATCGTACTAAACACCTCTCGTGCATCTGAACCCTATACAAGTGCAGATACATCTTACATTAGCACTTCTCATTGGGGGAAGCCTGTGCTGAGAGCTGCTGCTACATTTTTAACTACTAGTGGAAGGGAGCTGCTGCTGTTTTATAATTAATTTGGATTTACCAAGCACAGTTCTAAAATCTTAGCAACCCCCCACCATAATATGGTACCATTCAAACAAATTCCTTTTCCACACAACCTTGTCTTACAGGTGCTTATTTTATGGGATAAGAGTTCAAAATGTTGCTTTGCTGCAGCAATTATTCCATAAAGCTCAGAGTAGCAATTGCCATAAAGGCCAGGAAACTGCTAGCTTGATTACAGTAATTTGAAGCTGGATGTAAAACTGCCTAAGGAGCTGCAGGTAGTGCAACTCTCAGCAGCTGCCATAAACTGGTTCTTTTGCAATACAACATGCTTTAACAGCTGATTTTTAAAAACTGACCAGGTTTAGTGGGAAGCTCTGAGTTAAAGATGTAGTAGTTCTCTAAATTATAGAACAATTGGTTTTCTAAACTGGATTCTGAACATCTCTACCGCTCTACACAGAACCTACCTGCAGAGTT
>21_Locus_10711_Transcript_1/1_Confidence_1.000_Length_775
TGCTGGTACAGGTAAATATCAGATTAAACCGGTACACCCAAATACTGGCACTATCAGTTCTCAAGAGGAGCGGAATTCCCACCCCTAGTTACCAGGGCCATTGCAGATACAACAGCTGGATAAATGCACACTCTGGGTTGTGAGTGACCCCAAGTGGAGTCACACCATCTGCAGATGAATTCACAATTCTGATTGCTATTGGATACGCTTTGCAGCAGATCTATCACTATATAAGTCTCAACATGAAATCACAGGGCAAAAAAGTCCAGGAACCACCAAACTAGGCTGCATTCTTGAAAGGAGAGTCATTAATTGACAGGCCTGATTATGCCTCTGTAAATCTCAGCGCAATAGGCTTATTCCAGCTTCCCTGAAATGGCTCTCCTGATCAATACTAGGAATGCTATGAGCAAGTACTACGGATAAGTCCTCTGCGGTGGGCAGTCAGTAGTGTAAGGAGATTCTTATTTGTACAATGGGACGGCAGTGCCTTTGCAAATCCAAAGTAGTTCAGATACTAGCTTTTATTGGATCAACTTTCATTGGGGAGAGTATGCAGGTTTTCAGTCAGGTCACACAGAGCCCTTCCTTAGGCACATAACAAGTGTGGTCTGGATGCTAGCATACTCTCACCAGTGACAGCTGGCTCAATAAATGATCTCAACTATTTTGTCTCCATCTCATATTTTGGACCAACACAACAACCATGCATCTTGAGACTCAGATCCATTCCTAATTTGAATTCTTATTTGAAGGTGAAAACCCAGTGCACACG
>21_Locus_10712_Transcript_1/1_Confidence_1.000_Length_1106
TCTGTCGCAACACACTCTGCGTACCTGAGGTGATTACACTCATAAACACAAGGATGCTTTTCTGGGCTTGTTCTACAAACAAACCAGAGGGATACAGAGTGTCCCAAGCTCTGCGTGAGAACACTTATCCTTTTTTGGCAATGATCATGCTGAAAGATCGCAGAATGACGGTAGTGGGAAGATTAGAAGGCCTCATCCAACCCGATGACCTCATCAACCAGCTGACATTCATCATGGATGCCAACCAGACATACCTGGTGTCTGAGCGCCTGGAAAGGGAGGAGAGAAACCAAACTCAGGTCCTGAGGCAGCAGCAGGATGAGGCATACCTGGCTTCCTTGCGGGCAGATCAGGAGAAGGAACGCAAAAAAAAGGAGGAGCGGGAAAGGAAGAAGCGAAAGGAGGAGGAAGTGCAGCAGCAGAAGCTAGCAGAGGAGAGACGGCGCCGGACTCTCCAGGAGGAGAAGGAACGGAAATCTGAATGCCTTCCCCCAGAGCCACACCCTGATGATCCCGAGAGTGTCAAGATCATCTTCAAGCTGCCCAATGACTCCAGAGTGGAGAGACGATTCCATTTCACACAATCATTATCGGTGATCCATGACTACTTATTCTCCTTGAAAGAGAGTCCTGAGAAGTTCCAGATTGAGGCCAATTTCCCCCGCCGCGTGCTGCCCTGCCTGCCCACAGAAGAGTGGCCCAACCCGCCGACGCTGCAGGAGGCTGGACTCAGCCACACGGAAGTTCTCTTTGTGCAGGACCTCACAGACGATTGACAGTTTTCCAAGACACACAGATGGAAAGATGAATTCATATTATTATAATACAATATTTTTTTTAAAGACTGCTGCGTACAAATGAGGGATCAGAGACCACGTGGCCTGGGCCTGCCATGCTACGTGTCTGCACTGGTGAGACTCATGCACAGAGTCATCCCCTTTTACATTCAGAGGGCAAAGGGGAGGGGCCTGCATTGCCCTCCTTCCTCCCACGGGGTGGGGTCAGAAACGGCAGCTCTCAGCAAATATCGCTTTTATTGAAAATAATAAACCCCCGACATCCTGATGTTTGAAGAATTTGATACTTTGCTGCTTGCGATGTCCAGA
>21_Locus_10714_Transcript_1/1_Confidence_1.000_Length_333
CCTGATTCTCCTAAAATACCCAGAAATAGAAGCAAAAATACATGAGGAGATTGACCGTGTGATCGGCCGGAACCAAACACCATGCATGGCGGATCGGAGTCAGATGCCCTACACAGATGCTGTGGTACATGAGATCCAGAGATTTGTCTCTCTTGTCCCGCTGAATGTCCCACGAACTGTCATCAGAGATACACAGTTCAGACAGTTCATTATCCCCAAGGGCACCATTATATTTCCTACACTGAAGTCGATTCTCTATGACAGCAGAGAATTTCCAAACCCAGAGCAGTTTGACCCGGGACATTTTTTGGATGAAAATGGAGCCTTTAGGAA
>21_Locus_10715_Transcript_1/1_Confidence_1.000_Length_298
GCCTACAGATTATAGAGCTGCATAATTAATTTTAAGGTTTCCCTCCCCCAAACAGCTTGTATACAACGTCATTATCAAACATGTTCATTTACTCTAGAACTGAAGCTAAATAGAAGCCCAGTAGTTCCCTTATGAATAGTAACACCTCACAATGGTATGAAATTAGTCAAGGAATGTTTGAAAAGCCTTGTCACATGGTGCTTTGTTAGTTCTAAGACTTGACCATTTTAAAAAAAAGCAAAGCAGAGAAAACTGCCTCTACTTGATCTTTCATTTAATGAAGTGTAACCAAAGTGTT
>21_Locus_10716_Transcript_1/1_Confidence_1.000_Length_448
AGCCGCCGCCCCCCCACCCCAACAGGGCCTGGGCTTCAGTCTCTGATCCCTCGGATTCCCCCAGGGCCCGGCAGGATGCGGCTCCTTTGCCCAGCTCGGGAGGAGCCAAGTCCGGTTTCTTCCCGCCGCGACGGCGCCCGCAAACACCCCTCCCCCCCGTTCACTGCAGCCGGTCGGTGCGGAAGGAGTCCTCCACAGCCGGGTCGGTCAGCAGGGCGTAGGGGTCGCTCAGCATGTTCAGCCCGTCCAGGGTGAGCGGCTCGATTCTCAGCTCCTCCTCCAGGCCCAGGGAGCTGTCGACCTCGAAGCCGGGCACCCCGGCCAGCACCGTGGCGATCTCCTTGGAGATGCCGGGCGGCGAGTCTCCTGTGAGGATGATGTTGGGGATGGGGCCGTGGCGGCTGCAGTTGCTCACGTTCTGCTGGTTGAGCCGGTGGGCATCGGGCAG
>21_Locus_10718_Transcript_1/1_Confidence_1.000_Length_492
AAACAACTTACAGGGCTCCAGAACCTCAGAGACCTCAAGTGAAGCCACCAGAAGACATAGTACGCTCAAATCATTATGATCCTGAGGAAGATGAAGAGTACTATCGAAAGCAACTCTCGTACTTTGATCGGCGGAGTTTTGAAAACAAGCCCTCTGCACAGGTTCCTGCCAGCCATCATAATGAGCCTACTAAACCTTTACATTCGCAGAATCAACTGAACTTCAATAACTATTCTAAGGGGAAACCTGCTGATGCTGAACCCATGGATAGGCCTCTTGTTGAAAAGCGCTATGAGCCTGTACCTCAAGTTACCCCTGCTCCTCCACTGCCTCCAGTGCAGTATACGCAACCTCAGTCCATTAACAACCCCATCATCTCTCTTCAGCCCAAGTCAGCACTGTCTGAGGTTAACTCTGTGTCAGATTTCCCGAATTCCATAATGTCCAAGCCCGAACCACCTCCATCTCAGAATAAGCCAGTAGCTTTCAGAT
>21_Locus_10719_Transcript_1/1_Confidence_1.000_Length_963
TGGTGGAGCTGGCGGTATTGCGGCATGTGGAGAACCCCACGGGGCCGCGCTGGAGGCACACAGCAACCGAAGTTAGGCACCAAGGCCAGATGTTCCTGTTCATCTATGGTGGCCGCTCTGCTGTGCAGCCTGTGCTGGGGGACTGGCATTTCCTGCACTTGGAGGAGCTGTCCTGCGTGCAGATTCCTGTTGAGGGGCCGCTCCCAGTCGGACGCCATTCCCACAGCGCCTGCAGCTGGGATGGCGGCGTGCTCCTGGCTGGCGGCCTAGGAGCAGCTGAGCAGCCAGTGGGCTCCGTGCTCTTCCTGAGACCAACGGAGAGAGGCTTCCGGTGGCAAACGGTGGAGACTCAGCCCTCCCTTCTCCCCCGCTACTCGCACACGGCCCATGTGCATGATGGGAAACTCCTGCTTGTGGGTGGAGTCTGGCTTCACTCGCCTTCAGTGCCTGGGGTGACGGTGATCGACCTGGCAACCGGTCTCTGCCTGGAGTATCAGATCGACACAGTGTCCCTGGAGTGGCCACTGATGCTGCACAACCACAGCAGTGTCTTCCTGCCGGATGAGAAGGAGCTGCTGCTTGTCGGAGGTGGGGGCAACTGCTTCTCCTTCGGGACTCACTTCAACCAGCGGCCCGTGTGCCTGGACCTTGGCAGCATCCTGGCCAGTCACTGACGGGATTGCGGCCAGGAATGAAAGCGGGGCTGTGGAGACCAGGGACCTAGGCGTGCAGTGCGGGCAGAGACTCTGCAGCCACAGAAGGCCGAGGGAGCTGAGCTCTCTCGTGGTAATAGGAGCTGGAGGAATCGAGCAGCCAGTCGGAAAAGTGGGGCAGAATTGCCGGACAGCAGGGGCTGGGTGTCTGGGGGATGAGGAGGCCACTTCATGCCACCTGAAGTCCATGGTACCAAGGCGGCAGCCTGGGGGAGGGGAGGGAAGGGGGGCAAAGGCAGTTGGATTACGG
>21_Locus_1071_Transcript_1/1_Confidence_1.000_Length_3256
GCGGAGAGGAAGCGGAAAGGTGTCTCAGCATTCGGCGCAGTCGGGCTAAGGACACTGGGTCGGACACCCTGAAATCAAGATGCATCTGGTCTCCTGGCTGTTGAGCGTGGCCCTGCTGGGGCGGGTGGCCTGCGTCCCTATCGAGCGCTCCAAAGAGAAAAAAGAGGAGCTGGCCCCTCCGGAGCCACCGGACACGGGGCTGTACTATCACCGCTACCTCCAGGAAGTGATCAACGTGCTTGAGACAGACGGACACTTCAGGGAGAAACTTCAGGCGGCCAATGCCGACGACATTAAGAGCGGAAAGCTCAGCAAAGAACTCGATTTTGTTTCTCATCACGTCCGCACCAAACTGGATGAGCTGAAACGCCAAGAGGTTTCCCGACTCCGGATGCTTCTCAAAGCAAAAATGGATGCCACCATGGAACAGAATGTGCAGATTGACCACTTGGCTTTGCTAAAGCAGTTTGAACATTTGGATCCCCAGAACCAGCACACGTTTGAAGCGCGAGATTTAGAGCTGCTCATTCAAGCTGCTACCAAGGATTTGGAGAATTATGACGCGGCTCATCATGAGGAGTTCAAACGCTACGAGATGCTGAAAGAGCACGAGAGGCGGGAGTATTTGAAATCCCTTGATGAGGAGAAGCGACGGGCGGAGGAGGCGCGGTTTGAGGAAATGAAGAAGAAGCATAAGGAGCATCCCAAAGTCAACGTGCCGGGCAGCCGGGATCAGCTCAAAGAGGTCTGGCAGGAGACGGATGGCTTGGATCCCAATGAATTCAACCCCAAGACTTTCTTCAAGCTTCATGACACTAACAACGACGGGGTCCTAGATGAACAGGAATTGGAGGCACTTTTTACTAAGGAGCTGGAGAAGGTTTATGACCCCCGGAACGAGGAGGACGATATGCTGGAGATGGAGGAGGAACGGTTACGGATGCGGGAGCACGTCATGAAGAACGTGGATGTTAACCAGGACCGGCTGGTCACCCTTGAAGAGTTCCTCAAGTCTACCCAGAAGAAGGAGTTTAATGAAGCTGGTGGCTGGGAGACGGTAGAGGAGACCCAGATGTACTCGGAGGTGGAACTCCAGCGGTTTGAGGCGGAGCTTGTGGCCCAGGAGGCGGAGCTGGTCCGGAGGGCGGAGCATTTGCGACAGCAGCACGAAGAACTGCAGCAACAGCAAGTCCAGCTTGATGCCCAGAAGAAAGAGTATCAGCAGGCCGTGCTGCAGATGGAACAAAGGAAATCCCAGCAGCAAGTGGAGCAGGCACCTGGTGCTGGGCCTGGTGGGGAACTGAAATTTCAAGCCCAGCCGCCTCATGCTGCCCCAGCAGATCAAGCACAGCCCCCACCCCAGCCGGCCTCCGACTCTCACCCTCCAGCTGCTGCTGGGGCCCAGGAGCACCCTCCCGAGCACAATCAGCTGGATCCTCCCCAGAACCAGCATCCTGACGTCCAGATCCAATAAAATCCTGATGGTGTGGAGGGGGGAGTCCATGCCCCTTCCTTAACCCTGATCCTTCCCCTTCCTCCAGTAACAGCTCCCCTCCCTGTGGATTGGGGGGGGGAGAGAGAGAGATGCCCCTTTTGGTTCTAGAGGTTGGGGGGCAGAGTCCTTGAGGACTCTGCCCGTTCCGTGGGCTCCGCCTTCTTTCTCCCGTCAGAGCTCACACAGCGCTGGCCTTGGGGGTAGAGTCTGATTTTTAAAGCGGTGCCGCCGCCTTCCTCCGTGCCCCGCAGGCTGCTAGGGATTGTGGGCAGAGCCTCCCCGCAAGGCTCCCATCGCGGCCTCTCAAGGCTGGCTCTGCCCCCGTGTCCGCCTCTGGCCTGGGGGGAAACGCAGAGCACCGCACAAGGGATTTGGGGGGGCAGAAGCGAGAGGCTTATACCCCCTTCCTCCCCTCAGCGGCCCCCCCGGGGACCCTTGTATTCTAGAAGCTCGACTTCTCTTGTCAGGGTGGGAAGGACACAACACGCCATCGACTAGGAGCGTTGGCCTTTTGCAGGCGAAGGCTGCTTTTTGCCTTGGGGTGATGGGGGGCGGCAGATTGTCCCCTACACAGCCCCCCATCTGAATTCTGCTGCTTGTAACGAGGGGTGGGTTGGAGGGTGGCCGCCTATGCAGAGTTTTAAGGAACAGTGATGAAAAATACGTATCTGTAATATGTATCTTTCATAAGTGTTCCTTCCGCAGAGTTTTACGTGGTTTTGGCTTTTACTGCCGTTTGAACATAGTCGCCCAGGTGCAGAGAGAGACACACCCCCCCAGCCATATCACCCAATAGAGCAGGAAAAAACACCTCGATCTACTGCAGGGAGAGACTTTAAGGACATGGATTTTATAGCTAGTCATAATATTCTCAAGCAGGGGGCTGGGAGGGGCGATGGGGCGGGCTAGAGGGGGCTGTTCTTTGGGGAAGTGAACGCAGCTACCGCCCTTGGCCGTGGATCTAGTTCTCCCTCTTAACACGTGAAACTCAAAGGCCTGGGGCGCTCACGTATATAGTCGTGTTGCCAACTTAACAACTGACAAAATTGTGCTCCGGTCCCGGCCGAGGATGGGACGGGGTGCGTGTGAAAAAGTAAGGCTCAGTCAGAAACCGCCTGGGGTCTTGGGACAGAGAACTCTCTTCGTTTCTCTGGGCACGAGGGCGCTGGGAGAGCAAAACCCAGGCTTGATCGTTGCGACTCGCCCTGCAGAATTTGCAGCCAGCGTTAGAGTTTGTGCCTAAGACTGAGGCTTGAAAGTGAAGAATGAGCCATGCTGCATTTGTGATCAATGAAGTCAGTTAGGAGGTTGGGGTGGGAAGCCGTAGTTTCCAACACCCTCCTACTCTGTTTCTAACCCACAAGCCTTCACTCCTCCTTGAAAGGAAAAATCCAGGCTGGCTTGCTGTCAAAAAATCGGGCATTTCTCCTTCAGGACCGTAAGAGGAAAATGAGCAAGTGTCCTGTTCGTGTGGCCCTTAAACCGCACAAACGTCTGGGAAGGGAACTATTACTGACACAACCTATTATTCTGGGGACACACACGCACCCCTCAGAAAGGAGAGAGAGCTGAGCTGGGGGGAGGGATGGCATCAAAGTTCCTCTGGGAATGGGTGAGGCTCAAAAGTGACTGTAGGGGTAGAGGATAGGAATAAATCATAAGTAGGATAGAGAGCGGCTACTGGCAGCTGGGATTAACCCATGAAATGAACAGGCAGGTTTTGAAACCGAAAGGAATTAGGTTTATTCCCCCCCCCCCCCC
>21_Locus_10721_Transcript_1/1_Confidence_1.000_Length_838
GCTTTGTCTAAGCCAAATCATGACTTCTTTTTGAACAGTACTTTAGATAAGAATGTGCATGCGTGTGTGTATGGAGGGGTGGGGGGAAGGGTGCTGGAAGTTAAGGGCGGTTTATAAATAAACAAGACCACAAACTGGAATGCATTAAAATGTAATAGCTTTGTAAGCTGTGCATGAGATGCTATCTAACCACTGGTTGGCCAACTTTCATCAAGCTGTGGACAGCAGCTATTCTTAACTGCTGCTTAAAACAGTCTCCTAGGACAGCCGGTATAAAGAGAACGAAAATCAGTTCCTGTAAATCATGAAAGCTTTCAGTGCTAATGGCGAAACCTTTTTGGAAATGTCAGGTACTAGGAGCAAAGTTTGCAGGAAAAAGAAGTTTTCAAAAACAATGGTCCCCCGAAGAGAGATCCAGCAAGCTTCATTTGTGAACCACAGAGCTTAAGAAATTCTGCTATGCATTTATTATCTGAATCTTGGTGACAACCAAGAGACACAGTTTTGAGGATAAGCAACAAGCGCTTTTTCAAATAAGCGAAATCTTACCAGCCATTAGTAAAATGATTTGCAAAACTAACTGGGACAGTTCTTTCTATGAATTATTCTCCATCGTCTACCCCCTACCCAATACAAGCAGAACACTGGAGTGTTTCTATTCAGTGCAAGATTTAAGTTATTCTAGACAGAGGGTAAAAGCTAGCACACAAACATTTAGCCTTCCCTCTCCAATGTGTTTCAGTACAGTGTAATGAAGATATTACATATCTACCCCTCTTAGAGGTATATGCTCAGGTAGTGCTCATCTGCATTCTACATGAAAGACATTTAAGTTTTG
>21_Locus_10724_Transcript_1/1_Confidence_1.000_Length_846
GTTCAGCACACTTTGCATTTACAGCCGAACAATACCAGCAACATCAACAGCAACTGGCACTAATGCAGAAACAGCAGCTTGCACAAATTCATCAACAGCAAGCAAATAGTAATTCCTCTGCCAACACTTCACAGGGTTTTTTTTCCAAGACGTTGGATTCTGTTAGTGCCCAATTTGCTGCTTCAGCTTTGGTTACATCAGAACAGCTGATGGGATTCAAAATGAAGGATGATGTGGTGCTCGGAATTGGGGTGAATGGTATCCTTCAAGCCTCAGGAGTATACAAGGGCTTACACCTCAGTAGTACTACACCTACAGCACTTGTACACACAAGTCCATCATCAACGGCAGGTTCAGCCTTGTTGCAGCCTTCAAGTATAACACAGACTTCAAGTTCCCACAGTGCACTGAGTCACCAAGTAACTGCTGCCAATTCTGCAACAACTCAGGTCCTGATTGGGAACAATATTCGATTAACTGTACCCTCATCAGTTGCCACTGTAAACTCTATTACCACACTCAATGCACGGCATATACCTAGGACTTTAAGTGCTGTTCCATCATCTGCCTTAAAACTGGCTGCAGCAGCAAACTGTCAGGTGCCCAAGGTTCCGGCTGCATCCTCTGTGGATACAGTACCAAGGGAAAACCATGAAACAGAAAAGCCAGCACTGAACAATATAGCGGACAATACAGTAGCAATGGAAGTGACGTAGTTTTCATAGGAATGGAACTGCAGCCTTGGGAACTTGTTTAGGTGCTATGCATCGGTAGCATTTTGAATGCAAGGGATGATGGAATGCAGCACATTGCGTTTCCATGGCAGCTGTGGGGACTTGACAGCAA
>21_Locus_10726_Transcript_1/1_Confidence_1.000_Length_194
GAGATTCCAATACAAGGTTACTCTACACTGTTACACGCAGGTTAGTAGCGCAAGCTCATGAGCGTCCTCATGTGGAAGACACAGGTTTTCCATCATCCCCACCCCAAAAGCAGGACCAGCCTCAACAACGGGAGCTTGGGGGGATGTTACAAAGTGCAGTTCCACCGAGAGTCACAAGGGGGCAGAGATATACT
>21_Locus_10728_Transcript_1/1_Confidence_1.000_Length_154
AGCAGCGTATGCCAAGAGTGATGCATTCTAATGCATGTTTTAGTTCTGTCTTTTGTCCTCATGGCCTATGGGAAAAGGAGAACTAAAGGAGCGGCTAATGCAAAGTATTTTTAGCAAAAGGGACCACATAAGTCAATAAATGTGAGGCTGCCGG
>21_Locus_10729_Transcript_1/1_Confidence_1.000_Length_255
GGGATCTTCATAACTCTCCCCCCCCTTCTTTAAATTTTTTCTTTTGCTGGATGTACGGTTAACGTAGGCACCTGCATTTTTACAGAACCGCTCCTCTACATCCTAGTCTTTTTAATACTGTTGGATCGCTGCCAAGAGACACTGTCTAGATGGAGATGAAAAACAGTGGCTAAAAATGCAGTTGTCTAAGGAGCAATAGATACGTGTGCTTTAACGCTTCATGGCAGGTTCCTAGAATTGTATGAACAGACAGTC
>21_Locus_10730_Transcript_1/1_Confidence_1.000_Length_816
TAAACATTGCCTACAGACAAAAACAAACCAGTACATGCCATAAGTTAAACATTTGTTGTCTGTCAGCTCTGGTAGTCAGTGCCAAGCTTTACCATGGTAGCATTTCCCCTTTCCAATCCAGAAAAGAGCCATTGTCTTTTTCGCTGAGATGAGCCAAAACCGAGAGGATACCTGGGATAGCATCTTGCACCTGTAAGGGAGCCATGTTTCCTCCCATATCAGTTTGGATCCAGCCTGGGTGCAGAGAAATACAGAGGATTCCATCAGACTTCAAGTCTGCAGCAAGACACCTGGTGATCATGTTCAGTGCAGTCTTTGCTATCCTGTATGGATAGACTTTGAGGAACGTCTCATTGGCCTGGACCAGTTGCATGGAAGCAGCTACTGAGGACATGTTGATAATGGCAGCTCGGTGACACCCCATGCCTGTGCTCAAGTGGGCTGCTTGCCGCAGAAGGGGAAGAAAGGCCTTGGTGACCATCAACTGGGCAACTGTGTTGGTCTCGTAGATGGTGAGCATGGACTCAGCTGTGACATCTTCCAGCGAAGCAAGCACGTTGATACCAGCATTGTTGATGAGGCAGTTCAGACCTTTGTCTCCTACAATCTCTTCCACCTCTTTGACTACTTTCTTGATGCTGTTTTCACACACCACATCAAGTTGAAGGAGCTTGACATTGCTGTACTGCTCGCTGAGCTGCTGGAGTTCCTGCGCTTTCTCAGGGTAGCGGCACGTGGCGATTACGAAGTCCGGCGAGGGGCTGGCAGCCAGCAGCCCGTGGACCAGCCCCAGCCCGATACCCCGGCTGCAACCGG
>21_Locus_10731_Transcript_1/1_Confidence_1.000_Length_1325
CACACACCAGCCCTGGCCAGGAATGTGCCTGGGCTGGAGCACGCGGTGCGGATAACCAACTTGGTGTGCAGGGAAGAAAGTTGCTCCTGCATGCAGGCCCTTTGTCTGGCTCCAGGTTCTGCGCTGCTGTTCCTGTGCGGATGGCGCCACGCCCCTAAGGACTTGTCAGCCATGGAAACTGTGGTGATTGTCGCCATCGGGGTGCTGGCCACCATCTTCCTGGCCTCCTTCGTAGCGCTGGTGGTGGTTTGTAGGCAGCGGTACTGCCGGCCCAAGGACTTGCTGCACCACTATGACACCAAGCCCATCGTTGACCTCATTGGTGCCATGGAGACCCAGTCGGAGCCCTCGGAACTGGAGCTGGATGATGTCGTGATCACAAACCCCCACATTGAGGCCATCCTGGAGAATGAGGACTGGATTGAAGATGCTTCGGGCCTGGTCTCCCACTGCATCGCCATCTTGAAGATCTGCCACAGGCTGACTGAGAAGCTAGTGGCAATGACCATGGGCTCGGGTGCCCGGATGAAGTCACCAGCCAGCCTGAGCGACATCATTGTGGTGGCAAAACGGATCAGCCCCCGGCTAGATGATGTGGTACGGTCCATGTATCCACCACTGGACCCCAAGCTGCTGGATGCCAGGACCACAGCCTTGCTGCTGTCTGTCAGCCACCTTGTCCTGGTGACCCGCAATGCCTGCCACCTCAGTGGCGGCCTGGACTGGATCGACGCGTCGCTCTCGGCTGCGGAGGAACACATGGCTGTGCTGCATGAGGCCGCTCTTGCCACTGAGCTGGAACACGCTACGCCGGGGGCTGAGGGCTTCCTGCAGGAGCAGTCCACCATCTGAACTGCCACTCCACTCAGGCCAAAGTGTATGCATGGGGGGAAATGACTCCTCCCCTTTGGTTCCCCCAAGCCCCACCTCTTGTCCAGCTGGTGGGTAGCAAGGTGGTGCCGGGGGGAAAGTCTCCTCCATCATTTCGGCCCCATATGACCTACCCCGTGGTCGCAGCTGTGCTAGCGAGGGCTGGGCTGCTACCACAGGGCGGCCGGTGGCCACAATGACAGAGGGGACTTCCCCTGTACCCAGATTTGTGGGGAAGCCTCTCCTCCACCACCCAGACACAGCTCTGATTATATGTGCCACCCCCACCATGCCACACTCCCTCCTAGGAGAAGCTCCCTGCATGGGCACTTAGCCTAGGCTAACCATAGCCCTTCACTGCCAGTAGCTGAGGCACTGGCCCCCGCGCCTGCTGCTTCGTAGCTCCTTCTAAATGGCAAGAGACCAAGGAATAAAATGCAAGTGCCAAAGCGTAA
>21_Locus_10732_Transcript_1/1_Confidence_1.000_Length_920
CTCAATTCATGACTAATTACTGGCAATATCTTCACTTGCATCTCCAGAATCTGAGATCTGTCCATCTAGTATGTTGCGAGCTTTCCAGATCTTCACAGTCCGATCATCTGCTCCTGTAAAGATCTGGCTGGAGTTGGTAGAGATAGCATTTATGGGACGGTCATGTCCTTTCATCTCGCCTATTGGTGCAAATGTATCCACATTCCAGAGCTTAAGAATACCTCCTCTACAGCCACTGAGGAGAACAGGGGAGCCAGGCACTAGTCCAAGTGCACATACCCAGTCCTTATGTGCATTAGGGACTTGCTGAAGGAGATCTTTTTGAGCCAAATCCCACTTTTTTATTCCATTATCTCTGGATCCACTGAAAAGGTTGTCTCCCATTACAGTAAGTGCTTCAATGCCATCATAATGAGGTGGTTCAAAATTGTGTGTTGGACTTATGGTTCCAAGGGCCCCTTCAGTTACATCAAACATCTTTATGTAGTGATCCTTTGAGCCAGTAATGATAAGATCTTGACCATTGGAAATGCAGTCTACAGTAAGGCACATAACAGGGCCCAAGTGACCCATTAACTTGCCTGTAGACTGAAACCTCTTGAGGTCCCACATCCTGACTGAATTTCCAGCAGCTGCATAGAGGAAAGTGCCTGTCGGATTTAGTGCAATCTGATTGATCTGGTTCTCTCCAGCAGGAATGGTTACTGTTCTGTTGGTACTTCCACAGCAAGCATCACCTGGCATCACCTGGCCAGAAGACGTCAATGTCCGGATACATTTGGCAGAATCTCGGATGTCCCACACCTTAATATAAGATGTTGAGATTGTGAAGACCAGGCTAGTATAGTTACAGTATTTTACAGATACAACATTGTTGGGATGACCGCCCAGAGACATAATCTCTTGTCCCGTTACCAAAT
>21_Locus_10733_Transcript_1/1_Confidence_1.000_Length_1530
CCTCATCTCCGAGTGTCCCCCTCCCCCCCACACATGTTCTGTACCTGCACTCACTAATGACAGCCTGGATCATCCTCCCCATTAGCCTCTCTGCCTTCTCCATCACAGGAATATGGATTGTGTATGCCATGGCAGTGATGAACCACCATGTGTGTCCCGTTGAAAACTGGTCTTACAATGAATCCTGTTCCTCCGATCCTGCCAAGCATGGCTACCCCAAAAGCTGCTGCACCTTGGAGGATGTCCCCTTGATAAGTAAGTGTGGCACTTACCCCCCTGAGAGCTGCCTCTTCAGCCTTATTGGGAACGTCGGGGCCTTCATGGTGGTGCTGATCTGCTTCCTGCGCTATGGACAGCTGATCGAGCAGAGCCACCGCTCCTGGGTGAACACTACAGCGCTGGTCACAGGCTGCACCAATGCTGCGGGCCTGGTCATGGTTGGCAACTTCCAGGTGGACTACGCCAAGTCCCTGCACTACATCGGGGCCGGCATCGCCTTCCCTGCTGGACTGCTCTTTGTCTGCCTCCAGTGCGTCCTCACCTACCACATCGCCATCACTGCCCTGGACTTCTGGATGGCACATCTCCGCGTCTCCCTCACTGCCGTGGCCTTAATCTCCCTCGTATTCAGTGGCGTCTTCTTCATCCACGAGAGCTTCCTGCTGCAGCACCTGGCTGCCATCTGCGAGTGGATCTTCGTCATTGACATCCTCGTCTTCTATGGTACCTTCACCTACGAGTTTGGCTCGGTCTCCAATGACACAATGGTGGCTGTACTGCAGCACTCGAACAGCAGGGGGTGCAAGTCTCCTGGCAGCAGCAGCACCTCCACGCACCTCAACTGCAACCCGGAGAGCATTGCCATGATCTGAGGAAGAGGATAGTTTGCTCATTCCCCATGTCTGTGGGCATCTTCCTCCCCCAACACACACACTTGGGGGGTGGGGGGGTCGCACTCTTACTCCTACTGTTTTATTTTGTACCAAAAAGGTTTTTTAAAGAGAGTATTATTGCTGCCCAATGCCCTCCCCAGCCTCACTCCTCTTCTGCTGGGAGTGGGCGAGTTTACAGTGGAGGGCCACCACCTCCTGCTGCCCAAGTACAACCAGTGCCAAAGGGAGCCTCAGGCTGTGTCCAGCCTCTTCCCATGCAGCTGCTGATTCCTAGTGCCCTGGCAGTGGGGTGCCTGAGCAGGCCATGCTGGGCCTGCTTCACTGGTGCTGGGCTCCTTGCCAGGAGGGTCTTTAAGCCCTCCAGTTGGGTGCCTCTCTCAAACTGCCACTCCTGCCAGCTGCTGTGACGCCAGGGCCTGTTGTTCTCCTCCCCTCCCCCTGTCTCCACCCACACTTGACTAACCAATTTCTTTCCCAGCCTCTCCAGCTGAAGGTCATTCTTTTGGGTGGGGTGAGTGTATGTCCCATTTCCCCATCCTAGAGTGTCTGAGCCAGTGTGTGTGGGTAAAGCATTTTGGTATTTTTAGTACTTTTTTATATCTTTATGAAATGTGTATAAAGAGAATTGTATTGGAAG
>21_Locus_10734_Transcript_1/1_Confidence_1.000_Length_138
CAATGGGCTAGGTCAAGGATACCTCTGAAAGATTGGGCATTGATCCCCAGAGGCACTCACTAGTTAATCAACCTGACAAAGCTGCTGTCTAGCTGGGACTTTTGCAGCCTGGACTTGTAATGAGACATATCACATTTA
>21_Locus_10735_Transcript_1/1_Confidence_1.000_Length_926
GCCAGACTTTATTTTTCTAAGTGTTAAACTCGGTATTTATGTAATTCTTAAAGGAACTAAAGTCTGGCTCCTGTACAGTTTTCATGGGGTTTGTACTGTGGGGGGAGGGGGGAGAAGGGGAAGAGGACAGGAAGGGGCCTTGCTTTTTAATTTGTATTGTAATCTTTGAAATGTTTTCTGGAACATTAGTGTTTAAGCTGCTCTCCCTGCTCCGGCCGGGCCTGACTGGGTGCTAAGGAGCTAGCGAGGAGCCAGAGAAGCTCAGCTCCTCCTTAGCTTCTCCTGGAGTTTGTGTCCTGTATGCCCGGGGTGCGCATTACAGCAACAGCCTAGCCTGCTGTCGCTACCCAATAGTAGGCGTGGCTACCAGGGAGCAGCGAGAAGGTAGGACAGGAATTCTGTCTCCTCTGTGCCTTTCTCCTTGGTCCCCACCAATGACGGGTGGGGGTGCAGCACCTGGGAAGCCATTGGTTCCCCTTGATTTACTCTCAGGGCCATATCATTGCACCGCTGCCATGCAGACAGGAGAAAGGCAACCTCTTCCAGCTCTTCACCTACTGCCTCCCCCCTCCCACCAGCGCTGCCATCAGCCTGGGAAACAAAGTGCCTCCAATGATGCGTCCCCGAGACAGCCCCAGGGAGATGTTTTTAAAATGTCCCCGCAAAGCCTTAATTCTCTCTGAGCTCCAGGAGAAACGAACATCCAACCCCTGTGTCTTTGGAGTCAAAAGTGTAAGGCTGCCGCCTCTTGTTCCCCAAGGTTAGTTCCTGCTCTGTGGCAGGCGAGCCCTGCTCTCCAATAGGAATCTCTAGCAATGCAATCAATTATGGCTTTCCTTCCCCTTCATAAGAAGTGCCATACAGAGCCAGACCAATGATCCATCAAGAGCCCAGTGTCCTGTCGCTGACAGTGGCCAATTTCAGTC
>21_Locus_10737_Transcript_1/1_Confidence_1.000_Length_1086
CCCCAATTTTTGTATTAAAAAAAGCTTGATTTTTCACAAATTCTGACAATGTTGAACAAATAAGTCTTTGGTTATACAAACCAAGTTCCACATTGTTGCATTTCACTTTTAAAATTATCACATGTAGTAGTTTCCTTCCACCTAAGTATGGTATGTTGTATTGCAGCTAGTGCTTTCTTTATCTGAAGTCAAGAATACACATAAAATGTAATTGAATGAAACTGTCTCCTGACCAAATGCACTGAAAAAGTGCCTTGAAATAGTAACTGTAAACTGATATCCCTTTCTTATCCTTTTTTGGATGTTTTAATTTTTTTGCTCCCTTTTAAAACCATAAGTGGAATATTTTCTTGTAGGCCTGAATGAGCAGCTTAGCAAAACAGTAATACTGACAAACAGCATCTTACACCATTAGCTAAACATTAAAATGGAGGCAGTGAACATTTACAGTATATGAAACACCATGAGACACATCAACAGGGGAGAAGGTTTATGTCAGTCCAATTTCTTCAAGTACACTACGTGGGGTCTCCGCTTCTTTAGCATCCTCTTGTAACAGATCTGCCTGTTCAATGGCTTTAAGAACATTTTTCTTGGAGGTCTCCTGAACTTCCCCTCCCAAAAGAAACTCATCCAAAATAAAATAAGCCTTCTCAAAATTGAAGATGATATCAAGTTCACATACACTGCCAAAATATTTGTCAAGCAATTCCACATAACGATGAATTATTTCCAGAGTTATTAGTTCATTGTCCTGATCTTCAATAGCACAGCAGAAGTAAAGGCTTGCGTATCTTTTGTAGACAATCTTCAGGTCTCTCCATTCCAGAAAGCTGCACATTTTCGGTTTACGGGCCAACACTGTTTGAACAAGTTCCCTTGTGATTTTCTTCTTCTCTTTGTCAGACAATGGGACATACCACTTCTGAAGTCTCAGCTTTCCCTGACGACTAAAAAGCAACATAAACTGCATCGTTGCCTAGAGGCGGCGGCCGAAGCGCGCGCAGGTAACGGGGAAAAGAGCCGCTAGGAAGCTTCGGCGCGCGCGTTGCTGAGAGGAAAGCAGTAGCGGCCGCCCCCAGCTTC
>21_Locus_10739_Transcript_1/1_Confidence_1.000_Length_688
GGTTTAAGCTGGATGTCTTCTGTTGACACTAATGGGAGATGTGTGCTGAGCTACACAACTGTACTCCCTCTCAAACACTCAGACATGCATAAAAACGTATTCACAAGAATAAAGATGGCCTGCATGTTTTACACCAAAATTACCTTGCAACTCCCCATAATTTTAGATTGAGTTCTGCAGAAAGTAGGAAGCTAATACAGTGCATTTCTTTTGCTCAAAGCTGCTAAAGGAGAACTCAGCAAATCGAGGAGAAATAGGGACACTGCTCAGCAAAGCATGTACAAGTCCTTGACTGCCCAGAACTGAGCGGTGACAAGAGCAGGTGAAAGCATGTAGACGGAGTCAGAGATAACATATAGTTGGAATGTATAGTATGTGATGCTTAAGTGCAGTGTGGTGAACGCAAATAATGTGCACATGGCCACTTTAGGAATTTCAATGCAGGTGCTGTTAAAAGCAACACTTAGAAGAAAGTGAGAGCAGGCTCAGCCGTGAGCTTCTGCATATCCAAGAGTTCAAAAGGAAGCGGTATTGCTCATAGCCAGCTGTGCAATGACCCAGGAAAACAAATGCTGACCCCGTATTCAGAAATTTTTCCCAAGCCACCTCCACTCAATTTAGGTTACTTCTACTTACCAGGCCATGTGTAGCAAACACTGTCATTTGCAGCATGGTTCTCACAACCTCG
>21_Locus_1073_Transcript_1/1_Confidence_1.000_Length_911
ATTGGGAGGTGAAAGTGTATCTGGAAAGAGAAATGGAGAGAAGGCAAATTCTGCATTTATTGTCCTTGAGGGGAATTCTGTGACAGGCTGAGATTCCAGTCCTTTGATCTGCGCCGTGAGGCGGTTAGGCAGCACCTTCTTCAGTAATGACTGGGATTTTACATGTTACATTCTGAAGAATTTAATTAGGCGATATTACCTTTCCATTACTTCCAAAATAACAAGTGCCCTGGCAGCTAGTTCTCCTCAGCCGAGTTTTCCAAGTCCATGTGCACTAAGGGCTTGCAAGATATGTAGCACAGTAACTCAAGCGCTTACTACATAGTCACCTGGTTTAAGGAGCTACTCTTTCAGAGCCATTTGAAGTCTGTCTTGGGCTTGCTCTTCATTCACCTTTTGAAAGTGGGCAGTCTTGCGGTAGCAGTGATTTGTGTAACCAGATACCTGAGTATCGCGCAGAATTGGAAGAGTGTAACGCTACAGGTGTGACTAGTGCTAGGATACTCCTGGGGTTTTGGTGTGTGTTTGTTTTTTAACTCGGACCAATATCTGGGGGTGGAGTTCTTGGTTCACCTTTTGGACCACTTGGAAGTTTTCCTGCTTTGTCCCCCAACCTGGAGACATTGGTGTTACTGCATTAGGAGGTTGTGTATAGTATAATTATAATATGCTAGTGATAGTAGTGTTGGGGATCCCAGTCTAGCCAAGGAAGCTAGCTCTTTGTTAGGAGGCAAATCTGATGTAGTAGTAATTGGTGGTAGTGGTAGGTGCCTCTGGCACTCTAAACCTTGCTAACAAATCCATATACTGGAACCACTTGCAAGTAACCTCACTGAGGTCAATGGGACTACTCACCAGTAAGAGGTTTTAGTGGCTTTCTAAATATTTAAGAATCCTGCTAACCAAGAAGC
>21_Locus_10741_Transcript_1/1_Confidence_1.000_Length_436
GTCCGGGTGAGGTTCAGGTTGATGAGGACACGGTTGCCGTGGAGGAAGACTTTCCCGTCTCTGTGCTCCGCTTGTTCCAGAAGTGGGTTCACCATCTCAGTGGGTTCTGTCAGCTCGGCTTCAGGTGCCTGGCCGCGTTTCTCCCTGTTGCCCGATTTGGCTCCTTTCCCTCGAGCTCCTTTCTGTTCAGGAATGGAGACGATTTTCTTGGCTTGTTTGGAATCTTCCTTCTTCGCCTGAGCTGCTGCCGGGATGCTTGGGCCACCCACACTGCCTTGGCCTTTCTCCTCTTTCTTTCCTGTTTCCTTTTTCTTGGAGGAGGTCTTGCTGGGTTTGGCCACCTGCAGCTTGTCTATGGTAGTGTTGCTGACGAGGCTCAAAGGACGCTCACTTCTGCTGTCTGAGTGTCTCTGGGGCGACCGGCTGTGCTCCTGGG
>21_Locus_10742_Transcript_1/1_Confidence_1.000_Length_607
ATTTATTTAAAAAAAAATCAAGATGGAAGTTGCAATGACTGTAAAACTGAAAGATTCATTCATTGATTTACCACAAAGACACCTGTACTATGACGTTTAAGTTTGCTGTGGGAAATTGTCTAGTACAGCTTTTGCTGGTTACTTTTGTTTGCTCACCAATTAGGTGCCCCAAAACAAAGAAAACTAATATCATCTTATAAAAATATGCAGTGCTTTGAGTAGTCAGAACAGAAGCCATTGTCCCAAGGTCTCATGCTTTCCAACAAGGGTGAATCTTCTGTGGTTTCAGCCAACCCTCAATGGAGGAGCTACCAGCACAACACCATCCCCTCTGACAAACAGCATTGGAATGTTCCGCTTGGTAGATTTATAAATCTCTTCATACGTTTCCTCATCAATCTCTATGGTTGTCACAGTCTCTTCAACATCACCCAAAATCATATTCAAGTGCTGATCATAAGCGTGTAGCCTGCCTCGAAGTTCTCGGTCATTCCTCATTTTCACATAAATTCGTTCATCTAGACTCAGTCTGATGAGATCAAGAGGCTCCTCTACAGTATTTGTAGTTTGTTGCTGATCCACCTCATCCGCCATCTTTCAAACCGAC
>21_Locus_10744_Transcript_1/1_Confidence_1.000_Length_175
CTCTTCCGATCTTCAGCACTTTATCTCGAAAACCAGCACCACAGGCAGAGCACAGCCCTGAGGACCTCTCCATCAACCCCTCCTGAGAGCCAGCATCCCAGCCACCACCAGGCCTCCATGCAGAAAGGCAGCTATGACCCAGGAGGAGAGAGCAGCAAGGCTCCACCGGGGGCGG
>21_Locus_10745_Transcript_1/1_Confidence_1.000_Length_205
CTGAATTATTGTGTAGTACAAAAACAGTTGTATAAAAAATTGAAATCAGGACAATAGAAACTGTCACAGCATTTGAGTAACTCTGCCTGAATGAGTTAGAAGCCCCACTTGAAAGCTAGGCATAGCACATTCATATCAAGGGACTTTTGAGACTGCATAACGTGGGTTCTTAAGTCAGCTGTAAATTAAGTCATAATATATAAAC
>21_Locus_10746_Transcript_1/1_Confidence_1.000_Length_255
AGGGTTGGGGCGAAACTTTAAAGAGACAAGGTTTGTTTGTGGACTAGTTTATAGCTGGGATTTCGGAAATTCATTTGGAGTAGCCTGAAATGCTGGAAATAGAAACCTGAGCTGCTACTTAGAAACTCCCTCCCTCCCTCCCTTTCTGCATGCAGTTTTACAGATCTCTTCAGTTACAGGATAGACAAGGAAATGCCATAACAAAATCAATAAAAGTGTAATTTTGCTGATAGATTTCTCTCTCCCTCTCCCCCC
>21_Locus_10747_Transcript_1/1_Confidence_1.000_Length_302
GTATCCCTCCACAGGGCTGAAAAGTAGTCCCATCTTTCTTGCTGTTTGAAGGGGAGGGTCTCAAGTCTTGGGGTCCCTCGGTGGGGGGATGGGAGGGGAGCACAGGGAGGGGGGAGGGCTCCAAAATGTACCCTCCCCCCCTAAATTTGAGTCTCATAAAAATAGACACTCTTCTGTCCATGAGGAAAACGGGGGAGGGCATGGGCCAGGCTGATATGTCCTTGAGGCCTGAAGGGGTGATGCCGGCAGCCATCTTGTCCACCTTTTGCCTCCTCTGATGGCAGCCATGCTGAACCCCCCCC
>21_Locus_10748_Transcript_1/1_Confidence_1.000_Length_658
AACCAACCACATTTTTATTTTCACATATAACAAGCTCAGTGAAGGAATTGCAAACACTTTGACAATACAATCAATGCAGGGATGATGTCAGTTCTACTCAATGCAGAGTCCTGAAGATTATCCATCAGCTAAACCCTTCAAGGTTCTTTCCAACACGGTGTACAGCCCGCTTTGGTTTGGGACAGCATAAGAAGGAGTTAAGTAGTTACAGAACTGAGTGCTGAGACACACAATGCTGGCATCCAAGGTTAACAGCAGACACCGGATGAGTTGGAAAATGAACTCTGAAGAATGCATGACAGCAAAGACTCTGTACAGATGGTCCGTCCAACAGCCATTTCAGAACAAGCTAAGCCACTCACCAGTGAAATACATCGGAAGCGCAGCTGCATTACGGTTTGTGAGGATGAGTGTCAATGAGGTATTAAATTTAAACACCAGTACATTTTAAACATTAAATTGTCATTTCCAAAACGCGTCTCTTATTGGAAAGTGTCCTGTTGAGAATCGAGCTGGGCACAAGCGGTGGGTTTGTTCGAAGACAAGGGATTTATTAGCAGGCTGGGAGAAATCCCAGGAAGGTGCTCGCAGCCAGGTCATGTAGCTACGTTCTAACAGGGCCAGGGGGGCTCCAAGAGCTGCTGTCGTTACAGCTCGG
>21_Locus_10749_Transcript_1/1_Confidence_1.000_Length_136
CAACATTTATGCAATTATACAAAGTGGGAAAATGTTTCGGATTACACTCCCCCCATCTCTCCATTGTGCTGTCGCAACCATCCATCCAACAGAACCTTCCCTCCGGGACAAAACCGACCTGCCGCTGCTGATCTCC
>21_Locus_10750_Transcript_1/1_Confidence_1.000_Length_928
AAGAGGTTGTGCTGCATCCGAACAGCATTCTCCAATAACAGGCCTTGAGGCTATAATCTCACAGGTGTGACTTTAATTTAAAAAATGACCTCACCCACACAGCACTTGGCTAATGGGTTTGCACTTGTACAGATGGGATAAAACATTGTACCATTGGTGACATGGATTTTTCTAGTGGGAACATGCTTGCTTACTTAGGGGCTTTAGCAGTGGCAAGAAGGGGGGGGGCTCTTTGGGAGGTCCCCTCAAGAGCTGGAAACTCTTGGAATCAGTGGCAAAGGCTTATAAGCCTTGGGTGCTGATCCTGGGTGAACATGCCCCATTCCAGTAAAAGCTTGGGTCACCTGGATAAAATGGCTGCTGCTATGGGGGGAGGGGGGGGAAGCTGCTGACTGGCAAACAGGTTACTCTTTAGTCCAGGGGTCACTGAATCCAGCTCGCAAAAGGATTTGGCGTGTGCTTGCTCTTATCCGCTACTTCCCTGCTCTGCTGTCCAGTAAGATGAAGACTTGCTGTCCCCTCCAGAATCTCAGAATGGAAAGTGCTCTAGGGATAATTCCTGAACCATGTGGTCTACGGATTACTTGGACTCTGCGAGGGCGTCACAAGAGCGGCTGCAGACCCAGCTACAGCCAAATGATTCTTGGCCTAGTCCAACCACGCAAGGCTTCAGGCCCCTAATCCTGCGTGATCTGTCCTAGGTTCCCTGTCCTTGCGTAACATCCAGGAAGTGCAGATGACCTGTGGCCGCAGACCCCTTTAAGCTGAGAGTTGTGTGCGGATTATTTTCACCTTTCAGATTTGAGACTCCTTTTGCAGAAGTAAAAGTTGCTCGGGGGCCAGATCCTTGCTCGCTTATTGCGAGTTGGCCAAGTATCCCTGGACCCCCCTGCCCTTTTGCAGAGGACGCTCTGTGCCCTTGTGCTTC
>21_Locus_10751_Transcript_2/2_Confidence_1.000_Length_1481
CAGGTGAGCAGAAAAGACAAGCTATATTTTGGATAATTGTTGCCCATGAGAGAAGTTGTGTTAGGAATTTGGAGAAATGAGGCCACCATTTCTTTCTTCTGATCACATACGGCTGGTTCTACAGCAGAGCAACTCGACAGGTTGTAATGGCATATTACTCAAAATTTACACCTGCATACATGAAATCACAATCAGGCTCTTAAGAATGAAACAGCCTTCAACCCAGTTTCAAGGGTATAATTGTTTATACTGGTCTTATTTTTTGGTTTTGAAATTCAAAATATGCAAAAGAACAGGCAGTGTGAGATGTACGGGACATTTACCCTGTAATGCTAGTAGGGGAAAGGGGCATAATGCCTTGATCAGCTATGGGGATACAAGACCTGTAATTTGGATTCTTTTGCTGAAAGCGTAAGGGTTCCCTTCTCCCCCCCCAAAACTGATTCAGAGGGTTTTTCAGAAAGGGTTTTGTGCAAATGCCATGCCTCTCCTACTGGTTCTGGTGGACATGGTCCCTAAAGCAGCGTATGAAGCATGGATGAGAACATTCAGGTGGAACCCAGGCAGAGGATTAGACATTTGGATTTACATTTTTTTTTATTTAGCGCCCCCCTGCCATGGCACTCAGAGTGCTTCACATAGAATTTATTAACACAACTTCTAATCAACAACCCTGTGAGGTCATCTGTAGTTTGAAATGAGCCATCCTGTCTTTCAGCAGGTAGGCCATCTCTTTGTCAGAGTAAGATTCTTTGTCTTACTGGTGAAACCCCCTGGTAGAAGACACCTGGAAAGACCAAGGCCTCTAAATGATCTAGAGTTCTGTGCAGGAGAATTTATCATATGAGGCATGCCCACCTGGTCCTAGCTACAGTATTCTAGTAGGCCATTATCATAGGCACTACAAATTGGATGTGTTTCTTCTCTGGCCATCAAGTGTGTATTTATGTGCATGTGTAGAGGGGGAGAGGATATAAAGACAAAGATGGTGCAACTTTTGTGAGTCCTGCTTTAGCTCAATCTGCCAACAATTGCCCATGGAAATCAGTTCATTTTAGGGTTTCTTTGTTTCTGATTCTGTCCCAACTGCCTAGCTCACACAATGAATGATGTCCCCGTCTGGGCCCATAATCCCCACTCCAGGGGCAGCAGAAGAGGAAACTTTCTAAACAATAAGTTCCCATTAGTTGCAGGGAAAGTAGCCCTGTTAACTTCCCAATACCTGGCCAGCATCTGCCCTGCTAGTGTTGATCCCCTCAGTCACAGCCTACAATCACCCTAGCAAAATGCAGTCATGCAGTGTGCTGGGGAGATGCCTCTTGGTTCACCTTGAACAGTTCTGGGGCAGAAATGGTGTCTTGGCCCAGGAGCTTTGAGGGTAACTGTTTGGATCTGTAATTCAGGTCTCGATCCTGGTTCTGTAGGAGTTACTGACTTGCGTGACACACTCCCTCTAGTGGAGTGTGGGTTCCAGATCCGAC
>21_Locus_10752_Transcript_1/1_Confidence_1.000_Length_137
GGAGCTCCGCGCTGGGGCCGCCTCAGTGATCGCCGCCCCCTACAATTGGTTCGCTTAAGCAAGGCCCCTCCGTAGAGTTACGGGAGCGGGGACCCAAGGAAGCAAAAAATCAATGAACGGAATATATTTCTGGAGCT
>21_Locus_10754_Transcript_1/1_Confidence_1.000_Length_467
AGTGATGGCTGTAAAGTACCAATGAAGATTGATTCTCTCACAGGGCTTGGAGTCGTTAAAGTGGAATGTGGGTCGCAGTTCTCGGTGGCACTTACCAAGTCGGGAGCAGTGTATACCTGGGGCAAAGGAGATTACCATCGATTGGGTCATGGATCAGATGACCACGTTAGAAGACCTCGACAAGTCCAGGGACTACAAGGAAAGAAAGTCATTGCAATTGCTACTGGCTCTTTGCACTGTGTGTGCTGCACTGAAGATGGTGAGGTGTATACATGGGGAGATAATGATGAGGGGCAGCTTGGAGATGGAACAACTAATGCTATCCAAAGACCCCGATTGGTTGCAGCACTACAGGGCAAAAAGATAAACAGAGTGGCCTGTGGCTCAGCGCACACCTTGGCCTGGTCCACCAGTAAACCCGCTAATGCTGGCAAACTCCCTACACAGGTCCCAGATCGGAAGAGCAC
>21_Locus_10755_Transcript_1/1_Confidence_1.000_Length_112
ATAGCAACAGCGGCTGCAGCAGCGATTCCCACCCGCTCCCTCGCCTCCTGCCCTGGGCAGCAGCAGCACCATGAGGCGCTTCCCGGCTGGACTGCCCTGCTCTCGGCCGGCG
>21_Locus_10759_Transcript_1/1_Confidence_1.000_Length_755
CGGCTTGAGAATTCCATTTGTCAACCATTTAATATAAAGTGCTACTATCAATTTTGACTCTGCATTTTACCCACTGTGTAACAAAATACTGAATGAACAGTAGCAACCAGATCCCACTGCTTCTGACACAGGGCTTAGAATGAAGGACAGTCCAGCATATAAATAACCAATACCACAAACCTACTGGTAAACAAATACATATATGTAACTGGAACCTCAAGGTGTTATAGTTGTACTCTTTTTAAAAACCATGATCCGATACGCCTTTGGTCTTTAAAAAGTCCATACTGCAAAACCCTAAACATATTCATTACAGAATGAAGAAAAGCTGGAATTGCAGTGTAGTATGAGCTGAGTACAGTGTCGTCTTTTATAGAAGCATGCTTTTGTTTTTAAACAAGAGTCTGGATCAGAGTGTTGGGTTTTGTCCCTCAGGATCCGCATCACTGTTGTTGGGTGGCGGGTGAATAGGTAGAATATCCAGCTCATCCACTTGTGGGGTGGGGTGCATTACCACCAACTGATCCTGTGGAATGTCTGCTGCAGCTGCGGCTAGGTTTGTAATGGATTTACTTTTTACGCACTGAAAGTCAACATGCCGGCTTTTTCCTTCCTCTTTCTCCCACGACATTCGAATGAATGGTCTTTGGACATAATTATAAATCACCTCTGGCCTCCCACCTGGTCGCTTCTTAACTTTTTCTTTATATGTGGGATAACCTTCAATACCCAATCGAATCTTCTTAAGACCCCGG
>21_Locus_10760_Transcript_1/1_Confidence_1.000_Length_713
CGAACCAGCCTGCCGAGCTGTGTGCAGCGGGGAGGTCACCGACGCAGCGGGCGTGGTGCTGTCACCTAACTGGCCGGAGCCGTACGGGAAGGGGCAGGACTGCATCTGGGGGCTGCACGTGGAGGAGGAGAAGCGCATCATGCTGGACGTGAGAGTGCTGCGCATCGGCCAAGGTGACGTGCTGACCTTCTACGATGGGGATGACCTCACGGCGCGGATCCTGGGCCAGTACTCGGGCCCCCGGGGCCACTTAAAGCTCTACACGTCCACGGCGGATGTTACTATCCAGTTCCAGTCAGACCCTGGCAGTGCCAGCCTCGGCTACCAGCAGGGCTTTGTCATCCATTTCACCGAGGTGGCCCGGAACGACACCTGTCCGGAGCTGCCCGAGATCCCCAACGGCTGGAAGACCACATCGCACCCCGAGCTGATCCACGGCACCGTGGTCACCTACCATTGCTACCCCGGCTACGAGCTGGTGGGCACCGACCTGCTTATGTGCCACTGGGACCTGACCTGGAGTGGGGACCTGCCCTCCTGCCAGAGAGTGACCTCCTGCCGGGACCCTGGCGACGTGGAGCACAGTCGCCGGGTGGTTTCCAGCTCCAAGTTCCCGGTGGGCTGCACGGTGCAGTTTGTCTGCGACAAGGGCTACGTGTTGACGGGCAGCCCAGCGCTCACCTGCCATGAGCACCAGGCCCGGGGGCCCAAGT
>21_Locus_10762_Transcript_1/1_Confidence_1.000_Length_385
TTGCAGAATTTAAGATTTTTTGGTGCCGTGGACTTGGGTCCCTGCCTATAGTAAAATTGTTTGAACCAGCTTTTCTACCGAATTTGGTAGCACCAGTATTTGGGTCAAAGTGCAGAAGCACATGAGCACTTTCAAACGACGAATCAAACACTTGGCTGAGCCACCCAACAGTTTGGGGTATAAATTTTGGGTTTGTTCAAAATTAACCCAACTCATCCCTGCAGTAAGCTGCCATATCCCATGGCTGTGACTATTGATTCAGATTTAAAAATTAAAAGAAGAGGCCACCACTGTTGAATCTCATCCTTTATTCTGTCTGCCTCTTTTTTCTTCCCTTTCCCCTTGCTATCCCTAAATAAACATCATCATTCAGTTTGTTCTGAGG
>21_Locus_10763_Transcript_1/1_Confidence_1.000_Length_1895
GCATTCACTGCCTCCAACCGCCCTTGTGCGGTTTGCCATCCCTAACCAACAGGGATGACTGTGTTTCATCGAAGTCACTTCTCTCTGCTGCTGGGGTGCAGCAAGCAACCCAGGAGCAGTTTGGGAAGACTTTGGGGGACACGAGGGAAAGAGGGAGTCAGGCTCCTGGAGGTGAACCCTTGTGCCCCCCTCCCCCCCACGGGGAAAGCAGCCAAGACTTTGGGATTTGCTGAGCCTTCTGTAATTGAGGCTTCTAATTCACAGTAGGGCGAGCTCACGGCCTAGAAGCACGGAGTGAGAATGCTTACCCTCTCCTCTCTTACAGTCGTTTATAATTTGTTCTGATAGTGAGAATTATTCACTATGGCGAGTACTCAAGGGTTAATCCCGCGGTTGCACAGAAATTCAGCTATAAGCTAGGGCTTGGCTGACCATTTTTTATACCAGTGTCAGTGTCTCTCACCTATGTACTGGCAGCAGCAAGGCGATTTGGCTGGTGTGTGTTTGCACTACGCCGTGGCACTGCTTTAACTGTGTATGTCTCGCTACTGACTGCGTTAGACCAGCACAAAAAGTGAGCATAGAAAAGCCCCAAATCACAGCACTGCATCCTTGTGAAAGGTAGTGAAAGAAAGACACTATGTCGCAGTGCTTGGCTGCATATATAGTCAGGAGGGTCAAGGTTGGGATTAATTCAGTTGAACACTGAACAGTAGTGGTGGAGGGTTTGGATTGAACCAAGGGTTACTCTCAGCATTTGGTATTAGCAGAAACACTGATCGGTCCGGAGGGGGGGAAAATATCTTTTGTTAATGGGCTGCCCTGCGCAATAGGTGTTTGGCCTCTTAGCAGGTAGTGTGACATCCCTCGGGCAGAGTTTCAGTACAGCTTGTAAGCTGCCAGTCACTGCTTTGAATTCAAAAGGGAGGGGGGGGGAGCACTCACTTTCCCAAGCATGCGTTCTGTATCCCTTCGCTTCCTCTTCCACCGCAGCTTCGAGTGAAAAGCGCACACCCCATTGCCAACGTTTCCTGTTGTTTAACGTTAGGCCCCACGTGGACTTGCAGGTGAGGAGACATTTGAAATCCTCAGCTGGAGTGAGAGACTCAACCTGCAAATGGTTGTGATCTTCATTCGAATGAGCGTCATCTGGTCCAACCCCCTGGATGCAGGAGGACTACAGCAGGCCTGTTGCAGCATTTCTAACAGGCCCACTCTCACAGCCAGATCTGAATGGGCCTGAGCCGATGCCAGCTTGGACTAGACCCACCCCTCTGATCAAGCACTTTCCCTTGGGGCTCTGCATTTAACTAGCTAGCGCAGGGGGAGCAGAAGTCACAACTCTAGGGAGGAGGGGGGTCAGCTCTCGATTTTAGCACTGACTTGCTGTGTGACCTTAGGTGAGTCACCTAATGCCCGTGTCAGTGTTCAGCCTGCAGCCCGGTTTCCCCTTCTGTAAAATAATAGATAATACTTACTTCAGTGGCTTAAGAGGATTGATTAATACTTGCAGTGATATTTGAGCACCTCCCTAGAGGAAAAGTACTAGAGAAGGTCCCCAAATCTTTGGACTCCCCACTCTAATCCCTTTTGTAACTTTTCTAAGTATCTGGATGCCTTTTTGTGTGCATCTTTCGTCTCCCATTTACTGGCGAGTTCATCCAGACAACCAGCACCTTCAATCCTTTGGGGAGCATTTTAGAAAGGGGCAAACCCAACTAGACCAAGCTCTGTCAGGACTTCCGGTCTTCCAACTAAAGAGGGGCGAGACGGCAGCGCGCGCCCCCCGTTCACATCTTTTGGAAGGATGCTGGCGTCGGAAAGACCCGCTCTGTGTATAAGGAAGCAAGATGAGCAGCTTAGGAATAGGTAGGAAAATAAAAACAGATCGGAAG
>21_Locus_10765_Transcript_1/1_Confidence_1.000_Length_383
CGCCAATGTAGGTACAAACCGTGCCCTGCTGTGCAAGTCTACAGTGGATGGGCTGCAGGTGACGCAGCTGAACGTAGATCATACCACAGACAATGAGGATGAGCTCTTCCGCTTCTCCCAACTGGGTTTGGATGCGGGGAAAATAAAACAAGTGGGCACCATCTGTGGGCAGGCAAGCACCCGACGCATTGGGGACTACAAGGTCAAATATGGCTACACGGATATTGAGCTACTAAGTGCTGCTAAATCTAAGCCCATTATAGCAGAGCCTGAAATCCATGGAGGGCACCCATTGGATGGGGTTACTGGCTTCCTTGTGCTGATGTCAGAAGGGCTCTACAAAGCTCTGGAAGCAGCTCATGGGCCTGGTCAGGCCAATCAGG
>21_Locus_10766_Transcript_1/1_Confidence_1.000_Length_346
TTCCGATCTGGAAAACAGAAGCATTTACAGAGAGCACGGAGGAGAAACTTGCAGGACACGGGAAAGTGGTTGCAGGGTGTGGACTGCAGAAAAATACAAAATGTGGTAAAGAGATGAAGGGAAGGCATTCTGAGACAAAGCATGGGTGGGCGGGGAATACAGGAAGGATGCGGAAGATCTAGATTATGGAGATCACCCACAGATCCAACCCCCATCTTTGAAGGTGAACCCTTAACCTCTGCTGCCTTCTCTCAGAACAAACTCTTTAAACACTCAGGGGTAGAGGCTAGATTCACTCTGACCTTAAAGTATGCTAATTGTAGCACTTGAAATAGATCACACATCA
>21_Locus_10767_Transcript_1/1_Confidence_1.000_Length_516
GAATTGAAGAAAGCCATATTTCAGTTACTTAGGCCTGGATCCAGCAAATCACTTAAGTCTATGTTGAACTTTTAAAGCATGTGATTAGTTCCCTTGATATCAATGGAGTATAGGCATGTGGAAGTGCTTTGCTGCATGGAATAGACTTAAACACTCACTGAACTTGAAGCATTTGCTTAACTGCTTTGCTAGATCCAGGCTTTACTTATCAAAAACCTTAACTAAAGTGTATCATTCATGAGCCATCAGAGCCATTAATCATCCTGAACAGCACTATTTAGCATAAATCTCTTGAAAGATTATTCATATTGGTTTTTGCTCATCAAATCTTGGTTTTCTAAGGTGCTGCTTACTAGTTCCTAGAACAAATGACCTTAATAATGGCAAATGAACACTAGCCTTAACTTTATATAAAAGAAAAGCATTTTATAGGCATAGTGTCTAGATAATTTGCTTTCAGTGAAAGCAAGAAACTAAATGCTAACAGTGACAAGTGTCATACTGTTTTGTAGTTTG
>21_Locus_10768_Transcript_1/1_Confidence_1.000_Length_361
TCAGTGTAACTGAAGAAGGAGTAGAGGACCTGCCAGACCAAGATGAAGGGGCAGAGCAGCAGGTTGGCGATGCCCAGCAGCACCATGGTCCGGCTCAGGCGCCGCGCCAGCTCCAGCCGCGCCCCCGCCCGCTTGTACTGTGGCTGCAGGTTCCATTTGTTCTGGAAGAGCGAGCCGGGCCCCCAGAAGAAGAGCAGCTCCAGGTTGTACTTCAGCCCCTGGGTCAGGAAGACGGTCTCGCCCAGCAGGGGCAGCTGGAAGCGGACGGGCAGCAGCGACTTGTTCACCATGGCCACCAGGTAGTTCTTGAAGCGCAGGATGCGGTGGTAGATGTCCAGCTCCGTCAGCTCCCGCTTGTGAA
>21_Locus_10769_Transcript_1/1_Confidence_1.000_Length_297
GCTTCGGCAGAAGCTGAACCTACGAGTTTCTGGCGCTGCTCCCCCAAGACCAGGCAGTAGTTTTGCTCATTTTGGATTTGATGAACAGCTTATGCATCAGATTAGGAAGTCTGAGTATACCCAGCCTACTCCTATACAGTGCCAGGGTGTTCCAGTTGCACTGAGTGGCAGAGACATGATCGGCATAGCAAAGACTGGTAGTGGGAAAACAGCAGCTTTCATCTGGCCAATGTTGATCCACATCATGGATCAAAAGGAACTGGAACCAGGAGACGGTCCCATTGCAGTAATCGTGTG
>21_Locus_10770_Transcript_1/1_Confidence_1.000_Length_815
TAATAATAATAATAATAGTAGACAGACTTTATTTTCCATCCTCTTCTACGGCTACCTCCACTTCACTTGTCATTTCTTGCAGTTCATATTCCAGTTCATTTTCTTGGGAGGATACATCCGCATCCAAGTAATCATATTTGTCCAACAAATACCTCTGGGGTGTGATATCATTGTCAAAGTACTCCTTTGTTTTCTTCTTTCTCATTTTCATTTGCTTTCGTATCTCAGCCAACTGCTCCTGCTGCTGCTCCAACAGCCCAATGCCTTCTACTTCCTTAACCTTTGTTTTTTTGTACTCCATTATTTGTTTGTTCAACACTTCATGATCAATCCCAAACAGATTAGACTGGATAGATGAAGCAGATGTGTCAGAAGCTTCTGATCTACTGAGATCACTTTGATCCAATTTACTGTTTTCTTCCAGAGGTCCAAAATCAGCGATTGCCAATAACCTATCAATCTCTCTTTCAATGGTATCTGCTTTGTCTCTAACAAACACTATTGGAGGAACATTTCCCAAGACCTGGCGTGTAATCAGAAGATGTCTTATGCGTGGAGCACTTTTCTGTAGAATGCTTTTAATATAGTCTTCCTGCTCTTCGCTTTCAGTACTCATCCAATACACACAACATACTGAAAAATCCGAGGATACGCTTGCCTTGGTGAGTTCCACCCTGAGATCATACGCCTCTTGGCTGACTTCACAGGTATTCAGCATGTCTGTCACAGCTTTATACAAAAGAACATCTAGGGTCCTTTTGCGTAAGCTATCTTCTTTTTTGGGTTTTGGTGAAGCTGCAGTCTTTACTATACTG
>21_Locus_10771_Transcript_1/1_Confidence_1.000_Length_282
ATCCAGTCACAGCCGAATGTCGGCCTTTGGAGACCTCGTCCATCAAACGAGGCCGCCACAGTTCCTGAGAGTTGCGGGGTTTGGTCCATGCTGAAGAGAGGCCGTAGCTGGGCCCTGTCTCGGGTGGGCCGAGCGAAACAGCCCCTGGAGGACACAGCTCTACGTGCTGGCGGCAGGAAGTCCCAGAAGAATAAAGACCCCGGCTAGTGAGGTCTGCGCCTATGATCTCAGGCGAGCTGAGCTGCCCAAGGACCCCACAGGGAAGGCCTTGCTCCAGTGGCA
>21_Locus_10772_Transcript_1/1_Confidence_1.000_Length_356
CACAGGGACTGTTTAACAACCACACACAGCACAGAGGTTGCTCGACCAGTAGGGGAATGTGGCTTATGTATCACTATAATTGCAAAGCTTTTTGTGTGTTAAAGTCTGCCTCCTAGCCGATCTGTTGAGGGCACTGGCTGTTGGATCAAGGAGGCCATTGGAACAGTGAGAATCATACATACTGTGTGGTCTCCCATGGACACTCGATCATCACGCATTCTCTGCTGTTTTCCTTTAGTCAAAAATAAAAGCCACGCAGGCAGCAGTCCTGCTCTGTATCTCTAGGAATGCCTAATACTTGAATTTCAGATCTCGGAGTACAGCTTGCAGAATAGCATCCCGCTCCTCTCATCCCA
>21_Locus_10773_Transcript_1/1_Confidence_1.000_Length_1226
CCCCAGCCACTGACCCACCTAAGAAACATGAAGCTGCTGCACCTCCAAAGGCTGCTGCAGGGGAGGTGGTCTCTTCTGCTGCTGTTTCTTCTGTGCAGTCTTCAGCCCCATCATCTACTGCTTCTAGTGGAAACGTGCCAGATGAAGCATTGGAAGCCTTGTCTGGGAGTCTAGGAAAGAGAGAGCCTCTCCCAGAAGAAAACAAACCTGCTGTGGATAAAGTAAAGGAGAAAACCAAACAAGAAGAACGAGAAAAATTAGGTGAAGATGAAGAAACTATCCCTCCTGAGTACAGATTAATAGAAATTAAGGATAAAGATGGGAAGCCGCTTTTGCCAAAACCTGAAGAAAAACCTCAGCCCCTAAGTGAAAGTGAGCTCCTAGATGCTTTGTCAGAGGGGTTTTCTTGTTCACCAGCACCAACATCTCTACCTGTACCGACACCAGCATCTAAGAAATCTGCAGATGTTAAGTCTTCTGCAACTGCTTCTGAAGAAGTTGTCTCCTCCACAGTAGCTTCCGCAGTGCAGTCCTCCGCTCCGCTGCCAGCAGCCGTACCAAGTCGGAAAGAGCTAGATGATGCTCTGGGTCTCCTGTCTGACTCGCTGGGACAAAGAGAACCTGACCCTGATGAAAACAAACCAGTTGTGGATAAAGTAAAGGAAAAGGCTAAATCTGAACACCGAGACAAACTAGGAGAAAGGGATGATACAATCCCTCCTGATTACAGGCATCTTCTGGATTCAGATGAGAAGGGTAAGCCTATAAAGCCAGCTGGAAAGGATGGAGGGAAATCCCAGGAACCAAAGAAGCCTGGAGATGATTCTGCAGCTATTGATGCCCTTTCAGGAGACTTTGATAGTTGTCCAAAACCACCTGCCACACAACAGTCTTCAGCAAAGGACAAAAGTGGAAAGGATGCTACTGCAACTAAACCAGCTACAAAGGATGAAGGGAAACCTAAGGATCCCAAAACAGCAAAGGAACAACCTTCCAGCGCAAAATCTGAGAAACAAAAAACAAGCTAAACCGTTACAACATTGAGCTGTCATCACTTAGCGCGAAAAGTCGTTCTGCTGGTGCACAATTACTCTTGAAGAACAAAAGCTAATGCAAGAAGAGCATGAGATTTTTGCAGGTGGTTTTTGTACAGTGGTATTTGTTACAGACTTTGCAATGTCAAAAATAACTTCATATCTTCAAGAACAAATTTATTTTTTCTAGCC
>21_Locus_10774_Transcript_1/1_Confidence_1.000_Length_954
CTCCTGGCTTGCCTGTCTGTTTAGGGCCAAGGCCTGTACTTGAGTTTCTGTCAGGACTGGATTTTCTTTCCATATAGTTGAAATGATGTCTTCAAGAGGCTGGATTCTCACCCCAGTTACACTGTTTGTTGCTTCCACAACTTTCTCTCGACCTTGATTAATGAGGTCCTCCAACTGTTGATTACTCATTGCAGACAACGCTCCCAAATTGAAAGGAATATATGGGGTTTGCGTGTTGAAATTGGCTAGAGGCATATTGGCCCCTGTTGGCATGTTGAAACGCATGGTCAGACCCTTCTTTTCAGCTTCATATTCTGCCCAAGCTGCCTTCCTCTCCTCTTCAGTCAGTTCTTCTTCCTCTTTATGGTCTAGGAGAGAATCGTGTTCATGATAGCCCACGATATGTTCCTTGTGAATCTGAAGAAGTTCTGCTAAAACTGTATCCCTGGGCAACATGGGTGTATCTCTTTTCTTCTTCTTTTCCGAATTAGGGTCATCCAGCAAATCTGGTTCAAAGGTATAGAGCTCTGTAAGTTCATTCATGGTAAAATGACGTTCAACCTGCTGCTGGTCAACAACCCGGAAAGAGAGAGACTGCTTGGTTACTTGACGATCGTAGATCTTGTCTTCCATTGTTCCCTGAGCCAAGAACCTATAGACATACACAGGTTTGTTTTGGCCAAAGCGGTAAACCCTGAAGATACTCTGGATATCATATGTCGGATTCCACGATGCATCAAATATAATCACTCTGTTAGCAGCCACCAGATTAATTCCAAGAGATCCTGCCTTAGTGGAAATAATAAACAAACGCCCTCTCACGTTGGTTTCATCATTAAATTCTTCAGCCCATTTCTTTCTTGACTGAGCAGAAGTAGAACCATCTAAACGGTAATAGTCAATGTTTCTGAACCATTTCCCTTCACCTTTATAAACCACAGGCTTGTCTTTTTC
>21_Locus_10778_Transcript_1/1_Confidence_1.000_Length_152
GCGAGTGTCGAGGAAAGCAGCTGGGGAAACTATTAACCTCGACTCTTACCCTGCTAAGCAAGAGACTGAACTGCTACAAAATTACTCTCGAGTGTCTGCCAAAAAACGTGGCTTTCTATAAAAAATTTGGATACTCGGTATCTGAAGAAAAC
>21_Locus_10779_Transcript_3/3_Confidence_0.700_Length_271
GGCGCAGCGTGCTGCCGCACGGCCCCACCCCTGCCCCTGCATTCCCCAGCGGCCCTCCCCCCTCCCGACGCCGCAACCACGGGGGGGGGAATCCATTGACCGCGGTGAACAGATTGTACTTTCCGTTCACCATGGCCATGGTGGCCTTTCACCACACTTCTCGACCTCCTCACGTCCGGAGGTCCAGAAGAGTGGTGAATGCAAACACGGGCCGTATTTGACTGTGGTGCACATCTGGCGGCGAGCCAACAGACGTTCACCACAGTCAAAC
>21_Locus_10780_Transcript_3/4_Confidence_0.538_Length_267
CTGCTCTGTGTGAGCTTATGCTTAGTTTCCCCCTGCTTCCAGGCTATTGGCTAACCTGCCAACATCCCTGTGGTGGGTTCCACCCTTGGCTCCGGACCCTGACCTCGATGATGAGTCGCGTACCTTCTTAGCCCAGGGTGCCTGGTAATGCTGCTGAGTACCTAATCTCTCGGGTGCAAGAGAGCGACTGAGAGGTTTCAGAGGGTCGCCTTGGGGCCACCTTTCCCCTCCTGTGCCAGGGCCTGGTTTCCTCCCTCTTTGTTTCCC
>21_Locus_10781_Transcript_1/1_Confidence_1.000_Length_444
TTCAGAGGCAAAGACAATGTTTATATATGGTGTGCGCCAAGAATTATTTTTATGTTTCCTTAAGTGATAAAAGCAGCAGCCCAACAAGGTAGCGTCATAGACCTAGACCACACGAACGCAGACATTTCAAAAGGCACTTTCCAACTCACAGGGTGTTAATAAACAGCCTGATACACACCTGTGTGTTCCCCGTCTGCGTATCCCACATGGCAGCATCCTCGCGATTGAGCATGCCATGCCGACTAAGGCACAAACTTACGTTGGCCCCAAGTCAACGTGTGTATGTGCCATCTGATGGGGGGCGGGGGTAAGAGCTGGGGACGGCTCTTTGGGGAAGCAGCTGGTTGGCAAGAAGGTAGCTAGGCGCCCTTATTCCCTTGCTGCTTGGCTCCCTTCCTGGGAGCTGAGCATGAACGGTGAAAGCCCTGTGTTGGGGGCCGTCAG
>21_Locus_10782_Transcript_1/1_Confidence_1.000_Length_300
CTGGGGGTGACACCACTCTTCAACTACACCCAGGTCCTCAAGTTTGATGAAGCAAAAGGGTTTTGGTGCCAAGTGCTGGAAGGAGGGAAGACTAAATGTCTGGGGAAAAGTAAAGGCAGGAAATACCATGACATGGATTCCTCGTCTCGGATGTTCCTAGCAGACTTCTACCGAGAGCACAACATTGAGTTATCCAAGCTGATGAACAGACTTGGGCAGACCCTTCCCACATGGCTGCGGGAGGAGCTGCAGAATTCCAGCTGGAGCTGAGGTGGAGTTCTGTCACCCAGTGCCATTGAT
>21_Locus_10783_Transcript_1/1_Confidence_1.000_Length_726
ATTTTGGCTGTTGTCTTGCTGATAACGACATGCAGCTTATGGAAACTTCCATAGAATATTTTCTTGATTTCAGGCCCTTCAAAAGTAACAGTTTGAAATTCCCCTTTGTAGTCGTAATTAAAGAAAGTCAGAGTTTTGCCACCATTATCTAAAATAACTCCAACCAGTGGTTCATAGTCTTCATTCAAAATCTCCCAGAGAGCAAATGGCTCCTGAGGTGTGTCGGGGAGTATACGGAAGAGAAAAGTAATGGTATAGTCTGAAGGGAGGCCCTCAGGGTGCAGGTATTTGGTGGGCTGAGAAACCAAGGCGTCTTTATGCAGTCTGTAACAGGGGTAAGCGTTAAAAGTGCCAGGTTCCATAGAAACCCCTTCCACTGTTGAAAACTCCTTTTCAACCAAACCAAACATCTCCATCATTTTAAATCCTGCAAGACTGTTGCCATCCTTGTAAACCAATGGACAAGTTGCTGATGCAGTTTCACAGACAAAAGTGATCAGCTCGTCTTCAATCTTCTTAAAGGCATCAAAGTCATCCACAAAGAAGACATGTCTTTCACTGGGCTTGCTGCCAATGTTAAGTAATTCCGAATAGTCAGCGTCAGCCACACCAATGGCAAAAATGCTAAACCCATCCAGCTGCATCTCTCTTGAGACTTTGTTCACGTCATCTTGTGATCGCCCATCAGTAATCACCACCAAAACCTTTGGGATACCTCTTCTTGTG
>21_Locus_10785_Transcript_1/1_Confidence_1.000_Length_239
CAAAAAAGCCCTACTTTTAGTCATATGTGGAATTATAGATGAGGCAAAAAATTTCTTTAATGGTTTCTCCCCCTACCTGCCCCTCCCACATGCAATGTCACTTGACTGCCCAGTAACTGGTGTCAGCTACTCCATAGCAACTTAATGATAAAAGGAAGAAAGCACTTAAGTTTCACAGAAGCCGTTATGTTTGTAGTAATGGGTCATTGCCTATTAATGAACTCCATCACTGTACTCAG
[truncated: 16,394,694 more chars]
