# Supplementary material for: De novo sequence assembly and characterisation of a partial transcriptome for an evolutionarily distinct reptile, the tuatara (Sphenodon punctatus)
Source: BMC Genomics. 2012 Aug 31;13:439. doi: 10.1186/1471-2164-13-439 (PMC3478169; doi:10.1186/1471-2164-13-439)
Supplement: Additional file 2 — Comma-separated file (.csv) of BLAST results. The top BLAST hit against NCBI-NR, and Anolis, zebrafinch and chicken UniGene sets is shown, as is the result of the Full-Lengther analysis. (CSV 8736 kb) [file 1471-2164-13-439-S2.csv]

Transcript id	anolis	chicken	zebrafinch	tuatara	ncbi	Fullengther result
21_Locus_1000_Transcript_1/1_Confidence_1.000_Length_588	\N	\N	\N	\N	\N	Putative
21_Locus_10000_Transcript_1/1_Confidence_1.000_Length_249	\N	\N	\N	\N	\N	Non Full_Length
21_Locus_10001_Transcript_1/1_Confidence_1.000_Length_328	\N	\N	\N	\N	\N	Full_Length
21_Locus_10002_Transcript_1/1_Confidence_1.000_Length_510	\N	\N	\N	\N	\N	Full_Length
21_Locus_10003_Transcript_1/1_Confidence_1.000_Length_163	G1144P37FC16.T0 Anolis carolinensis pooled normalized embryo cDNA library Anolis carolinensis cDNA, mRNA sequence /gb=FG716747 /gi=190242473 /ug=Acr.9189 /len=845	\N	\N	\N	\N	Non Full_Length
21_Locus_10004_Transcript_1/1_Confidence_1.000_Length_386	\N	PREDICTED: Gallus gallus WD and tetratricopeptide repeats 1 (WDTC1), mRNA /cds=p(325,2340) /gb=XM_417728 /gi=118101554 /ug=Gga.8108 /len=5283	\N	\N	unnamed protein product [Mus musculus]	Non Full_Length
21_Locus_10005_Transcript_1/1_Confidence_1.000_Length_422	\N	Gallus gallus mRNA for hypothetical protein, clone 1g10 /cds=p(24,1463) /gb=AJ719322 /gi=53126752 /ug=Gga.9322 /len=2108	PREDICTED: Taeniopygia guttata uridine monophosphate synthase (LOC100229392), mRNA /cds=p(1,1446) /gb=XM_002188069 /gi=224054629 /ug=Tgu.2749 /len=1956	\N	Chain A, Human Orotate Phosphoribosyltransferase (Oprtase) Domain Of Uridine 5'-Monophosphate Synthase (Umps) In Complex With Its Substrate Orotidine 5'-Monophosphate (Omp) >gi|255917816|pdb|2WNS|B Chain B, Human Orotate Phosphoribosyltransferase (Oprtase) Domain Of Uridine 5'-Monophosphate Synthase (Umps) In Complex With Its Substrate Orotidine 5'-Monophosphate (Omp)	Non Full_Length
21_Locus_10006_Transcript_1/1_Confidence_1.000_Length_851	G1143P324FP1.T0 Anolis carolinensis pooled normalized Dewlap cDNA Library Anolis carolinensis cDNA, mRNA sequence /gb=FG670460 /gi=190199114 /ug=Acr.2740 /len=857	PREDICTED: Gallus gallus similar to Beta-hexosaminidase beta chain precursor (N-acetyl-beta-glucosaminidase) (Beta-N-acetylhexosaminidase) (Hexosaminidase B) (Cervical cancer proto-oncogene 7) (HCC-7) (LOC427204), mRNA /cds=p(1,1761) /gb=XM_424791 /gi=118103929 /ug=Gga.39748 /len=1883	PREDICTED: Taeniopygia guttata hypothetical protein LOC100225163 (LOC100225163), mRNA /cds=p(1,1683) /gb=XM_002187302 /gi=224091412 /ug=Tgu.142 /len=1805	\N	PREDICTED: hypothetical protein [Taeniopygia guttata]	Non Full_Length
21_Locus_10007_Transcript_1/1_Confidence_1.000_Length_199	G1146P337RL19.T0 Anolis carolinensis pooled normalized ovary cDNA library Anolis carolinensis cDNA, mRNA sequence /gb=FG751610 /gi=190280027 /ug=Acr.32853 /len=833	PREDICTED: Gallus gallus similar to KIAA0405 (LOC428901), mRNA /cds=p(412,2400) /gb=XM_426456 /gi=118091897 /ug=Gga.18401 /len=3090	\N	\N	unnamed protein product [Homo sapiens]	Non Full_Length
21_Locus_10008_Transcript_1/1_Confidence_1.000_Length_153	\N	603528629F1 CSEQCHN69 Gallus gallus cDNA clone ChEST479i8 5', mRNA sequence /clone=ChEST479i8 /clone_end=5' /gb=BU353652 /gi=25861653 /ug=Gga.43961 /len=656	SB02003B2F11.f1 normalized Keck-Tagu Library SB02 Taeniopygia guttata cDNA clone SB02003B2F11.f1 5, mRNA sequence /clone=SB02003B2F11.f1 /clone_end=5' /gb=CK309738 /gi=44819312 /ug=Tgu.14829 /len=831	\N	\N	Non Full_Length
21_Locus_10009_Transcript_1/1_Confidence_1.000_Length_294	\N	PREDICTED: Gallus gallus similar to basic-helix-loop-helix protein, bHLH (LOC421718), mRNA /cds=p(1,1008) /gb=XM_419754 /gi=118088571 /ug=Gga.29637 /len=1008	SB05028B1C04.f1 Normalized subtracted Keck-Tagu Library SB05 Taeniopygia guttata cDNA clone SB05028B1C04.f1 5, mRNA sequence /clone=SB05028B1C04.f1 /clone_end=5' /gb=FE728949 /gi=169917234 /ug=Tgu.17912 /len=841	\N	PREDICTED: hairy/enhancer-of-split related with YRPW motif-like protein-like [Meleagris gallopavo]	Full_Length
21_Locus_1001_Transcript_4/5_Confidence_0.364_Length_256	\N	\N	\N	\N	\N	Non Full_Length
21_Locus_10010_Transcript_1/1_Confidence_1.000_Length_451	\N	Gallus gallus mRNA for hypothetical protein, clone 9d3 /cds=p(120,4688) /gb=AJ851588 /gi=60098782 /ug=Gga.7752 /len=5473	\N	\N	\N	Putative
21_Locus_10011_Transcript_1/1_Confidence_1.000_Length_1456	\N	PREDICTED: Gallus gallus similar to Leo1, Paf1/RNA polymerase II complex component, homolog (S. cerevisiae) (LOC415420), mRNA /cds=p(26,1909) /gb=XM_413803 /gi=118095772 /ug=Gga.39126 /len=1909	PREDICTED: Taeniopygia guttata hypothetical protein LOC100231203 (LOC100231203), mRNA /cds=p(1,1971) /gb=XM_002198143 /gi=224062462 /ug=Tgu.5469 /len=1971	\N	PREDICTED: RNA polymerase-associated protein LEO1-like [Anolis carolinensis]	Non Full_Length
21_Locus_10012_Transcript_1/1_Confidence_1.000_Length_486	\N	\N	\N	\N	\N	Non Full_Length
21_Locus_10013_Transcript_1/1_Confidence_1.000_Length_179	\N	\N	\N	\N	\N	Non Full_Length
21_Locus_10015_Transcript_1/1_Confidence_1.000_Length_1549	G1144P36RB12.T0 Anolis carolinensis pooled normalized embryo cDNA library Anolis carolinensis cDNA, mRNA sequence /gb=FG724660 /gi=190253013 /ug=Acr.15046 /len=765	Gallus gallus v-akt murine thymoma viral oncogene homolog 1 (AKT1), mRNA /cds=p(466,1908) /gb=NM_205055 /gi=45384253 /ug=Gga.3875 /len=2277	PREDICTED: Taeniopygia guttata similar to v-akt murine thymoma viral oncogene homolog 1 (LOC100232504), mRNA /cds=p(11,1453) /gb=XM_002200587 /gi=224051799 /ug=Tgu.2952 /len=2058	\N	unnamed protein product [Mus musculus]	Full_Length
21_Locus_10016_Transcript_1/1_Confidence_1.000_Length_288	\N	\N	\N	\N	\N	Non Full_Length
21_Locus_10017_Transcript_1/2_Confidence_1.000_Length_712	G1146P338FH24.T0 Anolis carolinensis pooled normalized ovary cDNA library Anolis carolinensis cDNA, mRNA sequence /gb=FG753760 /gi=190278046 /ug=Acr.20396 /len=843	Gallus gallus mRNA for hypothetical protein, clone 17k14 /cds=p(30,653) /gb=AJ720440 /gi=53133539 /ug=Gga.22343 /len=2170	Taeniopygia guttata clone 0061P0009G04 putative RIKEN cDNA 1810036I24 variant 3 mRNA, complete cds /cds=p(25,678) /gb=DQ215354 /gi=76158759 /ug=Tgu.2513 /len=1492	\N	PREDICTED: protein FAM18B1-like [Meleagris gallopavo]	Full_Length
21_Locus_10019_Transcript_1/1_Confidence_1.000_Length_922	G1143P327RN4.T0 Anolis carolinensis pooled normalized Dewlap cDNA Library Anolis carolinensis cDNA, mRNA sequence /gb=FG686486 /gi=190214577 /ug=Acr.15221 /len=841	PREDICTED: Gallus gallus hypothetical LOC419226 (LOC419226), mRNA /cds=p(16,1179) /gb=XM_417403 /gi=50758752 /ug=Gga.31090 /len=1397	SB02047B1H01.f1 normalized Keck-Tagu Library SB02 Taeniopygia guttata cDNA clone SB02047B1H01.f1 5, mRNA sequence /clone=SB02047B1H01.f1 /clone_end=5' /gb=CK308812 /gi=44818386 /ug=Tgu.18867 /len=770	\N	PREDICTED: GTP-binding protein 5-like [Ornithorhynchus anatinus]	Full_Length
21_Locus_1002_Transcript_1/1_Confidence_1.000_Length_1730	G1148P319RH10.T0 Anolis carolinensis pooled normalized testes cDNA library Anolis carolinensis cDNA, mRNA sequence /gb=FG791054 /gi=190319294 /ug=Acr.22090 /len=888	Gallus gallus stem-loop (histone) binding protein (SLBP), mRNA /cds=p(90,914) /gb=NM_001004403 /gi=55741591 /ug=Gga.21414 /len=1809	\N	\N	stem-loop (histone) binding protein [Gallus gallus] >gi|50593176|gb|AAT79382.1| histone stem-loop bindng protein [Gallus gallus] >gi|53128451|emb|CAG31303.1| hypothetical protein RCJMB04_4o10 [Gallus gallus]	Full_Length
21_Locus_10020_Transcript_1/1_Confidence_1.000_Length_1097	G1144P339FN17.T0 Anolis carolinensis pooled normalized embryo cDNA library Anolis carolinensis cDNA, mRNA sequence /gb=FG706899 /gi=190232402 /ug=Acr.21133 /len=903	\N	zf_002_H10 Developmental library I Taeniopygia guttata cDNA, mRNA sequence /gb=EE049859 /gi=110578853 /ug=Tgu.10040 /len=566	\N	\N	Full_Length
21_Locus_10024_Transcript_1/1_Confidence_1.000_Length_395	\N	\N	\N	\N	\N	Full_Length
21_Locus_10025_Transcript_1/1_Confidence_1.000_Length_207	\N	\N	\N	\N	\N	Non Full_Length
21_Locus_10026_Transcript_1/2_Confidence_1.000_Length_992	G1148P35FD10.T0 Anolis carolinensis pooled normalized testes cDNA library Anolis carolinensis cDNA, mRNA sequence /gb=FG785797 /gi=190315238 /ug=Acr.36009 /len=878	PREDICTED: Gallus gallus hypothetical LOC418147 (LOC418147), mRNA /cds=p(1,3171) /gb=XM_416378 /gi=118082968 /ug=Gga.23026 /len=3171	PREDICTED: Taeniopygia guttata similar to solute carrier family 6 (neurotransmitter transporter, L-proline), member 7 (LOC100217533), mRNA /cds=p(31,1944) /gb=XM_002198862 /gi=224067713 /ug=Tgu.1059 /len=2507	\N	hCG2007960, isoform CRA_a [Homo sapiens] >gi|119593236|gb|EAW72830.1| hCG2007960, isoform CRA_a [Homo sapiens] >gi|119593238|gb|EAW72832.1| hCG2007960, isoform CRA_a [Homo sapiens]	Non Full_Length
21_Locus_10027_Transcript_1/1_Confidence_1.000_Length_1412	G1142P327FM2.T0 Anolis carolinensis pooled normalized Brain cDNA Library Anolis carolinensis cDNA, mRNA sequence /gb=FG666963 /gi=190170498 /ug=Acr.3526 /len=884	Gallus gallus thioredoxin reductase 3 (TXNRD3), mRNA /cds=p(95,1915) /gb=NM_001122777 /gi=170671711 /ug=Gga.8908 /len=3123	SB03031A1B02.f1 Normalized subtracted Keck-Tagu Library SB03 Taeniopygia guttata cDNA clone SB03031A1B02.f1 5, mRNA sequence /clone=SB03031A1B02.f1 /clone_end=5' /gb=DV954948 /gi=83298457 /ug=Tgu.16470 /len=815	\N	thioredoxin reductase 3 [Gallus gallus]	Non Full_Length
21_Locus_10029_Transcript_1/1_Confidence_1.000_Length_149	\N	\N	\N	\N	\N	Non Full_Length
21_Locus_1003_Transcript_1/1_Confidence_1.000_Length_2254	\N	PREDICTED: Gallus gallus similar to MGC86453 protein (LOC771330), mRNA /cds=p(1,972) /gb=XM_001234621 /gi=118100666 /ug=Gga.14126 /len=2281	PREDICTED: Taeniopygia guttata LSM14 homolog A (LOC100230047), mRNA /cds=p(1,2196) /gb=XM_002188500 /gi=224064933 /ug=Tgu.4525 /len=2969	\N	PREDICTED: protein LSM14 homolog B-A-like isoform 2 [Anolis carolinensis]	Full_Length
21_Locus_10031_Transcript_1/1_Confidence_1.000_Length_306	\N	\N	\N	\N	\N	Non Full_Length
21_Locus_10032_Transcript_1/1_Confidence_1.000_Length_429	\N	PREDICTED: Gallus gallus splicing factor 3b, subunit 3, 130kDa (SF3B3), mRNA /cds=p(341,3997) /gb=XM_001232347 /gi=118096217 /ug=Gga.22349 /len=4770	PREDICTED: Taeniopygia guttata splicing factor 3b, subunit 3, 130kDa (LOC100219002), mRNA /cds=p(1,3654) /gb=XM_002188348 /gi=224064142 /ug=Tgu.2653 /len=4418	\N	PREDICTED: splicing factor 3B subunit 3-like [Sus scrofa]	Non Full_Length
21_Locus_10033_Transcript_1/1_Confidence_1.000_Length_306	G1145P334RP6.T0 Anolis carolinensis pooled normalized mixed organ cDNA library Anolis carolinensis cDNA, mRNA sequence /gb=FG737906 /gi=190263407 /ug=Acr.29359 /len=832	PREDICTED: Gallus gallus similar to AL022779 protein (LOC420799), mRNA /cds=p(1,2028) /gb=XM_418893 /gi=118086322 /ug=Gga.28402 /len=2089	PREDICTED: Taeniopygia guttata hypothetical protein LOC100226040 (LOC100226040), mRNA /cds=p(1,1821) /gb=XM_002194192 /gi=224045740 /ug=Tgu.6416 /len=2898	\N	PREDICTED: hypothetical protein [Taeniopygia guttata]	Non Full_Length
21_Locus_10034_Transcript_1/1_Confidence_1.000_Length_130	G1144P39FE10.T0 Anolis carolinensis pooled normalized embryo cDNA library Anolis carolinensis cDNA, mRNA sequence /gb=FG721218 /gi=190247540 /ug=Acr.6795 /len=873	PREDICTED: Gallus gallus similar to Ten-m3, transcript variant 2 (LOC422557), mRNA /cds=p(1,8439) /gb=XM_420518 /gi=118090100 /ug=Gga.21968 /len=9921	PREDICTED: Taeniopygia guttata similar to odz, odd Oz/ten-m homolog 3 (LOC100229813), mRNA /cds=p(1,8100) /gb=XM_002189915 /gi=224049767 /ug=Tgu.2018 /len=9629	\N	\N	Non Full_Length
21_Locus_10035_Transcript_1/1_Confidence_1.000_Length_529	\N	\N	\N	\N	\N	Non Full_Length
21_Locus_10036_Transcript_1/1_Confidence_1.000_Length_391	\N	\N	\N	\N	unknown [Medicago truncatula]	Full_Length
21_Locus_10037_Transcript_1/1_Confidence_1.000_Length_343	\N	Gallus gallus selenophosphate synthetase 1 (SEPHS1), mRNA /cds=p(71,1249) /gb=NM_001164084 /gi=255760029 /ug=Gga.5144 /len=2401	\N	\N	PREDICTED: similar to selenium donor protein [Gallus gallus]	Full_Length
21_Locus_10038_Transcript_1/1_Confidence_1.000_Length_168	\N	Gallus gallus monooxygenase, DBH-like 1 (MOXD1), mRNA /cds=p(176,2020) /gb=NM_204624 /gi=45382900 /ug=Gga.969 /len=2312	\N	\N	PREDICTED: monooxygenase, DBH-like 1 [Taeniopygia guttata]	Non Full_Length
21_Locus_1004_Transcript_1/2_Confidence_1.000_Length_1569	\N	PREDICTED: Gallus gallus hypothetical protein LOC769345 (LOC769345), mRNA /cds=p(1,552) /gb=XM_001232607 /gi=118092616 /ug=Gga.34489 /len=1090	Taeniopygia guttata clone 0058P0019D06 HIF-1 responsive RTP801 probable-like mRNA, complete sequence /gb=DQ213111 /gi=76152470 /ug=Tgu.5447 /len=1234	\N	PREDICTED: DNA damage-inducible transcript 4 protein-like [Anolis carolinensis]	Full_Length
21_Locus_10043_Transcript_1/1_Confidence_1.000_Length_289	\N	\N	\N	\N	\N	Full_Length
21_Locus_10045_Transcript_1/1_Confidence_1.000_Length_228	\N	PREDICTED: Gallus gallus sterol carrier protein-2 (LOC396550), mRNA /cds=p(28,3186) /gb=XM_422482 /gi=118094671 /ug=Gga.3425 /len=3899	PREDICTED: Taeniopygia guttata decorin (LOC100222483), mRNA /cds=p(206,1282) /gb=XM_002186600 /gi=224094333 /ug=Tgu.6239 /len=2586	\N	PREDICTED: podocan-like [Anolis carolinensis]	Non Full_Length
21_Locus_10047_Transcript_1/1_Confidence_1.000_Length_505	G1146P341FM18.T0 Anolis carolinensis pooled normalized ovary cDNA library Anolis carolinensis cDNA, mRNA sequence /gb=FG750704 /gi=190279001 /ug=Acr.8775 /len=864	gPGC_EST03244 Embryonic gonadal PGC cDNA Library Gallus gallus cDNA 5', mRNA sequence /clone_end=5' /gb=DR413402 /gi=109663378 /ug=Gga.6336 /len=1365	SB05014A1H02.f1 Normalized subtracted Keck-Tagu Library SB05 Taeniopygia guttata cDNA clone SB05014A1H02.f1 5, mRNA sequence /clone=SB05014A1H02.f1 /clone_end=5' /gb=FE724071 /gi=169915121 /ug=Tgu.3739 /len=832	\N	PREDICTED: NADH dehydrogenase [ubiquinone] 1 alpha subcomplex subunit 5-like [Meleagris gallopavo]	Putative
21_Locus_10048_Transcript_1/1_Confidence_1.000_Length_125	G1146P335FK5.T0 Anolis carolinensis pooled normalized ovary cDNA library Anolis carolinensis cDNA, mRNA sequence /gb=FG749533 /gi=190280100 /ug=Acr.8866 /len=882	PREDICTED: Gallus gallus Nipped-B homolog (Drosophila) (NIPBL), mRNA /cds=p(324,8684) /gb=XM_425012 /gi=118103707 /ug=Gga.39944 /len=9323	\N	\N	PREDICTED: similar to delangin [Gallus gallus]	Non Full_Length
21_Locus_10049_Transcript_1/1_Confidence_1.000_Length_152	\N	\N	zf_eli23_C04 Embryonic library Taeniopygia guttata cDNA, mRNA sequence /gb=EE060277 /gi=110586963 /ug=Tgu.6340 /len=700	\N	\N	Full_Length
21_Locus_1005_Transcript_1/1_Confidence_1.000_Length_222	\N	gPGC_EST10594 Embryonic gonadal PGC cDNA Library Gallus gallus cDNA 5', mRNA sequence /clone_end=5' /gb=DR420752 /gi=109670728 /ug=Gga.17337 /len=1370	\N	\N	\N	Non Full_Length
21_Locus_10050_Transcript_1/1_Confidence_1.000_Length_1033	\N	\N	\N	\N	\N	Full_Length
21_Locus_10051_Transcript_1/1_Confidence_1.000_Length_167	\N	\N	\N	\N	\N	Non Full_Length
21_Locus_10053_Transcript_1/1_Confidence_1.000_Length_283	\N	Gallus gallus mRNA for hypothetical protein, clone 3i14 /cds=p(61,1497) /gb=AJ851457 /gi=60098520 /ug=Gga.18952 /len=4004	\N	\N	\N	Non Full_Length
21_Locus_10054_Transcript_1/1_Confidence_1.000_Length_465	\N	\N	\N	\N	\N	Non Full_Length
21_Locus_10059_Transcript_1/1_Confidence_1.000_Length_862	\N	\N	\N	\N	\N	Non Full_Length
21_Locus_10060_Transcript_1/1_Confidence_1.000_Length_357	\N	PREDICTED: Gallus gallus similar to KIAA0692 protein (LOC416790), mRNA /cds=p(1,2670) /gb=XM_415084 /gi=118098400 /ug=Gga.26058 /len=2670	PREDICTED: Taeniopygia guttata similar to Ankyrin repeat and LEM domain-containing protein 2 (LOC100219926), mRNA /cds=p(69,2741) /gb=XM_002195161 /gi=224071815 /ug=Tgu.10168 /len=3921	\N	PREDICTED: ankyrin repeat and LEM domain-containing protein 2-like [Meleagris gallopavo]	Non Full_Length
21_Locus_10062_Transcript_1/1_Confidence_1.000_Length_354	G1143P326FH16.T0 Anolis carolinensis pooled normalized Dewlap cDNA Library Anolis carolinensis cDNA, mRNA sequence /gb=FG672355 /gi=190200092 /ug=Acr.8809 /len=846	\N	\N	\N	\N	Non Full_Length
21_Locus_10064_Transcript_1/2_Confidence_1.000_Length_250	\N	\N	\N	\N	\N	Non Full_Length
21_Locus_10065_Transcript_1/1_Confidence_1.000_Length_853	\N	\N	\N	\N	\N	Full_Length
21_Locus_10066_Transcript_1/1_Confidence_1.000_Length_164	\N	Gallus gallus mRNA for hypothetical protein, clone 1d5 /cds=p(104,2866) /gb=AJ719296 /gi=53126421 /ug=Gga.4092 /len=4692	SB02018B2E09.f1 normalized Keck-Tagu Library SB02 Taeniopygia guttata cDNA clone SB02018B2E09.f1 5, mRNA sequence /clone=SB02018B2E09.f1 /clone_end=5' /gb=CK303868 /gi=44813442 /ug=Tgu.5935 /len=809	\N	\N	Full_Length
21_Locus_10067_Transcript_1/1_Confidence_1.000_Length_1789	G1147P318FN13.T0 Anolis carolinensis pooled normalized regenerating tail cDNA library Anolis carolinensis cDNA, mRNA sequence /gb=FG776841 /gi=190305193 /ug=Acr.40169 /len=871	PREDICTED: Gallus gallus similar to 5730453I16Rik protein (LOC426014), mRNA /cds=p(33,1421) /gb=XM_423693 /gi=118092378 /ug=Gga.39113 /len=1421	PREDICTED: Taeniopygia guttata cleavage and polyadenylation specific factor 6, 68kDa (LOC100220791), mRNA /cds=p(1,1806) /gb=XM_002189472 /gi=224094020 /ug=Tgu.3471 /len=2541	\N	PREDICTED: similar to 5730453I16Rik protein [Gallus gallus]	Full_Length
21_Locus_10069_Transcript_1/1_Confidence_1.000_Length_404	\N	Gallus gallus finished cDNA, clone ChEST432g11 /gb=CR352777 /gi=45423205 /ug=Gga.43317 /len=878	\N	\N	Unknown (protein for IMAGE:7540772) [Xenopus (Silurana) tropicalis]	Non Full_Length
21_Locus_10074_Transcript_2/2_Confidence_1.000_Length_1132	\N	\N	\N	\N	\N	Full_Length
21_Locus_10075_Transcript_1/1_Confidence_1.000_Length_413	\N	\N	\N	\N	\N	Full_Length
21_Locus_10076_Transcript_1/1_Confidence_1.000_Length_570	G1142P320RA7.T0 Anolis carolinensis pooled normalized Brain cDNA Library Anolis carolinensis cDNA, mRNA sequence /gb=FG658598 /gi=190165820 /ug=Acr.5363 /len=895	PREDICTED: Gallus gallus family with sequence similarity 20, member C (FAM20C), mRNA /cds=p(177,1838) /gb=XM_414753 /gi=118097726 /ug=Gga.12092 /len=2740	PREDICTED: Taeniopygia guttata family with sequence similarity 20, member C (LOC100231802), mRNA /cds=p(506,2089) /gb=XM_002191545 /gi=224070457 /ug=Tgu.124 /len=3024	\N	\N	Non Full_Length
21_Locus_10077_Transcript_1/1_Confidence_1.000_Length_144	\N	Gallus gallus mRNA for hypothetical protein, clone 32c16 /cds=p(109,1272) /gb=AJ721004 /gi=53136667 /ug=Gga.4705 /len=1825	\N	\N	PREDICTED: dihydroorotate dehydrogenase (quinone), mitochondrial-like [Ornithorhynchus anatinus]	Non Full_Length
21_Locus_10078_Transcript_1/1_Confidence_1.000_Length_419	\N	\N	\N	\N	\N	Non Full_Length
21_Locus_10079_Transcript_1/1_Confidence_1.000_Length_1354	G1147P318FM14.T0 Anolis carolinensis pooled normalized regenerating tail cDNA library Anolis carolinensis cDNA, mRNA sequence /gb=FG776745 /gi=190303389 /ug=Acr.36837 /len=820	Gallus gallus PPTX mRNA, complete cds /cds=p(270,1571) /gb=AY672618 /gi=55275994 /ug=Gga.10321 /len=1665	PREDICTED: Taeniopygia guttata neuronal pentraxin II (LOC100229849), mRNA /cds=p(1,1710) /gb=XM_002191711 /gi=224070467 /ug=Tgu.1236 /len=2324	\N	PREDICTED: pentraxin-related protein PTX3-like [Anolis carolinensis]	Full_Length
21_Locus_10080_Transcript_1/1_Confidence_1.000_Length_175	\N	\N	\N	\N	\N	Non Full_Length
21_Locus_10081_Transcript_1/1_Confidence_1.000_Length_646	\N	PREDICTED: Gallus gallus jumonji, AT rich interactive domain 1A (JARID1A), mRNA /cds=p(1,5076) /gb=XM_416379 /gi=118082970 /ug=Gga.16739 /len=7907	\N	\N	\N	Full_Length
21_Locus_10082_Transcript_1/1_Confidence_1.000_Length_147	\N	\N	\N	\N	\N	Non Full_Length
21_Locus_10083_Transcript_1/1_Confidence_1.000_Length_394	\N	Gallus gallus finished cDNA, clone ChEST632b15 /gb=CR390647 /gi=46429292 /ug=Gga.17256 /len=1431	\N	\N	\N	Full_Length
21_Locus_10084_Transcript_1/1_Confidence_1.000_Length_920	G1146P326FB19.T0 Anolis carolinensis pooled normalized ovary cDNA library Anolis carolinensis cDNA, mRNA sequence /gb=FG751946 /gi=190280812 /ug=Acr.32938 /len=864	Gallus gallus mRNA for hypothetical protein, clone 9j8 /cds=p(279,1061) /gb=AJ720023 /gi=53130705 /ug=Gga.19057 /len=2372	PREDICTED: Taeniopygia guttata hypothetical protein LOC100231001 (LOC100231001), mRNA /cds=p(81,860) /gb=XM_002194752 /gi=224050416 /ug=Tgu.18756 /len=1897	\N	PREDICTED: uncharacterized protein C11orf46 homolog [Meleagris gallopavo]	Non Full_Length
21_Locus_10088_Transcript_1/1_Confidence_1.000_Length_384	\N	\N	\N	\N	\N	Full_Length
21_Locus_10089_Transcript_1/1_Confidence_1.000_Length_944	G1148P316FC18.T0 Anolis carolinensis pooled normalized testes cDNA library Anolis carolinensis cDNA, mRNA sequence /gb=FG803132 /gi=190332467 /ug=Acr.20738 /len=891	PREDICTED: Gallus gallus similar to hypothetical protein 4930483I10 (LOC417300), mRNA /cds=p(1,2892) /gb=XM_415573 /gi=118099092 /ug=Gga.16149 /len=2898	\N	\N	PREDICTED: coiled-coil domain-containing protein C16orf93 homolog isoform 1 [Anolis carolinensis]	Non Full_Length
21_Locus_10090_Transcript_1/1_Confidence_1.000_Length_513	\N	\N	\N	\N	\N	Non Full_Length
21_Locus_10091_Transcript_1/1_Confidence_1.000_Length_1002	\N	\N	\N	\N	\N	Full_Length
21_Locus_10092_Transcript_1/1_Confidence_1.000_Length_1944	G1146P337FO4.T0 Anolis carolinensis pooled normalized ovary cDNA library Anolis carolinensis cDNA, mRNA sequence /gb=FG751336 /gi=190281481 /ug=Acr.11934 /len=873	PREDICTED: Gallus gallus similar to Signal recognition particle 54 (LOC423322), mRNA /cds=p(32,1546) /gb=XM_421238 /gi=118091818 /ug=Gga.1375 /len=2313	PREDICTED: Taeniopygia guttata similar to signal recognition particle 54kDa (LOC100225763), mRNA /cds=p(234,1748) /gb=XM_002200516 /gi=224051426 /ug=Tgu.4654 /len=2120	\N	PREDICTED: similar to Signal recognition particle 54 [Gallus gallus] >gi|224051427|ref|XP_002200552.1| PREDICTED: signal recognition particle 54kDa [Taeniopygia guttata]	Full_Length
21_Locus_10093_Transcript_1/1_Confidence_1.000_Length_235	\N	\N	\N	\N	\N	Non Full_Length
21_Locus_10094_Transcript_1/1_Confidence_1.000_Length_395	\N	\N	\N	\N	\N	Full_Length
21_Locus_10095_Transcript_1/1_Confidence_1.000_Length_394	\N	\N	\N	\N	\N	Full_Length
21_Locus_10096_Transcript_1/1_Confidence_1.000_Length_438	\N	\N	\N	\N	\N	Non Full_Length
21_Locus_10097_Transcript_1/1_Confidence_1.000_Length_552	\N	\N	\N	\N	\N	Full_Length
21_Locus_10098_Transcript_1/1_Confidence_1.000_Length_489	\N	PREDICTED: Gallus gallus similar to general transcription factor IIIC, polypeptide 1, alpha 220kDa (LOC416646), mRNA /gb=XR_027220 /gi=118098127 /ug=Gga.27766 /len=6456	\N	\N	PREDICTED: general transcription factor 3C polypeptide 1 [Monodelphis domestica]	Non Full_Length
21_Locus_10099_Transcript_1/1_Confidence_1.000_Length_1331	\N	Gallus gallus mRNA for hypothetical protein, clone 1g17 /cds=p(82,2019) /gb=AJ719325 /gi=53126788 /ug=Gga.19020 /len=2964	PREDICTED: Taeniopygia guttata O-linked N-acetylglucosamine (GlcNAc) transferase (UDP-N-acetylglucosamine:polypeptide-N-acetylglucosaminyl transferase) (LOC100224237), partial mRNA /cds=p(1,3105) /gb=XM_002189750 /gi=224098647 /ug=Tgu.1291 /len=3561	\N	PREDICTED: peroxisomal targeting signal 1 receptor-like [Meleagris gallopavo]	Non Full_Length
21_Locus_1010_Transcript_1/1_Confidence_1.000_Length_1237	\N	\N	\N	\N	\N	Non Full_Length
21_Locus_10100_Transcript_1/1_Confidence_1.000_Length_617	G1148P325FA19.T0 Anolis carolinensis pooled normalized testes cDNA library Anolis carolinensis cDNA, mRNA sequence /gb=FG786584 /gi=190317722 /ug=Acr.43239 /len=848	Gallus gallus carnitine palmitoyltransferase I mRNA, complete cds /cds=p(114,2426) /gb=AY675193 /gi=50511716 /ug=Gga.9299 /len=2656	\N	\N	PREDICTED: carnitine O-palmitoyltransferase 1, liver isoform-like [Anolis carolinensis]	Full_Length
21_Locus_10102_Transcript_1/1_Confidence_1.000_Length_1324	G1143P326FB4.T0 Anolis carolinensis pooled normalized Dewlap cDNA Library Anolis carolinensis cDNA, mRNA sequence /gb=FG672337 /gi=190200017 /ug=Acr.9267 /len=918	PREDICTED: Gallus gallus similar to tRNA-Guanine Transglycosylase (LOC421063), mRNA /cds=p(150,1628) /gb=XM_419150 /gi=118086856 /ug=Gga.16427 /len=2932	PREDICTED: Taeniopygia guttata similar to ubiquitin specific peptidase 14 (tRNA-guanine transglycosylase) (LOC100232712), mRNA /cds=p(1,1614) /gb=XM_002194695 /gi=224046137 /ug=Tgu.8352 /len=2186	\N	PREDICTED: similar to ubiquitin specific peptidase 14 (tRNA-guanine transglycosylase) [Taeniopygia guttata]	Non Full_Length
21_Locus_10104_Transcript_1/1_Confidence_1.000_Length_1009	\N	PREDICTED: Gallus gallus N-ethylmaleimide-sensitive factor (NSF), mRNA /cds=p(19,2241) /gb=XM_418094 /gi=118102798 /ug=Gga.1240 /len=3724	SB06026B1C12.f1 Normalized subtracted Keck-Tagu Library SB06 Taeniopygia guttata cDNA clone SB06026B1C12.f1 5, mRNA sequence /clone=SB06026B1C12.f1 /clone_end=5' /gb=FE737918 /gi=169925548 /ug=Tgu.18140 /len=760	\N	unnamed protein product [Mus musculus]	Non Full_Length
21_Locus_10105_Transcript_1/2_Confidence_1.000_Length_272	\N	\N	\N	\N	\N	Non Full_Length
21_Locus_10106_Transcript_1/1_Confidence_1.000_Length_222	\N	Gallus gallus mRNA for hypothetical protein, clone 31l21 /cds=p(51,1433) /gb=AJ720981 /gi=53136621 /ug=Gga.22511 /len=2299	PREDICTED: Taeniopygia guttata CBF1 interacting corepressor, transcript variant 2 (LOC100219832), mRNA /cds=p(1,1404) /gb=XM_002199001 /gi=224055108 /ug=Tgu.4225 /len=2227	\N	\N	Non Full_Length
21_Locus_10108_Transcript_1/1_Confidence_1.000_Length_887	\N	Gallus gallus mRNA for hypothetical protein, clone 31j17 /cds=p(263,3502) /gb=AJ720976 /gi=53136611 /ug=Gga.7037 /len=3620	\N	\N	transcription elongation factor SPT5 [Gallus gallus] >gi|82080942|sp|Q5ZI08.1|SPT5H_CHICK RecName: Full=Transcription elongation factor SPT5; AltName: Full=DRB sensitivity-inducing factor large subunit; Short=DSIF large subunit >gi|53136612|emb|CAG32635.1| hypothetical protein RCJMB04_31j17 [Gallus gallus]	Non Full_Length
21_Locus_1011_Transcript_1/1_Confidence_1.000_Length_344	\N	\N	\N	\N	\N	Non Full_Length
21_Locus_10111_Transcript_1/1_Confidence_1.000_Length_133	\N	\N	\N	\N	\N	Non Full_Length
21_Locus_10113_Transcript_1/1_Confidence_1.000_Length_451	\N	Gallus gallus mRNA for hypothetical protein, clone 10e21 /cds=p(71,1087) /gb=AJ720083 /gi=53130825 /ug=Gga.6055 /len=3079	PREDICTED: Taeniopygia guttata microtubule-associated protein, RP/EB family, member 2 (LOC100227855), mRNA /cds=p(106,957) /gb=XM_002196943 /gi=224046213 /ug=Tgu.7807 /len=3818	\N	PREDICTED: microtubule-associated protein RP/EB family member 2-like [Anolis carolinensis]	Non Full_Length
21_Locus_10114_Transcript_1/1_Confidence_1.000_Length_862	\N	\N	\N	\N	\N	Non Full_Length
21_Locus_10115_Transcript_1/1_Confidence_1.000_Length_496	\N	\N	\N	\N	PREDICTED: RNA pseudouridylate synthase domain containing 4 [Oryctolagus cuniculus]	Full_Length
21_Locus_10116_Transcript_1/1_Confidence_1.000_Length_701	G1144P325FM9.T0 Anolis carolinensis pooled normalized embryo cDNA library Anolis carolinensis cDNA, mRNA sequence /gb=FG711480 /gi=190237695 /ug=Acr.22407 /len=873	603764767F1 CSEQRBN13 Gallus gallus cDNA clone ChEST688f17 5', mRNA sequence /clone=ChEST688f17 /clone_end=5' /gb=BU445612 /gi=25934923 /ug=Gga.11290 /len=823	\N	\N	PREDICTED: hypothetical protein [Gallus gallus]	Non Full_Length
21_Locus_10120_Transcript_1/1_Confidence_1.000_Length_558	G1145P336FE18.T0 Anolis carolinensis pooled normalized mixed organ cDNA library Anolis carolinensis cDNA, mRNA sequence /gb=FG735109 /gi=190267393 /ug=Acr.25988 /len=845	PREDICTED: Gallus gallus protein phosphatase 1, regulatory (inhibitor) subunit 13B (PPP1R13B), mRNA /cds=p(1,3396) /gb=XM_421392 /gi=118092224 /ug=Gga.7098 /len=3396	PREDICTED: Taeniopygia guttata protein phosphatase 1, regulatory (inhibitor) subunit 13B (LOC100228636), mRNA /cds=p(1,3279) /gb=XM_002200584 /gi=224051780 /ug=Tgu.10459 /len=4773	\N	p53BP2 [Mus musculus]	Non Full_Length
21_Locus_10123_Transcript_1/1_Confidence_1.000_Length_1138	G1142P37FG20.T0 Anolis carolinensis pooled normalized Brain cDNA Library Anolis carolinensis cDNA, mRNA sequence /gb=FG648191 /gi=190154448 /ug=Acr.181 /len=818	Gallus gallus mRNA for hypothetical protein, clone 2o21 /cds=p(82,1701) /gb=AJ719508 /gi=53127675 /ug=Gga.12054 /len=1960	PREDICTED: Taeniopygia guttata far upstream element (FUSE) binding protein 1 (LOC100225147), mRNA /cds=p(1,2571) /gb=XM_002188193 /gi=224057657 /ug=Tgu.856 /len=3133	\N	far upstream element-binding protein 3 [Gallus gallus] >gi|53127676|emb|CAG31167.1| hypothetical protein RCJMB04_2o21 [Gallus gallus]	Non Full_Length
21_Locus_10125_Transcript_1/1_Confidence_1.000_Length_152	\N	PREDICTED: Gallus gallus ribonuclease P 40kDa subunit (RPP40), mRNA /cds=p(81,1175) /gb=XM_418963 /gi=50734072 /ug=Gga.8882 /len=1417	PREDICTED: Taeniopygia guttata ribonuclease P 40kDa subunit (LOC100223943), mRNA /cds=p(1,1383) /gb=XM_002197917 /gi=224045153 /ug=Tgu.19090 /len=1480	\N	PREDICTED: similar to ribonuclease P 40kDa subunit [Taeniopygia guttata]	Non Full_Length
21_Locus_10126_Transcript_1/1_Confidence_1.000_Length_181	\N	\N	\N	\N	\N	Full_Length
21_Locus_10127_Transcript_1/1_Confidence_1.000_Length_491	\N	\N	\N	\N	\N	Non Full_Length
21_Locus_10128_Transcript_1/1_Confidence_1.000_Length_272	\N	PREDICTED: Gallus gallus similar to non-kinase Cdc42 effector protein SPEC2 (LOC768825), mRNA /cds=p(332,586) /gb=XM_001231514 /gi=118104207 /ug=Gga.2962 /len=1316	\N	\N	\N	Full_Length
21_Locus_10129_Transcript_1/1_Confidence_1.000_Length_833	G1145P336FB14.T0 Anolis carolinensis pooled normalized mixed organ cDNA library Anolis carolinensis cDNA, mRNA sequence /gb=FG739116 /gi=190264185 /ug=Acr.11870 /len=922	Gallus gallus high density lipoprotein binding protein (vigilin) (HDLBP), mRNA /cds=p(105,3917) /gb=NM_205096 /gi=45384155 /ug=Gga.9199 /len=4374	\N	\N	PREDICTED: vigilin-like [Meleagris gallopavo]	Non Full_Length
21_Locus_1013_Transcript_1/1_Confidence_1.000_Length_1530	G1146P342FC8.T0 Anolis carolinensis pooled normalized ovary cDNA library Anolis carolinensis cDNA, mRNA sequence /gb=FG752016 /gi=190282796 /ug=Acr.13889 /len=867	Gallus gallus mRNA for adenysuccinate lyase (ADSL gene), breed Shouguang /cds=p(28,1485) /gb=AJ829475 /gi=51889277 /ug=Gga.2721 /len=1556	0064P0003A02_3' library 64 - subtracted (Single juvenile learning minus single male silent control) - male Taeniopygia guttata cDNA clone 0064P0003A02 3' similar to adynylosuccinate lyase, mRNA sequence /clone=0064P0003A02 /clone_end=3' /gb=DV582595 /gi=78443978 /ug=Tgu.2406 /len=815	\N	RecName: Full=Adenylosuccinate lyase; Short=ASL; AltName: Full=Adenylosuccinase; Short=ASase	Putative
21_Locus_10130_Transcript_1/1_Confidence_1.000_Length_720	\N	Gallus gallus G protein-coupled receptor kinase interactor 1 (GIT1), mRNA /cds=p(16,2238) /gb=NM_204296 /gi=45383547 /ug=Gga.921 /len=2421	zf_yg3k_25_A2 Developmental library I Taeniopygia guttata cDNA, mRNA sequence /gb=EE052087 /gi=110581112 /ug=Tgu.9822 /len=700	\N	unnamed protein product [Homo sapiens]	Non Full_Length
21_Locus_10131_Transcript_1/1_Confidence_1.000_Length_642	\N	\N	\N	\N	PREDICTED: 5'(3')-deoxyribonucleotidase, cytosolic type-like [Anolis carolinensis]	Non Full_Length
21_Locus_10132_Transcript_1/1_Confidence_1.000_Length_1031	G1147P354FC12.T0 Anolis carolinensis pooled normalized regenerating tail cDNA library Anolis carolinensis cDNA, mRNA sequence /gb=FG782392 /gi=190308353 /ug=Acr.7330 /len=903	gonad_EST08093 Embryonic gonad cDNA Library Gallus gallus cDNA 5', mRNA sequence /clone_end=5' /gb=CV860617 /gi=82789001 /ug=Gga.46742 /len=1297	\N	\N	Polyadenylate-binding protein-interacting protein 1 [Cricetulus griseus]	Non Full_Length
21_Locus_10133_Transcript_1/1_Confidence_1.000_Length_1132	\N	PREDICTED: Gallus gallus nitrilase family, member 2, transcript variant 2 (NIT2), mRNA /cds=p(16,843) /gb=XM_416604 /gi=118083573 /ug=Gga.21371 /len=5115	PREDICTED: Taeniopygia guttata nitrilase family, member 2 (LOC100231597), mRNA /cds=p(34,861) /gb=XM_002194239 /gi=224044434 /ug=Tgu.15977 /len=1082	\N	omega-amidase NIT2 [Bos taurus]	Full_Length
21_Locus_10134_Transcript_1/1_Confidence_1.000_Length_1086	G1148P316FO2.T0 Anolis carolinensis pooled normalized testes cDNA library Anolis carolinensis cDNA, mRNA sequence /gb=FG788978 /gi=190314356 /ug=Acr.11932 /len=878	gPGC_EST05708 Embryonic gonadal PGC cDNA Library Gallus gallus cDNA 5', mRNA sequence /clone_end=5' /gb=DR415866 /gi=109665842 /ug=Gga.22250 /len=1350	Taeniopygia guttata clone 0065P0027C05 eukaryotic translation initiation factor 2B subunit 1 alpha-like mRNA, complete sequence /gb=DQ213426 /gi=76154436 /ug=Tgu.4513 /len=1173	\N	PREDICTED: translation initiation factor eIF-2B subunit alpha-like [Anolis carolinensis]	Putative
21_Locus_10135_Transcript_1/1_Confidence_1.000_Length_601	\N	\N	SB05028B1A05.f1 Normalized subtracted Keck-Tagu Library SB05 Taeniopygia guttata cDNA clone SB05028B1A05.f1 5, mRNA sequence /clone=SB05028B1A05.f1 /clone_end=5' /gb=FE729009 /gi=169918022 /ug=Tgu.17700 /len=737	\N	\N	Non Full_Length
21_Locus_10138_Transcript_1/1_Confidence_1.000_Length_513	\N	\N	\N	\N	\N	Non Full_Length
21_Locus_10139_Transcript_1/1_Confidence_1.000_Length_177	\N	\N	\N	\N	\N	Non Full_Length
21_Locus_1014_Transcript_1/1_Confidence_1.000_Length_2717	\N	PREDICTED: Gallus gallus similar to anaphase-promoting complex subunit 2 (LOC417258), mRNA /cds=p(11,2443) /gb=XM_415533 /gi=118099186 /ug=Gga.19872 /len=2692	PREDICTED: Taeniopygia guttata similar to anaphase promoting complex subunit 2 (LOC100221446), mRNA /cds=p(1,2415) /gb=XM_002191663 /gi=224073042 /ug=Tgu.3421 /len=2691	\N	PREDICTED: similar to anaphase promoting complex subunit 2 [Taeniopygia guttata]	Non Full_Length
21_Locus_10141_Transcript_1/1_Confidence_1.000_Length_192	\N	\N	\N	\N	\N	Non Full_Length
21_Locus_10143_Transcript_1/1_Confidence_1.000_Length_126	\N	\N	\N	\N	\N	Non Full_Length
21_Locus_10144_Transcript_1/1_Confidence_1.000_Length_286	\N	Gallus gallus mRNA for hypothetical protein, clone 1o16 /cds=p(96,2228) /gb=AJ719397 /gi=53127345 /ug=Gga.22224 /len=2624	\N	\N	\N	Full_Length
21_Locus_10145_Transcript_1/1_Confidence_1.000_Length_156	\N	\N	\N	\N	\N	Non Full_Length
21_Locus_10146_Transcript_1/1_Confidence_1.000_Length_169	\N	\N	\N	\N	\N	Non Full_Length
21_Locus_10147_Transcript_1/1_Confidence_1.000_Length_1419	\N	\N	SB05022B1A02.f1 Normalized subtracted Keck-Tagu Library SB05 Taeniopygia guttata cDNA clone SB05022B1A02.f1 5, mRNA sequence /clone=SB05022B1A02.f1 /clone_end=5' /gb=FE726912 /gi=169915980 /ug=Tgu.1299 /len=863	\N	\N	Non Full_Length
21_Locus_10149_Transcript_2/2_Confidence_1.000_Length_361	\N	PREDICTED: Gallus gallus hypothetical LOC416977 (LOC416977), mRNA /cds=p(31,261) /gb=XM_429464 /gi=118098795 /ug=Gga.2345 /len=2453	PREDICTED: Taeniopygia guttata similar to TP53 regulated inhibitor of apoptosis 1 (LOC100218951), mRNA /cds=p(1,231) /gb=XM_002199577 /gi=224071983 /ug=Tgu.833 /len=1013	\N	PREDICTED: similar to TP53 regulated inhibitor of apoptosis 1 [Taeniopygia guttata]	Full_Length
21_Locus_1015_Transcript_1/1_Confidence_1.000_Length_1301	G1143P328FO13.T0 Anolis carolinensis pooled normalized Dewlap cDNA Library Anolis carolinensis cDNA, mRNA sequence /gb=FG668953 /gi=190200639 /ug=Acr.9684 /len=844	Gallus gallus finished cDNA, clone ChEST124g22 /gb=CR352830 /gi=45423318 /ug=Gga.20511 /len=1303	PREDICTED: Taeniopygia guttata mitochondrial trifunctional protein, alpha subunit (LOC100223290), mRNA /cds=p(1,2091) /gb=XM_002187737 /gi=224048968 /ug=Tgu.16181 /len=2091	\N	PREDICTED: similar to L-3-hydroxyacyl-Coenzyme A dehydrogenase, short chain [Taeniopygia guttata]	Full_Length
21_Locus_10150_Transcript_1/1_Confidence_1.000_Length_321	\N	\N	\N	\N	\N	Full_Length
21_Locus_10151_Transcript_1/1_Confidence_1.000_Length_310	\N	\N	\N	\N	\N	Full_Length
21_Locus_10153_Transcript_1/1_Confidence_1.000_Length_1429	\N	Gallus gallus finished cDNA, clone ChEST166j21 /gb=BX950348 /gi=42600002 /ug=Gga.39104 /len=1905	Taeniopygia guttata clone 0061P0025G10 putative RIKEN cDNA 2610528H13 mRNA, complete cds /cds=p(172,795) /gb=DQ213637 /gi=76155061 /ug=Tgu.13844 /len=1122	\N	PREDICTED: coiled-coil domain-containing protein 25-like [Meleagris gallopavo]	Full_Length
21_Locus_10154_Transcript_1/1_Confidence_1.000_Length_1032	\N	\N	\N	\N	\N	Full_Length
21_Locus_10155_Transcript_1/1_Confidence_1.000_Length_675	\N	\N	\N	\N	\N	Full_Length
21_Locus_10157_Transcript_1/1_Confidence_1.000_Length_1388	G1144P322FC23.T0 Anolis carolinensis pooled normalized embryo cDNA library Anolis carolinensis cDNA, mRNA sequence /gb=FG711075 /gi=190240317 /ug=Acr.22293 /len=821	PREDICTED: Gallus gallus solute carrier family 37 (glycerol-3-phosphate transporter), member 2 (SLC37A2), mRNA /cds=p(29,1495) /gb=XM_417849 /gi=118101820 /ug=Gga.2836 /len=1684	0062P0001F06_3' library 62 - subtracted (2 male singers minus single male silent control) - male Taeniopygia guttata cDNA clone 0062P0001F06 3' similar to chimera G-3-P transporter and 60S ribosomal protein L23a, mRNA sequence /clone=0062P0001F06 /clone_end=3' /gb=DV579646 /gi=78441025 /ug=Tgu.5679 /len=819	\N	PREDICTED: similar to cAMP inducible 2 protein [Gallus gallus]	Full_Length
21_Locus_10158_Transcript_1/1_Confidence_1.000_Length_286	\N	Gallus gallus finished cDNA, clone ChEST385m1 /gb=BX934685 /gi=41635213 /ug=Gga.12151 /len=1375	\N	\N	PREDICTED: quinone oxidoreductase PIG3-like [Meleagris gallopavo]	Putative
21_Locus_10159_Transcript_1/1_Confidence_1.000_Length_409	\N	\N	\N	\N	\N	Full_Length
21_Locus_10160_Transcript_1/1_Confidence_1.000_Length_516	\N	\N	\N	\N	\N	Non Full_Length
21_Locus_10163_Transcript_1/1_Confidence_1.000_Length_1415	G1144P334FH19.T0 Anolis carolinensis pooled normalized embryo cDNA library Anolis carolinensis cDNA, mRNA sequence /gb=FG689345 /gi=190217988 /ug=Acr.16062 /len=871	PREDICTED: Gallus gallus carboxypeptidase X (M14 family), member 2 (CPXM2), mRNA /cds=p(214,3021) /gb=XM_421810 /gi=118093142 /ug=Gga.8494 /len=3740	PREDICTED: Taeniopygia guttata carboxypeptidase E (LOC100221584), mRNA /cds=p(1,1317) /gb=XM_002197019 /gi=224049708 /ug=Tgu.14639 /len=1868	\N	PREDICTED: probable carboxypeptidase X1-like [Anolis carolinensis]	Non Full_Length
21_Locus_10164_Transcript_1/1_Confidence_1.000_Length_285	\N	PREDICTED: Gallus gallus similar to KIAA0587 protein, transcript variant 1 (LOC424000), mRNA /cds=p(15,3419) /gb=XM_001232274 /gi=118093240 /ug=Gga.21982 /len=4414	PREDICTED: Taeniopygia guttata similar to KIAA0587 protein (LOC100217542), mRNA /cds=p(61,3405) /gb=XM_002196664 /gi=224055987 /ug=Tgu.476 /len=4024	\N	PREDICTED: nck-associated protein 1-like, partial [Meleagris gallopavo]	Non Full_Length
21_Locus_10166_Transcript_1/1_Confidence_1.000_Length_176	\N	\N	\N	\N	\N	Non Full_Length
21_Locus_10168_Transcript_1/1_Confidence_1.000_Length_320	G1144P346FC17.T0 Anolis carolinensis pooled normalized embryo cDNA library Anolis carolinensis cDNA, mRNA sequence /gb=FG707331 /gi=190235683 /ug=Acr.21249 /len=900	PREDICTED: Gallus gallus similar to latent transforming growth factor beta binding protein 1 isoform LTBP-1L (LOC421461), mRNA /cds=p(1,6189) /gb=XM_419510 /gi=118088078 /ug=Gga.23353 /len=7074	PREDICTED: Taeniopygia guttata similar to fibulin 2 (LOC100232113), mRNA /cds=p(1,3579) /gb=XM_002192133 /gi=224065384 /ug=Tgu.8725 /len=4149	\N	PREDICTED: latent-transforming growth factor beta-binding protein 1-like, partial [Meleagris gallopavo]	Non Full_Length
21_Locus_10169_Transcript_1/1_Confidence_1.000_Length_504	\N	\N	\N	\N	\N	Non Full_Length
21_Locus_1017_Transcript_1/1_Confidence_1.000_Length_1574	G1147P355FD18.T0 Anolis carolinensis pooled normalized regenerating tail cDNA library Anolis carolinensis cDNA, mRNA sequence /gb=FG778767 /gi=190307222 /ug=Acr.31169 /len=844	PREDICTED: Gallus gallus similar to dedicator of cytokinesis 11 (LOC422229), mRNA /gb=XR_027238 /gi=118089419 /ug=Gga.44605 /len=6166	PREDICTED: Taeniopygia guttata similar to dedicator of cytokinesis 11 (LOC100229367), mRNA /cds=p(1,5109) /gb=XM_002190914 /gi=224097938 /ug=Tgu.17463 /len=5109	\N	DOCK11 protein [Homo sapiens]	Non Full_Length
21_Locus_10170_Transcript_1/1_Confidence_1.000_Length_1380	\N	Gallus gallus mRNA for hypothetical protein, clone 21i2 /cds=p(33,2396) /gb=AJ720609 /gi=53133877 /ug=Gga.17583 /len=2851	\N	\N	C11orf2 [Salmo salar]	Non Full_Length
21_Locus_10171_Transcript_1/1_Confidence_1.000_Length_711	G1147P352FC23.T0 Anolis carolinensis pooled normalized regenerating tail cDNA library Anolis carolinensis cDNA, mRNA sequence /gb=FG772068 /gi=190297329 /ug=Acr.38626 /len=892	Gallus gallus mRNA for hypothetical protein, clone 4a24 /cds=p(156,1562) /gb=AJ851503 /gi=60098612 /ug=Gga.11175 /len=3628	PREDICTED: Taeniopygia guttata CTD (carboxy-terminal domain, RNA polymerase II, polypeptide A) small phosphatase like 2 (LOC100224146), mRNA /cds=p(12,1415) /gb=XM_002187550 /gi=224062994 /ug=Tgu.19260 /len=2091	\N	RecName: Full=CTD small phosphatase-like protein 2; Short=CTDSP-like 2	Non Full_Length
21_Locus_10174_Transcript_1/1_Confidence_1.000_Length_235	\N	Gallus gallus deiodinase, iodothyronine, type III (DIO3), mRNA /cds=p(1,825) /gb=NM_001122648 /gi=169790978 /ug=Gga.552 /len=1409	\N	\N	type III iodothyronine deiodinase [Gallus gallus]	Non Full_Length
21_Locus_10175_Transcript_1/1_Confidence_1.000_Length_268	G1145P39FC8.T0 Anolis carolinensis pooled normalized mixed organ cDNA library Anolis carolinensis cDNA, mRNA sequence /gb=FG742450 /gi=190272052 /ug=Acr.30483 /len=814	603116189F1 CSEQCHL21 Gallus gallus cDNA clone ChEST70b24 5', mRNA sequence /clone=ChEST70b24 /clone_end=5' /gb=BU131366 /gi=25343308 /ug=Gga.47732 /len=975	\N	\N	PREDICTED: pre-B-cell leukemia transcription factor 2-like [Anolis carolinensis]	Non Full_Length
21_Locus_10179_Transcript_1/1_Confidence_1.000_Length_153	\N	\N	\N	\N	\N	Non Full_Length
21_Locus_1018_Transcript_2/2_Confidence_1.000_Length_1374	G1146P313FF5.T0 Anolis carolinensis pooled normalized ovary cDNA library Anolis carolinensis cDNA, mRNA sequence /gb=FG758112 /gi=190284548 /ug=Acr.13239 /len=857	Gallus gallus solute carrier family 35, member B1 (SLC35B1), mRNA /cds=p(76,1053) /gb=NM_204514 /gi=45383142 /ug=Gga.1484 /len=2220	Taeniopygia guttata clone 0058P0014F07 UDP-Glc/Gal endoplasmic reticulum nucleotide sugar transporter variant 1-like mRNA, complete sequence /gb=DQ214606 /gi=76158009 /ug=Tgu.10058 /len=1356	\N	PREDICTED: solute carrier family 35 member B1-like [Anolis carolinensis]	Full_Length
21_Locus_10180_Transcript_1/1_Confidence_1.000_Length_562	\N	PREDICTED: Gallus gallus similar to tumor protein p53 binding protein, 2 (LOC421329), mRNA /cds=p(1,3468) /gb=XM_419394 /gi=118087841 /ug=Gga.29328 /len=4663	PREDICTED: Taeniopygia guttata similar to tumor protein p53 binding protein, 2 (LOC100221962), mRNA /cds=p(1,3450) /gb=XM_002196934 /gi=224047245 /ug=Tgu.5049 /len=4207	\N	PREDICTED: similar to tumor protein p53 binding protein, 2 [Gallus gallus]	Non Full_Length
21_Locus_10181_Transcript_1/1_Confidence_1.000_Length_217	\N	Gallus gallus mRNA for hypothetical protein, clone 20d5 /cds=p(60,680) /gb=AJ720556 /gi=53133771 /ug=Gga.13198 /len=4003	\N	\N	\N	Non Full_Length
21_Locus_10183_Transcript_1/1_Confidence_1.000_Length_978	G1148P318FH22.T0 Anolis carolinensis pooled normalized testes cDNA library Anolis carolinensis cDNA, mRNA sequence /gb=FG802226 /gi=190332219 /ug=Acr.43785 /len=817	\N	\N	\N	PREDICTED: copia protein-like [Anolis carolinensis]	Non Full_Length
21_Locus_10187_Transcript_1/1_Confidence_1.000_Length_669	\N	\N	\N	\N	\N	Full_Length
21_Locus_10188_Transcript_2/2_Confidence_1.000_Length_322	\N	\N	\N	\N	\N	Non Full_Length
21_Locus_10189_Transcript_1/1_Confidence_1.000_Length_198	\N	\N	SB03007B1E03.f1 Normalized subtracted Keck-Tagu Library SB03 Taeniopygia guttata cDNA clone SB03007B1E03.f1 5, mRNA sequence /clone=SB03007B1E03.f1 /clone_end=5' /gb=DV947245 /gi=83290747 /ug=Tgu.1937 /len=518	\N	\N	Non Full_Length
21_Locus_1019_Transcript_1/1_Confidence_1.000_Length_319	\N	\N	\N	\N	\N	Non Full_Length
21_Locus_10190_Transcript_1/1_Confidence_1.000_Length_944	\N	Gallus gallus mRNA for hypothetical protein, clone 1f10 /cds=p(82,771) /gb=AJ719312 /gi=53126630 /ug=Gga.17363 /len=3958	\N	\N	PREDICTED: platelet-activating factor acetylhydrolase IB subunit beta-like [Monodelphis domestica]	Full_Length
21_Locus_10191_Transcript_1/1_Confidence_1.000_Length_417	G1144P317RH4.T0 Anolis carolinensis pooled normalized embryo cDNA library Anolis carolinensis cDNA, mRNA sequence /gb=FG722971 /gi=190250808 /ug=Acr.14218 /len=841	Gallus gallus mRNA for hypothetical protein, clone 5j2 /cds=p(365,2116) /gb=AJ719713 /gi=53129257 /ug=Gga.22655 /len=3079	PREDICTED: Taeniopygia guttata YTH domain family, member 3 (LOC100221104), mRNA /cds=p(1,1743) /gb=XM_002197294 /gi=224046308 /ug=Tgu.10230 /len=2697	\N	\N	Full_Length
21_Locus_10192_Transcript_1/1_Confidence_1.000_Length_842	\N	PREDICTED: Gallus gallus similar to MGC84775 protein (LOC417274), mRNA /gb=XR_027076 /gi=118099153 /ug=Gga.30673 /len=1387	\N	\N	\N	Non Full_Length
21_Locus_10193_Transcript_1/1_Confidence_1.000_Length_237	\N	\N	\N	\N	\N	Non Full_Length
21_Locus_10194_Transcript_1/1_Confidence_1.000_Length_318	\N	\N	\N	\N	\N	Full_Length
21_Locus_10196_Transcript_1/1_Confidence_1.000_Length_884	\N	\N	\N	\N	\N	Full_Length
21_Locus_10197_Transcript_1/1_Confidence_1.000_Length_169	G1144P320RH11.T0 Anolis carolinensis pooled normalized embryo cDNA library Anolis carolinensis cDNA, mRNA sequence /gb=FG704873 /gi=190232369 /ug=Acr.20607 /len=815	PREDICTED: Gallus gallus solute carrier family 1 (glial high affinity glutamate transporter), member 3 (SLC1A3), mRNA /cds=p(198,1829) /gb=XM_425011 /gi=118103705 /ug=Gga.21206 /len=4222	\N	\N	PREDICTED: excitatory amino acid transporter 1-like, partial [Meleagris gallopavo]	Non Full_Length
21_Locus_10198_Transcript_1/1_Confidence_1.000_Length_181	\N	\N	\N	\N	\N	Full_Length
21_Locus_10199_Transcript_1/1_Confidence_1.000_Length_713	\N	\N	\N	\N	\N	Full_Length
21_Locus_1020_Transcript_1/1_Confidence_1.000_Length_188	\N	\N	\N	\N	\N	Non Full_Length
21_Locus_10200_Transcript_1/1_Confidence_1.000_Length_232	\N	PREDICTED: Gallus gallus similar to NSE1 (LOC421946), mRNA /cds=p(167,1015) /gb=XM_419958 /gi=118089033 /ug=Gga.1869 /len=2798	PREDICTED: Taeniopygia guttata family with sequence similarity 84, member A (LOC100230717), mRNA /cds=p(53,1012) /gb=XM_002198388 /gi=224048753 /ug=Tgu.10186 /len=2220	\N	PREDICTED: family with sequence similarity 84, member A [Taeniopygia guttata]	Non Full_Length
21_Locus_10201_Transcript_1/1_Confidence_1.000_Length_177	\N	PREDICTED: Gallus gallus similar to beta-tubulin cofactor E (LOC426319), mRNA /cds=p(1,1590) /gb=XM_423980 /gi=118088185 /ug=Gga.39722 /len=2862	\N	\N	\N	Non Full_Length
21_Locus_10202_Transcript_1/1_Confidence_1.000_Length_395	\N	Gallus gallus mRNA for hypothetical protein, clone 29d24 /cds=p(38,2113) /gb=AJ851768 /gi=60099142 /ug=Gga.7865 /len=3634	\N	\N	PREDICTED: interleukin-1 receptor-associated kinase 1-like [Anolis carolinensis]	Putative
21_Locus_10203_Transcript_1/1_Confidence_1.000_Length_1236	G1145P321FB6.T0 Anolis carolinensis pooled normalized mixed organ cDNA library Anolis carolinensis cDNA, mRNA sequence /gb=FG732702 /gi=190259698 /ug=Acr.3355 /len=912	Gallus gallus mRNA for hypothetical protein, clone 19j20 /cds=p(95,1132) /gb=AJ720528 /gi=53133715 /ug=Gga.45154 /len=2343	PREDICTED: Taeniopygia guttata inosine monophosphate dehydrogenase 2 (LOC100220774), mRNA /cds=p(54,1598) /gb=XM_002188148 /gi=224066372 /ug=Tgu.7046 /len=1832	\N	PREDICTED: GMP reductase 2 isoform 3 [Canis lupus familiaris]	Full_Length
21_Locus_10205_Transcript_1/1_Confidence_1.000_Length_721	\N	\N	\N	\N	\N	Full_Length
21_Locus_10206_Transcript_1/1_Confidence_1.000_Length_1461	\N	PREDICTED: Gallus gallus spastic paraplegia 21, maspardin (autosomal recessive, Mast syndrome), transcript variant 2 (SPG21), mRNA /cds=p(120,1052) /gb=XM_413895 /gi=118095951 /ug=Gga.11678 /len=1566	0063P0027B07_5' library 63 - subtracted (Single juvenile learning minus single juvenile untutored) - male Taeniopygia guttata cDNA clone 0063P0027B07 5' similar to spastic paraplegia 21, mRNA sequence /clone=0063P0027B07 /clone_end=5' /gb=DV580682 /gi=284512049 /ug=Tgu.7936 /len=771	\N	spastic paraplegia 21, maspardin (autosomal recessive, Mast syndrome) isoform 1 [Gallus gallus]	Full_Length
21_Locus_1021_Transcript_1/1_Confidence_1.000_Length_2433	G1148P319FE19.T0 Anolis carolinensis pooled normalized testes cDNA library Anolis carolinensis cDNA, mRNA sequence /gb=FG787108 /gi=190316760 /ug=Acr.10076 /len=903	PREDICTED: Gallus gallus similar to CTD-binding SR-like protein rA9 (LOC426102), mRNA /cds=p(1,3462) /gb=XM_423776 /gi=118091343 /ug=Gga.42304 /len=5351	\N	\N	PREDICTED: hypothetical protein LOC100567664 [Anolis carolinensis]	Non Full_Length
21_Locus_10210_Transcript_1/1_Confidence_1.000_Length_1095	\N	\N	\N	\N	PREDICTED: coiled-coil domain-containing protein 96-like [Anolis carolinensis]	Non Full_Length
21_Locus_10211_Transcript_1/1_Confidence_1.000_Length_124	G1146P343FE10.T0 Anolis carolinensis pooled normalized ovary cDNA library Anolis carolinensis cDNA, mRNA sequence /gb=FG751638 /gi=190282431 /ug=Acr.32869 /len=884	PREDICTED: Gallus gallus similar to erythroid differentiation-related factor 1 (LOC430674), mRNA /cds=p(88,4065) /gb=XM_428227 /gi=118093163 /ug=Gga.31156 /len=4732	PREDICTED: Taeniopygia guttata similar to RIKEN cDNA 2700050L05 (LOC100231119), mRNA /cds=p(1,3573) /gb=XM_002190105 /gi=224053169 /ug=Tgu.5497 /len=3573	\N	PREDICTED: similar to erythroid differentiation-related factor 1 [Gallus gallus]	Non Full_Length
21_Locus_10212_Transcript_1/1_Confidence_1.000_Length_2166	\N	PREDICTED: Gallus gallus hypothetical LOC422490 (LOC422490), mRNA /cds=p(1,1749) /gb=XM_420455 /gi=118089980 /ug=Gga.26859 /len=1749	\N	\N	PREDICTED: heparan-alpha-glucosaminide N-acetyltransferase-like [Anolis carolinensis]	Full_Length
21_Locus_10215_Transcript_1/1_Confidence_1.000_Length_194	\N	\N	\N	\N	\N	Non Full_Length
21_Locus_10216_Transcript_1/1_Confidence_1.000_Length_394	\N	\N	\N	\N	\N	Full_Length
21_Locus_10217_Transcript_1/1_Confidence_1.000_Length_421	\N	\N	\N	\N	\N	Non Full_Length
21_Locus_10218_Transcript_1/1_Confidence_1.000_Length_224	G1142P319FB7.T0 Anolis carolinensis pooled normalized Brain cDNA Library Anolis carolinensis cDNA, mRNA sequence /gb=FG662197 /gi=190164272 /ug=Acr.6881 /len=875	BX258888 AGENAE Gallus gallus multi-tissues normalized library (gcag) Gallus gallus cDNA clone gcag0007.a.14 5prim, mRNA sequence /clone=gcag0007.a.14 /clone_end=5' /gb=BX258888 /gi=90214492 /ug=Gga.43421 /len=862	\N	\N	WD repeat protein 13-like protein [Callithrix jacchus]	Non Full_Length
21_Locus_10219_Transcript_1/1_Confidence_1.000_Length_241	\N	\N	\N	\N	PREDICTED: WD repeat-containing protein 13-like, partial [Ornithorhynchus anatinus]	Non Full_Length
21_Locus_10220_Transcript_1/1_Confidence_1.000_Length_674	\N	\N	\N	\N	\N	Non Full_Length
21_Locus_10222_Transcript_1/1_Confidence_1.000_Length_258	\N	\N	\N	\N	\N	Non Full_Length
21_Locus_10223_Transcript_1/1_Confidence_1.000_Length_906	\N	Gallus gallus finished cDNA, clone ChEST321a19 /gb=CR352423 /gi=45421977 /ug=Gga.4708 /len=1340	PREDICTED: Taeniopygia guttata similar to mannose-6-phosphate isomerase (LOC100224191), mRNA /cds=p(1,1272) /gb=XM_002195645 /gi=224061762 /ug=Tgu.9044 /len=1815	\N	PREDICTED: mannose-6-phosphate isomerase-like [Anolis carolinensis]	Non Full_Length
21_Locus_10227_Transcript_1/1_Confidence_1.000_Length_685	\N	\N	\N	\N	\N	Non Full_Length
21_Locus_10228_Transcript_1/1_Confidence_1.000_Length_513	G1143P333RI2.T0 Anolis carolinensis pooled normalized Dewlap cDNA Library Anolis carolinensis cDNA, mRNA sequence /gb=FG675206 /gi=190205117 /ug=Acr.11735 /len=793	603135673F1 CSEQCHL25 Gallus gallus cDNA clone ChEST119a20 5', mRNA sequence /clone=ChEST119a20 /clone_end=5' /gb=BU142020 /gi=25357697 /ug=Gga.43366 /len=950	SB02005A1E12.f1 normalized Keck-Tagu Library SB02 Taeniopygia guttata cDNA clone SB02005A1E12.f1 5, mRNA sequence /clone=SB02005A1E12.f1 /clone_end=5' /gb=CK310182 /gi=44819756 /ug=Tgu.319 /len=812	\N	\N	Non Full_Length
21_Locus_10229_Transcript_1/1_Confidence_1.000_Length_104	\N	\N	\N	\N	\N	Non Full_Length
21_Locus_1023_Transcript_1/1_Confidence_1.000_Length_588	\N	Gallus gallus mRNA for hypothetical protein, clone 9b14 /cds=p(83,838) /gb=AJ719985 /gi=53130629 /ug=Gga.1304 /len=2190	PREDICTED: Taeniopygia guttata chromosome 5 open reading frame 15 (LOC100219988), mRNA /cds=p(11,817) /gb=XM_002190477 /gi=224068105 /ug=Tgu.2906 /len=1056	\N	keratinocyte-associated transmembrane protein 2 [Gallus gallus] >gi|53130630|emb|CAG31644.1| hypothetical protein RCJMB04_9b14 [Gallus gallus]	Non Full_Length
21_Locus_10230_Transcript_1/1_Confidence_1.000_Length_714	G1142P316RF15.T0 Anolis carolinensis pooled normalized Brain cDNA Library Anolis carolinensis cDNA, mRNA sequence /gb=FG652914 /gi=190155622 /ug=Acr.2673 /len=811	Gallus gallus cholinergic receptor, nicotinic, delta (CHRND), mRNA /cds=p(1,1542) /gb=NM_001031317 /gi=71896932 /ug=Gga.32106 /len=1542	PREDICTED: Taeniopygia guttata similar to cholinergic receptor, nicotinic, alpha 4 subunit (LOC100228632), mRNA /cds=p(1,1875) /gb=XM_002198304 /gi=224078382 /ug=Tgu.16487 /len=2300	\N	PREDICTED: acetylcholine receptor subunit delta-like [Anolis carolinensis]	Non Full_Length
21_Locus_10231_Transcript_1/1_Confidence_1.000_Length_436	\N	\N	\N	\N	\N	Full_Length
21_Locus_10232_Transcript_1/1_Confidence_1.000_Length_1067	\N	\N	\N	\N	\N	Non Full_Length
21_Locus_10233_Transcript_1/1_Confidence_1.000_Length_1252	G1142P38FH17.T0 Anolis carolinensis pooled normalized Brain cDNA Library Anolis carolinensis cDNA, mRNA sequence /gb=FG653731 /gi=190161427 /ug=Acr.3020 /len=820	PREDICTED: Gallus gallus similar to cytoplasmic dynein intermediate chain 1 (LOC420571), mRNA /cds=p(1,1938) /gb=XM_418672 /gi=118085778 /ug=Gga.24724 /len=2744	PREDICTED: Taeniopygia guttata dynein cytoplasmic intermediate polypeptide 1-like (LOC100190676), mRNA /cds=p(77,1789) /gb=XM_002195186 /gi=224044934 /ug=Tgu.11021 /len=2635	\N	hypothetical protein PANDA_007534 [Ailuropoda melanoleuca]	Non Full_Length
21_Locus_10234_Transcript_1/1_Confidence_1.000_Length_2340	G1144P37FA6.T0 Anolis carolinensis pooled normalized embryo cDNA library Anolis carolinensis cDNA, mRNA sequence /gb=FG716732 /gi=190242444 /ug=Acr.23857 /len=870	PREDICTED: Gallus gallus similar to Carbonic anhydrase-related protein 10 (LOC417389), mRNA /cds=p(223,1209) /gb=XM_415644 /gi=118099707 /ug=Gga.42943 /len=1564	PREDICTED: Taeniopygia guttata similar to carbonic anhydrase X (LOC100228430), mRNA /cds=p(281,1267) /gb=XM_002198274 /gi=224075306 /ug=Tgu.3161 /len=1856	\N	PREDICTED: carbonic anhydrase-related protein 11-like [Anolis carolinensis]	Full_Length
21_Locus_10236_Transcript_1/1_Confidence_1.000_Length_1855	G1143P318RK22.T0 Anolis carolinensis pooled normalized Dewlap cDNA Library Anolis carolinensis cDNA, mRNA sequence /gb=FG680458 /gi=190208564 /ug=Acr.2299 /len=856	\N	\N	\N	\N	Full_Length
21_Locus_10237_Transcript_1/1_Confidence_1.000_Length_152	\N	\N	\N	\N	\N	Full_Length
21_Locus_10238_Transcript_1/1_Confidence_1.000_Length_567	\N	brain_EST03346 Brain cDNA Library Gallus gallus cDNA 3', mRNA sequence /clone_end=3' /gb=CO760154 /gi=50961407 /ug=Gga.38207 /len=960	SB05031A2A04.f1 Normalized subtracted Keck-Tagu Library SB05 Taeniopygia guttata cDNA clone SB05031A2A04.f1 5, mRNA sequence /clone=SB05031A2A04.f1 /clone_end=5' /gb=FE729884 /gi=169918131 /ug=Tgu.1191 /len=842	\N	\N	Full_Length
21_Locus_10239_Transcript_1/1_Confidence_1.000_Length_643	\N	brain_EST02884 Brain cDNA Library Gallus gallus cDNA 3', mRNA sequence /clone_end=3' /gb=CO759692 /gi=50960945 /ug=Gga.4073 /len=988	PREDICTED: Taeniopygia guttata chromosome 11 open reading frame 58 (LOC100221976), mRNA /cds=p(1,720) /gb=XM_002197707 /gi=224050814 /ug=Tgu.4801 /len=2029	\N	RecName: Full=Small acidic protein >gi|1276649|gb|AAC00524.1| small acidic protein [Coturnix japonica]	Full_Length
21_Locus_10240_Transcript_1/1_Confidence_1.000_Length_199	\N	PREDICTED: Gallus gallus hypothetical LOC423202 (LOC423202), mRNA /cds=p(1,1815) /gb=XM_421126 /gi=118091580 /ug=Gga.39601 /len=1907	PREDICTED: Taeniopygia guttata similar to protein kinase mitogen-activated 8 interacting protein, transcript variant 1 (LOC100223904), mRNA /cds=p(1,2043) /gb=XM_002200148 /gi=224051113 /ug=Tgu.3806 /len=2997	\N	PREDICTED: similar to protein kinase mitogen-activated 8 interacting protein isoform 1 [Taeniopygia guttata]	Non Full_Length
21_Locus_10241_Transcript_1/1_Confidence_1.000_Length_737	\N	\N	\N	\N	\N	Full_Length
21_Locus_10242_Transcript_1/1_Confidence_1.000_Length_291	\N	\N	\N	\N	\N	Non Full_Length
21_Locus_10247_Transcript_1/1_Confidence_1.000_Length_360	\N	\N	\N	\N	\N	Full_Length
21_Locus_1025_Transcript_1/1_Confidence_1.000_Length_1336	\N	\N	\N	\N	\N	Non Full_Length
21_Locus_10250_Transcript_1/1_Confidence_1.000_Length_451	\N	Gallus gallus agrin (AGRN), mRNA /cds=p(76,5943) /gb=NM_205527 /gi=45382976 /ug=Gga.4448 /len=8025	\N	\N	agrin-related protein 1 [Gallus gallus]	Non Full_Length
21_Locus_10251_Transcript_1/1_Confidence_1.000_Length_2179	\N	PREDICTED: Gallus gallus similar to HBxAg transactivated protein 2 (LOC424393), mRNA /gb=XR_026903 /gi=118094068 /ug=Gga.8944 /len=10147	PREDICTED: Taeniopygia guttata KIAA0515 (LOC100224439), mRNA /cds=p(68,6763) /gb=XM_002198834 /gi=224073563 /ug=Tgu.1333 /len=7282	\N	PREDICTED: LOW QUALITY PROTEIN: protein PRRC2A-like [Equus caballus]	Non Full_Length
21_Locus_10252_Transcript_1/1_Confidence_1.000_Length_618	G1144P320FG1.T0 Anolis carolinensis pooled normalized embryo cDNA library Anolis carolinensis cDNA, mRNA sequence /gb=FG704523 /gi=190231405 /ug=Acr.20493 /len=803	PREDICTED: Gallus gallus NOL1/NOP2/Sun domain family, member 4 (NSUN4), mRNA /cds=p(1,1215) /gb=XM_422449 /gi=118094602 /ug=Gga.7668 /len=1475	PREDICTED: Taeniopygia guttata NOL1/NOP2/Sun domain family, member 4 (LOC100221234), mRNA /cds=p(1,1233) /gb=XM_002191852 /gi=224058098 /ug=Tgu.182 /len=1384	\N	PREDICTED: putative methyltransferase NSUN4-like [Anolis carolinensis]	Non Full_Length
21_Locus_10253_Transcript_1/1_Confidence_1.000_Length_563	G1144P351FH6.T0 Anolis carolinensis pooled normalized embryo cDNA library Anolis carolinensis cDNA, mRNA sequence /gb=FG710702 /gi=190239658 /ug=Acr.22192 /len=848	gPGC_EST09727 Embryonic gonadal PGC cDNA Library Gallus gallus cDNA 5', mRNA sequence /clone_end=5' /gb=DR419885 /gi=109669861 /ug=Gga.3168 /len=1337	\N	\N	\N	Non Full_Length
21_Locus_10254_Transcript_1/1_Confidence_1.000_Length_229	\N	\N	\N	\N	\N	Non Full_Length
21_Locus_10255_Transcript_1/1_Confidence_1.000_Length_585	\N	PREDICTED: Gallus gallus similar to UB2E2 (LOC776043), mRNA /cds=p(1,606) /gb=XM_001235054 /gi=118085923 /ug=Gga.9107 /len=1917	\N	\N	\N	Full_Length
21_Locus_10257_Transcript_1/1_Confidence_1.000_Length_137	\N	\N	\N	\N	\N	Non Full_Length
21_Locus_10259_Transcript_2/3_Confidence_0.167_Length_926	\N	\N	\N	\N	\N	Full_Length
21_Locus_10260_Transcript_1/1_Confidence_1.000_Length_247	\N	\N	\N	\N	\N	Full_Length
21_Locus_10261_Transcript_1/1_Confidence_1.000_Length_1091	\N	\N	\N	\N	\N	Full_Length
21_Locus_10263_Transcript_1/1_Confidence_1.000_Length_1119	G1145P39FK11.T0 Anolis carolinensis pooled normalized mixed organ cDNA library Anolis carolinensis cDNA, mRNA sequence /gb=FG730730 /gi=190262319 /ug=Acr.27489 /len=858	Gallus gallus mRNA for hypothetical protein, clone 1b4 /cds=p(20,532) /gb=AJ719278 /gi=53126197 /ug=Gga.3848 /len=2256	PREDICTED: Taeniopygia guttata hypothetical protein LOC100228224 (LOC100228224), mRNA /cds=p(1,648) /gb=XM_002191794 /gi=224059749 /ug=Tgu.1352 /len=1052	\N	PREDICTED: thymidylate kinase-like [Anolis carolinensis]	Full_Length
21_Locus_10265_Transcript_1/1_Confidence_1.000_Length_459	\N	PREDICTED: Gallus gallus similar to 1500031H01Rik protein (LOC416661), mRNA /cds=p(1,789) /gb=XM_414958 /gi=118098159 /ug=Gga.8836 /len=1499	PREDICTED: Taeniopygia guttata similar to FAM100A, transcript variant 1 (LOC100222543), mRNA /cds=p(186,674) /gb=XM_002195424 /gi=224069731 /ug=Tgu.10820 /len=1481	\N	PREDICTED: tripartite motif-containing protein 66-like [Anolis carolinensis]	Non Full_Length
21_Locus_10266_Transcript_1/1_Confidence_1.000_Length_506	G1143P334FN19.T0 Anolis carolinensis pooled normalized Dewlap cDNA Library Anolis carolinensis cDNA, mRNA sequence /gb=FG676003 /gi=190203422 /ug=Acr.12077 /len=883	\N	\N	\N	PREDICTED: ubiquitin carboxyl-terminal hydrolase 34-like [Xenopus (Silurana) tropicalis]	Full_Length
21_Locus_10267_Transcript_1/1_Confidence_1.000_Length_362	\N	Gallus gallus finished cDNA, clone ChEST749h24 /gb=CR407117 /gi=47022651 /ug=Gga.15335 /len=1256	\N	\N	\N	Non Full_Length
21_Locus_10269_Transcript_1/1_Confidence_1.000_Length_682	G1147P330FB12.T0 Anolis carolinensis pooled normalized regenerating tail cDNA library Anolis carolinensis cDNA, mRNA sequence /gb=FG778516 /gi=190309265 /ug=Acr.40680 /len=872	AJ446712 riken1 Gallus gallus cDNA clone 14g5r1, mRNA sequence /clone=14g5r1 /gb=AJ446712 /gi=20213933 /ug=Gga.40351 /len=989	PREDICTED: Taeniopygia guttata coiled-coil domain containing 90B (LOC100224017), mRNA /cds=p(1,939) /gb=XM_002188683 /gi=224043686 /ug=Tgu.5015 /len=1650	\N	PREDICTED: coiled-coil domain-containing protein 90A, mitochondrial-like [Anolis carolinensis]	Non Full_Length
21_Locus_10270_Transcript_1/1_Confidence_1.000_Length_170	\N	\N	\N	\N	\N	Non Full_Length
21_Locus_10272_Transcript_2/2_Confidence_1.000_Length_561	\N	\N	\N	\N	\N	Full_Length
21_Locus_10274_Transcript_1/1_Confidence_1.000_Length_659	G1146P38FP16.T0 Anolis carolinensis pooled normalized ovary cDNA library Anolis carolinensis cDNA, mRNA sequence /gb=FG761472 /gi=190290812 /ug=Acr.1094 /len=859	Gallus gallus mRNA for hypothetical protein, clone 23h18 /cds=p(22,2046) /gb=AJ720688 /gi=53134609 /ug=Gga.21295 /len=2144	\N	\N	PREDICTED: nuclear pore complex protein Nup85-like [Anolis carolinensis]	Non Full_Length
21_Locus_10276_Transcript_1/1_Confidence_1.000_Length_212	\N	PREDICTED: Gallus gallus similar to atrophin-1 (LOC427946), mRNA /cds=p(172,3726) /gb=XM_425518 /gi=118083337 /ug=Gga.9020 /len=4482	\N	\N	PREDICTED: similar to dentatorubral pallidoluysian atrophy [Taeniopygia guttata]	Non Full_Length
21_Locus_10277_Transcript_1/1_Confidence_1.000_Length_627	\N	\N	\N	\N	\N	Full_Length
21_Locus_10278_Transcript_1/1_Confidence_1.000_Length_748	\N	603143562F1 CSEQCHL16 Gallus gallus cDNA clone ChEST139k15 5', mRNA sequence /clone=ChEST139k15 /clone_end=5' /gb=BU118878 /gi=25327569 /ug=Gga.11598 /len=922	PREDICTED: Taeniopygia guttata similar to LOC100170604 protein (LOC100225555), mRNA /cds=p(1,876) /gb=XM_002190703 /gi=224075208 /ug=Tgu.4799 /len=1055	\N	PREDICTED: peptidyl-tRNA hydrolase ICT1, mitochondrial-like [Anolis carolinensis]	Full_Length
21_Locus_10279_Transcript_1/1_Confidence_1.000_Length_167	G1148P333FA3.T0 Anolis carolinensis pooled normalized testes cDNA library Anolis carolinensis cDNA, mRNA sequence /gb=FG797504 /gi=190325156 /ug=Acr.508 /len=925	603127269F1 CSEQCHL13 Gallus gallus cDNA clone ChEST98i18 5', mRNA sequence /clone=ChEST98i18 /clone_end=5' /gb=BU109926 /gi=25313303 /ug=Gga.47541 /len=753	Taeniopygia guttata clone 0062P0005D06 putative 40S ribosomal protein S8 mRNA, complete cds /cds=p(81,707) /gb=EF191648 /gi=120431644 /ug=Tgu.19634 /len=772	\N	RpS8 [Chironomus duplex]	Non Full_Length
21_Locus_10280_Transcript_1/1_Confidence_1.000_Length_525	G1148P313FA3.T0 Anolis carolinensis pooled normalized testes cDNA library Anolis carolinensis cDNA, mRNA sequence /gb=FG791236 /gi=190322788 /ug=Acr.34890 /len=842	PREDICTED: Gallus gallus similar to MGC82277 protein (LOC421321), mRNA /cds=p(29,1423) /gb=XM_419386 /gi=118087828 /ug=Gga.39997 /len=2292	PREDICTED: Taeniopygia guttata similar to Ephx1 protein (LOC100227392), mRNA /cds=p(64,1518) /gb=XM_002195869 /gi=224047712 /ug=Tgu.18088 /len=1705	\N	PREDICTED: similar to MGC82277 protein [Gallus gallus]	Non Full_Length
21_Locus_10281_Transcript_1/1_Confidence_1.000_Length_521	\N	\N	\N	\N	\N	Full_Length
21_Locus_10282_Transcript_1/1_Confidence_1.000_Length_241	\N	\N	\N	\N	\N	Non Full_Length
21_Locus_10283_Transcript_1/1_Confidence_1.000_Length_155	\N	\N	\N	\N	\N	Non Full_Length
21_Locus_10289_Transcript_1/1_Confidence_1.000_Length_259	\N	\N	\N	\N	\N	Non Full_Length
21_Locus_10290_Transcript_1/1_Confidence_1.000_Length_346	G1145P330FJ9.T0 Anolis carolinensis pooled normalized mixed organ cDNA library Anolis carolinensis cDNA, mRNA sequence /gb=FG732141 /gi=190260640 /ug=Acr.5441 /len=869	gPGC_EST01807 Embryonic gonadal PGC cDNA Library Gallus gallus cDNA 5', mRNA sequence /clone_end=5' /gb=DR411965 /gi=109661941 /ug=Gga.12038 /len=1323	\N	\N	PREDICTED: RRP15-like protein-like [Meleagris gallopavo]	Non Full_Length
21_Locus_10291_Transcript_1/1_Confidence_1.000_Length_546	G1142P316RD4.T0 Anolis carolinensis pooled normalized Brain cDNA Library Anolis carolinensis cDNA, mRNA sequence /gb=FG654517 /gi=190158980 /ug=Acr.3453 /len=799	PREDICTED: Gallus gallus similar to G-protein coupled receptor (putative) (LOC431264), mRNA /cds=p(1,1143) /gb=XM_428818 /gi=118104191 /ug=Gga.26638 /len=1687	PREDICTED: Taeniopygia guttata serotonin 1B receptor (LOC751996), mRNA /cds=p(1,1119) /gb=XM_002190133 /gi=224048521 /ug=Tgu.6519 /len=1758	\N	PREDICTED: similar to G-protein coupled receptor (putative) [Taeniopygia guttata]	Non Full_Length
21_Locus_10292_Transcript_1/1_Confidence_1.000_Length_517	\N	\N	\N	\N	\N	Full_Length
21_Locus_10295_Transcript_1/1_Confidence_1.000_Length_596	\N	\N	\N	\N	\N	Full_Length
21_Locus_10296_Transcript_1/1_Confidence_1.000_Length_302	\N	PREDICTED: Gallus gallus similar to Cops7b protein (LOC424933), mRNA /cds=p(1,795) /gb=XM_422740 /gi=118095173 /ug=Gga.31583 /len=926	Taeniopygia guttata clone 0061P0026C05 putative COP9 homolog subunit 7a variant 2 mRNA, complete cds /cds=p(73,891) /gb=DQ216267 /gi=76159686 /ug=Tgu.19341 /len=1480	\N	PREDICTED: COP9 signalosome complex subunit 7b-like [Meleagris gallopavo]	Full_Length
21_Locus_10297_Transcript_1/1_Confidence_1.000_Length_369	\N	PREDICTED: Gallus gallus ash1 (absent, small, or homeotic)-like (Drosophila) (ASH1L), mRNA /cds=p(1,8865) /gb=XM_422858 /gi=118102181 /ug=Gga.18938 /len=9086	\N	\N	putative histone-lysine N-methyltransferase ASH1L [Cricetulus griseus]	Non Full_Length
21_Locus_10298_Transcript_1/1_Confidence_1.000_Length_648	G1144P37FO24.T0 Anolis carolinensis pooled normalized embryo cDNA library Anolis carolinensis cDNA, mRNA sequence /gb=FG707146 /gi=190231514 /ug=Acr.21188 /len=862	BX256954 AGENAE Gallus gallus multi-tissues normalized library (gcag) Gallus gallus cDNA clone gcag0001.h.23 5prim, mRNA sequence /clone=gcag0001.h.23 /clone_end=5' /gb=BX256954 /gi=90213383 /ug=Gga.40106 /len=774	\N	\N	PREDICTED: placenta-specific protein 9-like [Anolis carolinensis]	Full_Length
21_Locus_10299_Transcript_1/1_Confidence_1.000_Length_807	\N	Gallus gallus vestigial-like 2 mRNA, complete cds /cds=p(9,920) /gb=FJ594744 /gi=224551714 /ug=Gga.47805 /len=1520	\N	\N	vestigial like 2 homolog (Drosophila), isoform CRA_a [Mus musculus]	Full_Length
21_Locus_103_Transcript_1/1_Confidence_1.000_Length_1194	G1142P322FE1.T0 Anolis carolinensis pooled normalized Brain cDNA Library Anolis carolinensis cDNA, mRNA sequence /gb=FG660988 /gi=190167407 /ug=Acr.5093 /len=898	PREDICTED: Gallus gallus isoleucine-tRNA synthetase (IARS), mRNA /cds=p(118,3912) /gb=XM_414300 /gi=118096782 /ug=Gga.20183 /len=4439	PREDICTED: Taeniopygia guttata isoleucyl-tRNA synthetase (LOC100220231), mRNA /cds=p(1,3789) /gb=XM_002189657 /gi=224065504 /ug=Tgu.4232 /len=4299	\N	PREDICTED: similar to isoleucyl-tRNA synthetase [Gallus gallus]	Non Full_Length
21_Locus_10300_Transcript_1/1_Confidence_1.000_Length_683	\N	\N	\N	\N	\N	Full_Length
21_Locus_10301_Transcript_1/1_Confidence_1.000_Length_1207	G1146P330FG5.T0 Anolis carolinensis pooled normalized ovary cDNA library Anolis carolinensis cDNA, mRNA sequence /gb=FG750055 /gi=190279040 /ug=Acr.21953 /len=881	naw33e11.y1 Chicken eye (hatched). Unnormalized (naw) Gallus gallus cDNA clone naw33e11 5', mRNA sequence /clone=naw33e11 /clone_end=5' /gb=DR426684 /gi=68328700 /ug=Gga.17532 /len=826	\N	\N	PREDICTED: uroplakin-1b-like [Equus caballus]	Full_Length
21_Locus_10302_Transcript_1/1_Confidence_1.000_Length_181	G1142P321FF17.T0 Anolis carolinensis pooled normalized Brain cDNA Library Anolis carolinensis cDNA, mRNA sequence /gb=FG659003 /gi=190163605 /ug=Acr.5545 /len=881	PREDICTED: Gallus gallus similar to Beta-adrenergic receptor kinase 2 (Beta-ARK-2) (G-protein-coupled receptor kinase 3) (LOC416904), mRNA /cds=p(632,2482) /gb=XM_415195 /gi=118098624 /ug=Gga.6318 /len=5535	PREDICTED: Taeniopygia guttata similar to CaMKK beta 1 (LOC100229492), mRNA /cds=p(34,1854) /gb=XM_002190120 /gi=224071172 /ug=Tgu.19567 /len=1854	\N	beta-adrenoceptor kinase [Ameiurus melas]	Non Full_Length
21_Locus_10303_Transcript_1/1_Confidence_1.000_Length_603	G1146P326RM9.T0 Anolis carolinensis pooled normalized ovary cDNA library Anolis carolinensis cDNA, mRNA sequence /gb=FG747156 /gi=190274879 /ug=Acr.18635 /len=831	\N	\N	\N	PREDICTED: claudin-4-like [Anolis carolinensis]	Non Full_Length
21_Locus_10304_Transcript_1/1_Confidence_1.000_Length_415	\N	\N	\N	\N	\N	Non Full_Length
21_Locus_10306_Transcript_1/1_Confidence_1.000_Length_385	\N	\N	\N	\N	\N	Full_Length
21_Locus_10308_Transcript_1/1_Confidence_1.000_Length_1050	G1142P39FP22.T0 Anolis carolinensis pooled normalized Brain cDNA Library Anolis carolinensis cDNA, mRNA sequence /gb=FG661889 /gi=190163069 /ug=Acr.1799 /len=902	BX265194 AGENAE Gallus gallus multi-tissues normalized and once-subtracted cDNA library (gcal) Gallus gallus cDNA clone gcal0014.m.21 3prim, mRNA sequence /clone=gcal0014.m.21 /clone_end=3' /gb=BX265194 /gi=90209686 /ug=Gga.6251 /len=811	SB03057B2C09.f1 Normalized subtracted Keck-Tagu Library SB03 Taeniopygia guttata cDNA clone SB03057B2C09.f1 5, mRNA sequence /clone=SB03057B2C09.f1 /clone_end=5' /gb=FE712814 /gi=169900235 /ug=Tgu.18193 /len=427	\N	PREDICTED: protein SMG9-like [Anolis carolinensis]	Non Full_Length
21_Locus_10310_Transcript_1/1_Confidence_1.000_Length_509	\N	Gallus gallus mRNA for hypothetical protein, clone 3o5 /cds=p(43,2289) /gb=AJ851492 /gi=60098590 /ug=Gga.22936 /len=3185	PREDICTED: Taeniopygia guttata cysteinyl-tRNA synthetase 2, mitochondrial (putative) (LOC100222764), mRNA /cds=p(1,1959) /gb=XM_002190609 /gi=224042835 /ug=Tgu.6699 /len=2064	\N	PREDICTED: cysteinyl-tRNA synthetase [Taeniopygia guttata]	Non Full_Length
21_Locus_10315_Transcript_1/1_Confidence_1.000_Length_270	\N	\N	\N	\N	\N	Full_Length
21_Locus_10316_Transcript_1/1_Confidence_1.000_Length_771	G1148P316FI14.T0 Anolis carolinensis pooled normalized testes cDNA library Anolis carolinensis cDNA, mRNA sequence /gb=FG789008 /gi=190314386 /ug=Acr.1244 /len=901	Gallus gallus mRNA for hypothetical protein, clone 5e12 /cds=p(148,891) /gb=AJ851534 /gi=60098674 /ug=Gga.9354 /len=3348	PREDICTED: Taeniopygia guttata tyrosine 3-monooxgenase/tryptophan 5-monooxgenase activation protein gamma polypeptide-like (LOC100190311), mRNA /cds=p(133,876) /gb=XM_002194467 /gi=224076174 /ug=Tgu.10935 /len=1325	\N	unnamed protein product [Homo sapiens]	Non Full_Length
21_Locus_10318_Transcript_1/1_Confidence_1.000_Length_188	\N	Gallus gallus topoisomerase (DNA) I (TOP1), mRNA /cds=p(236,2536) /gb=NM_205110 /gi=45384129 /ug=Gga.42138 /len=3844	PREDICTED: Taeniopygia guttata topoisomerase (DNA) I (LOC100222949), mRNA /cds=p(1,2328) /gb=XM_002190004 /gi=224077956 /ug=Tgu.6874 /len=3622	\N	\N	Non Full_Length
21_Locus_1032_Transcript_1/1_Confidence_1.000_Length_2303	\N	\N	\N	\N	\N	Full_Length
21_Locus_10321_Transcript_1/1_Confidence_1.000_Length_996	\N	Gallus gallus finished cDNA, clone ChEST185m7 /gb=CR389397 /gi=46428042 /ug=Gga.17374 /len=1777	PREDICTED: Taeniopygia guttata ring finger protein 214 (LOC100222472), mRNA /cds=p(1,1947) /gb=XM_002189082 /gi=224083129 /ug=Tgu.18631 /len=2137	\N	PREDICTED: similar to DKFZp547C195 protein [Gallus gallus]	Non Full_Length
21_Locus_10323_Transcript_2/2_Confidence_1.000_Length_480	\N	\N	\N	\N	\N	Full_Length
21_Locus_10324_Transcript_1/1_Confidence_1.000_Length_155	\N	Gallus gallus finished cDNA, clone ChEST526i4 /gb=CR523530 /gi=48842192 /ug=Gga.20269 /len=1419	\N	\N	\N	Full_Length
21_Locus_10325_Transcript_1/1_Confidence_1.000_Length_895	G1143P328FP19.T0 Anolis carolinensis pooled normalized Dewlap cDNA Library Anolis carolinensis cDNA, mRNA sequence /gb=FG671980 /gi=190199486 /ug=Acr.4355 /len=891	PREDICTED: Gallus gallus similar to N-terminal acetyltransferase complex ard1 subunit (LOC424333), mRNA /cds=p(299,835) /gb=XM_422177 /gi=118093915 /ug=Gga.34928 /len=1079	Taeniopygia guttata clone 0058P0008G09 N-acetyltransferase 5-like mRNA, complete sequence /gb=DQ213793 /gi=76155956 /ug=Tgu.11047 /len=1102	\N	PREDICTED: similar to N-terminal acetyltransferase complex ard1 subunit [Gallus gallus]	Full_Length
21_Locus_10326_Transcript_1/1_Confidence_1.000_Length_256	G1143P327FH18.T0 Anolis carolinensis pooled normalized Dewlap cDNA Library Anolis carolinensis cDNA, mRNA sequence /gb=FG685134 /gi=190213435 /ug=Acr.14097 /len=825	Gallus gallus finished cDNA, clone ChEST991a7 /gb=BX935001 /gi=46018415 /ug=Gga.6250 /len=1985	\N	\N	selenium binding protein 1 [Anser anser]	Non Full_Length
21_Locus_10327_Transcript_1/1_Confidence_1.000_Length_126	\N	Gallus gallus mRNA for hypothetical protein, clone 10d12 /cds=p(151,1956) /gb=AJ720073 /gi=53130805 /ug=Gga.2325 /len=3813	\N	\N	PREDICTED: nucleoporin p58/p45-like isoform 1 [Anolis carolinensis]	Non Full_Length
21_Locus_10329_Transcript_1/2_Confidence_1.000_Length_1457	G1145P37FO2.T0 Anolis carolinensis pooled normalized mixed organ cDNA library Anolis carolinensis cDNA, mRNA sequence /gb=FG726125 /gi=190255907 /ug=Acr.10846 /len=829	Gallus gallus mRNA for hypothetical protein, clone 32l12 /cds=p(82,672) /gb=AJ721027 /gi=53136713 /ug=Gga.15989 /len=1676	Taeniopygia guttata clone 0058P0049D11 putative RIKEN cDNA 6330409N04 gene variant 1 mRNA, complete cds /cds=p(34,624) /gb=DQ214642 /gi=76158045 /ug=Tgu.10684 /len=1250	\N	PREDICTED: SPRY domain-containing protein 7-like isoform 2 [Ornithorhynchus anatinus]	Non Full_Length
21_Locus_1033_Transcript_1/1_Confidence_1.000_Length_738	\N	\N	\N	\N	\N	Full_Length
21_Locus_10330_Transcript_1/1_Confidence_1.000_Length_1235	\N	\N	\N	\N	\N	Full_Length
21_Locus_10332_Transcript_1/1_Confidence_1.000_Length_362	\N	\N	\N	\N	\N	Full_Length
21_Locus_10333_Transcript_1/1_Confidence_1.000_Length_200	\N	\N	\N	\N	\N	Non Full_Length
21_Locus_10334_Transcript_1/1_Confidence_1.000_Length_1636	G1142P39FA4.T0 Anolis carolinensis pooled normalized Brain cDNA Library Anolis carolinensis cDNA, mRNA sequence /gb=FG658880 /gi=190166777 /ug=Acr.5486 /len=868	PREDICTED: Gallus gallus transmembrane 9 superfamily member 2 (TM9SF2), mRNA /cds=p(163,2118) /gb=XM_416972 /gi=118084651 /ug=Gga.28645 /len=2892	PREDICTED: Taeniopygia guttata transmembrane 9 superfamily member 2 (LOC100230467), mRNA /cds=p(2,1462) /gb=XM_002198867 /gi=224043102 /ug=Tgu.18904 /len=1545	\N	PREDICTED: transmembrane 9 superfamily member 2-like isoform 2 [Nomascus leucogenys]	Non Full_Length
21_Locus_10335_Transcript_1/1_Confidence_1.000_Length_399	\N	PREDICTED: Gallus gallus hypothetical LOC420754 (LOC420754), mRNA /cds=p(134,1147) /gb=XM_418852 /gi=118086069 /ug=Gga.26741 /len=2063	PREDICTED: Taeniopygia guttata similar to neurogenic differentiation 6 (LOC100220046), mRNA /cds=p(1,1014) /gb=XM_002199030 /gi=224045057 /ug=Tgu.6867 /len=1890	\N	brain my051 protein [Homo sapiens]	Non Full_Length
21_Locus_10336_Transcript_1/1_Confidence_1.000_Length_100	\N	\N	\N	\N	\N	Non Full_Length
21_Locus_10338_Transcript_1/1_Confidence_1.000_Length_531	\N	\N	\N	\N	\N	Full_Length
21_Locus_10341_Transcript_1/1_Confidence_1.000_Length_624	\N	\N	\N	\N	\N	Full_Length
21_Locus_10342_Transcript_1/1_Confidence_1.000_Length_533	\N	Gallus gallus mRNA for hypothetical protein, clone 10n19 /cds=p(12,440) /gb=AJ851603 /gi=60098812 /ug=Gga.9218 /len=2523	\N	\N	Chain A, Solution Structure Of The C-Terminal Region In Human Tubulin Folding Cofactor C	Non Full_Length
21_Locus_10344_Transcript_1/1_Confidence_1.000_Length_1185	\N	\N	\N	\N	\N	Full_Length
21_Locus_10345_Transcript_1/1_Confidence_1.000_Length_167	\N	\N	PREDICTED: Taeniopygia guttata phosphatidylinositol-4-phosphate 5-kinase type II alpha (LOC100219125), mRNA /cds=p(1,1230) /gb=XM_002191135 /gi=224044789 /ug=Tgu.839 /len=2578	\N	\N	Full_Length
21_Locus_10346_Transcript_1/1_Confidence_1.000_Length_377	\N	Gallus gallus mRNA for hypothetical protein, clone 13c23 /cds=p(15,746) /gb=AJ720233 /gi=53132305 /ug=Gga.6996 /len=2319	PREDICTED: Taeniopygia guttata golgi SNAP receptor complex member 1 (LOC100231903), mRNA /cds=p(1,1053) /gb=XM_002195525 /gi=224076464 /ug=Tgu.19152 /len=1089	\N	golgi SNAP receptor complex member 1 [Macaca mulatta]	Non Full_Length
21_Locus_10347_Transcript_1/1_Confidence_1.000_Length_319	\N	nax17h09.y1 Chicken eye (embryo). Unnormalized (nax) Gallus gallus cDNA clone nax17h09 5', mRNA sequence /clone=nax17h09 /clone_end=5' /gb=DR429504 /gi=68331520 /ug=Gga.33137 /len=703	PREDICTED: Taeniopygia guttata similar to Fascin homolog 1, actin-bundling protein (Strongylocentrotus purpuratus) (LOC100229909), mRNA /cds=p(1,1734) /gb=XM_002190290 /gi=224070336 /ug=Tgu.227 /len=3803	\N	PREDICTED: LOW QUALITY PROTEIN: fascin-2-like [Anolis carolinensis]	Non Full_Length
21_Locus_10348_Transcript_1/1_Confidence_1.000_Length_269	G1142P320FJ16.T0 Anolis carolinensis pooled normalized Brain cDNA Library Anolis carolinensis cDNA, mRNA sequence /gb=FG664463 /gi=190167944 /ug=Acr.1184 /len=904	Gallus gallus mRNA for hypothetical protein, clone 15d24 /cds=p(100,2631) /gb=AJ851652 /gi=60098910 /ug=Gga.21204 /len=3130	PREDICTED: Taeniopygia guttata heat shock 70kDa protein 4-like (LOC100220950), mRNA /cds=p(90,2621) /gb=XM_002189122 /gi=224049237 /ug=Tgu.2571 /len=3127	\N	\N	Non Full_Length
21_Locus_10350_Transcript_1/1_Confidence_1.000_Length_201	\N	\N	\N	\N	\N	Non Full_Length
21_Locus_10351_Transcript_1/1_Confidence_1.000_Length_262	\N	Chicken nonmuscle myosin heavy chain (including B1 and B2 inserts) mRNA, complete cds /cds=p(75,6098) /gb=M93676 /gi=212448 /ug=Gga.4547 /len=7595	\N	\N	PREDICTED: myosin-10-like [Meleagris gallopavo]	Non Full_Length
21_Locus_10352_Transcript_1/1_Confidence_1.000_Length_752	\N	PREDICTED: Gallus gallus non-SMC condensin II complex, subunit H2 (NCAPH2), mRNA /cds=p(194,2032) /gb=XM_423939 /gi=118081869 /ug=Gga.1535 /len=2032	\N	\N	PREDICTED: condensin-2 complex subunit H2-like, partial [Anolis carolinensis]	Full_Length
21_Locus_10353_Transcript_1/1_Confidence_1.000_Length_659	G1144P315FB5.T0 Anolis carolinensis pooled normalized embryo cDNA library Anolis carolinensis cDNA, mRNA sequence /gb=FG713912 /gi=190243640 /ug=Acr.6711 /len=923	Gallus gallus finished cDNA, clone ChEST304a21 /gb=BX935034 /gi=46018432 /ug=Gga.9581 /len=1437	\N	\N	PREDICTED: phosphatidylinositol-glycan biosynthesis class F protein-like [Meleagris gallopavo]	Non Full_Length
21_Locus_10355_Transcript_1/1_Confidence_1.000_Length_962	\N	\N	\N	\N	\N	Full_Length
21_Locus_10356_Transcript_1/1_Confidence_1.000_Length_1162	G1148P313FN12.T0 Anolis carolinensis pooled normalized testes cDNA library Anolis carolinensis cDNA, mRNA sequence /gb=FG800675 /gi=190328122 /ug=Acr.43874 /len=884	Gallus gallus finished cDNA, clone ChEST67c7 /gb=CR385779 /gi=46238538 /ug=Gga.10509 /len=1110	\N	\N	PREDICTED: tubulin polymerization-promoting protein family member 3-like [Anolis carolinensis]	Full_Length
21_Locus_10359_Transcript_1/1_Confidence_1.000_Length_1504	G1143P32FH11.T0 Anolis carolinensis pooled normalized Dewlap cDNA Library Anolis carolinensis cDNA, mRNA sequence /gb=FG668370 /gi=190198918 /ug=Acr.9449 /len=799	PREDICTED: Gallus gallus similar to Casein kinase 1, delta (LOC417378), mRNA /cds=p(1,1392) /gb=XM_415634 /gi=118099669 /ug=Gga.34543 /len=4524	PREDICTED: Taeniopygia guttata casein kinase 1 epsilon (LOC100231092), mRNA /cds=p(1,1194) /gb=XM_002195723 /gi=224095182 /ug=Tgu.7594 /len=1533	\N	PREDICTED: casein kinase I isoform delta-like [Meleagris gallopavo]	Full_Length
21_Locus_10360_Transcript_1/1_Confidence_1.000_Length_1273	\N	\N	\N	\N	\N	Full_Length
21_Locus_10361_Transcript_1/1_Confidence_1.000_Length_700	G1143P317FD15.T0 Anolis carolinensis pooled normalized Dewlap cDNA Library Anolis carolinensis cDNA, mRNA sequence /gb=FG678251 /gi=190205894 /ug=Acr.12787 /len=859	PREDICTED: Gallus gallus similar to LOC398473 protein (LOC769965), mRNA /cds=p(66,1958) /gb=XM_001233278 /gi=118087578 /ug=Gga.28436 /len=2032	PREDICTED: Taeniopygia guttata hypothetical protein LOC100219098 (LOC100219098), mRNA /cds=p(1,1389) /gb=XM_002195188 /gi=224047303 /ug=Tgu.3131 /len=1778	\N	PREDICTED: kinesin light chain 2-like [Anolis carolinensis]	Non Full_Length
21_Locus_10363_Transcript_1/1_Confidence_1.000_Length_686	\N	\N	\N	\N	transmembrane protein 179B [Homo sapiens] >gi|114638105|ref|XP_001158217.1| PREDICTED: transmembrane protein 179B-like isoform 1 [Pan troglodytes] >gi|74738902|sp|Q7Z7N9.1|T179B_HUMAN RecName: Full=Transmembrane protein 179B >gi|30802090|gb|AAH51355.1| Transmembrane protein 179B [Homo sapiens] >gi|119594504|gb|EAW74098.1| similar to RIKEN cDNA 1810059G22, isoform CRA_a [Homo sapiens]	Non Full_Length
21_Locus_10364_Transcript_1/1_Confidence_1.000_Length_512	\N	PREDICTED: Gallus gallus similar to hypothetical protein (LOC771389), mRNA /cds=p(1,2634) /gb=XM_001234667 /gi=118100126 /ug=Gga.35637 /len=4042	PREDICTED: Taeniopygia guttata similar to transmembrane protein 132A (LOC100227735), mRNA /cds=p(1,2622) /gb=XM_002195705 /gi=224050571 /ug=Tgu.9354 /len=3099	\N	transmembrane protein 132A, isoform CRA_g [Homo sapiens]	Non Full_Length
21_Locus_10366_Transcript_1/1_Confidence_1.000_Length_112	\N	PREDICTED: Gallus gallus tenascin C (hexabrachion) (TNC), mRNA /cds=p(1,6657) /gb=XM_001234636 /gi=118099211 /ug=Gga.3818 /len=6657	\N	\N	cytotactin precursor [Gallus gallus]	Non Full_Length
21_Locus_10367_Transcript_1/1_Confidence_1.000_Length_242	\N	\N	\N	\N	\N	Non Full_Length
21_Locus_10368_Transcript_1/1_Confidence_1.000_Length_356	G1144P343FE11.T0 Anolis carolinensis pooled normalized embryo cDNA library Anolis carolinensis cDNA, mRNA sequence /gb=FG691529 /gi=190215451 /ug=Acr.16777 /len=873	PREDICTED: Gallus gallus trinucleotide repeat containing 6C (TNRC6C), mRNA /cds=p(1,5661) /gb=XM_415612 /gi=118099616 /ug=Gga.27225 /len=6059	\N	\N	PREDICTED: trinucleotide repeat-containing gene 6C protein-like [Anolis carolinensis]	Non Full_Length
21_Locus_10369_Transcript_1/1_Confidence_1.000_Length_505	G1144P347RF1.T0 Anolis carolinensis pooled normalized embryo cDNA library Anolis carolinensis cDNA, mRNA sequence /gb=FG701174 /gi=190230305 /ug=Acr.19536 /len=777	Gallus gallus mRNA for hypothetical protein, clone 34l11 /cds=p(25,1137) /gb=AJ721086 /gi=53136831 /ug=Gga.6308 /len=1480	\N	\N	unnamed protein product [Homo sapiens]	Non Full_Length
21_Locus_1037_Transcript_1/1_Confidence_1.000_Length_112	\N	\N	\N	\N	\N	Non Full_Length
21_Locus_10370_Transcript_1/1_Confidence_1.000_Length_950	\N	brain_EST06016 Brain cDNA Library Gallus gallus cDNA 3', mRNA sequence /clone_end=3' /gb=CO762824 /gi=50964091 /ug=Gga.43619 /len=994	SB02035A1A03.f1 normalized Keck-Tagu Library SB02 Taeniopygia guttata cDNA clone SB02035A1A03.f1 5, mRNA sequence /clone=SB02035A1A03.f1 /clone_end=5' /gb=CK306721 /gi=44816295 /ug=Tgu.4665 /len=845	\N	\N	Full_Length
21_Locus_10372_Transcript_1/1_Confidence_1.000_Length_395	\N	\N	\N	\N	\N	Full_Length
21_Locus_10374_Transcript_1/1_Confidence_1.000_Length_231	\N	Gallus gallus mRNA for hypothetical protein, clone 2c16 /cds=p(50,406) /gb=AJ719424 /gi=53127399 /ug=Gga.7005 /len=1805	Taeniopygia guttata clone 0058P0053B03 putative D-dopachrome tautomerase variant 3 mRNA, complete cds /cds=p(164,277) /gb=DQ215151 /gi=76158555 /ug=Tgu.19386 /len=1454	\N	PREDICTED: D-dopachrome decarboxylase-like, partial [Ornithorhynchus anatinus]	Full_Length
21_Locus_10376_Transcript_1/1_Confidence_1.000_Length_705	\N	\N	\N	\N	\N	Non Full_Length
21_Locus_10378_Transcript_1/1_Confidence_1.000_Length_143	\N	\N	\N	\N	\N	Non Full_Length
21_Locus_10380_Transcript_1/1_Confidence_1.000_Length_955	G1146P327FN16.T0 Anolis carolinensis pooled normalized ovary cDNA library Anolis carolinensis cDNA, mRNA sequence /gb=FG755842 /gi=190287416 /ug=Acr.9491 /len=893	Gallus gallus mRNA for hypothetical protein, clone 32l2 /cds=p(22,828) /gb=AJ721023 /gi=53136705 /ug=Gga.1955 /len=1137	PREDICTED: Taeniopygia guttata similar to isovaleryl Coenzyme A dehydrogenase (LOC100221014), mRNA /cds=p(1,1464) /gb=XM_002196745 /gi=224050690 /ug=Tgu.19056 /len=1464	\N	PREDICTED: putative TRAF4-associated factor 1-like [Meleagris gallopavo]	Non Full_Length
21_Locus_10381_Transcript_1/1_Confidence_1.000_Length_281	\N	\N	\N	\N	\N	Non Full_Length
21_Locus_10382_Transcript_1/1_Confidence_1.000_Length_555	\N	\N	\N	\N	photosystem I psaH protein [Arachis hypogaea]	Full_Length
21_Locus_10384_Transcript_1/1_Confidence_1.000_Length_1088	G1147P345FH11.T0 Anolis carolinensis pooled normalized regenerating tail cDNA library Anolis carolinensis cDNA, mRNA sequence /gb=FG772805 /gi=190299467 /ug=Acr.3076 /len=860	Gallus gallus finished cDNA, clone ChEST970k9 /gb=BX930919 /gi=46016864 /ug=Gga.10850 /len=1077	PREDICTED: Taeniopygia guttata non-SMC element 2, MMS21 homolog (S. cerevisiae) (LOC100226541), mRNA /cds=p(117,824) /gb=XM_002187346 /gi=224046721 /ug=Tgu.10458 /len=1043	\N	PREDICTED: similar to Non-SMC element 2 homolog (MMS21, S. cerevisiae) [Gallus gallus]	Full_Length
21_Locus_10387_Transcript_1/1_Confidence_1.000_Length_1711	\N	Gallus gallus mRNA for hypothetical protein, clone 35a17 /cds=p(153,917) /gb=AJ721096 /gi=53136851 /ug=Gga.12684 /len=2152	PREDICTED: Taeniopygia guttata exosome component 2 (LOC100226326), mRNA /cds=p(1,885) /gb=XM_002198725 /gi=224073533 /ug=Tgu.14539 /len=1570	\N	PREDICTED: exosome complex exonuclease RRP4-like [Anolis carolinensis]	Non Full_Length
21_Locus_10388_Transcript_1/1_Confidence_1.000_Length_424	\N	\N	\N	\N	\N	Non Full_Length
21_Locus_10389_Transcript_1/1_Confidence_1.000_Length_2134	G1144P342FF23.T0 Anolis carolinensis pooled normalized embryo cDNA library Anolis carolinensis cDNA, mRNA sequence /gb=FG722010 /gi=190250958 /ug=Acr.448 /len=836	PREDICTED: Gallus gallus similar to transketolase (LOC415991), mRNA /cds=p(89,1972) /gb=XM_414333 /gi=118096821 /ug=Gga.21333 /len=2102	PREDICTED: Taeniopygia guttata similar to transketolase (LOC100220154), mRNA /cds=p(1,2316) /gb=XM_002192557 /gi=224066031 /ug=Tgu.7886 /len=2423	\N	transketolase, putative [Ricinus communis] >gi|223548870|gb|EEF50359.1| transketolase, putative [Ricinus communis]	Putative
21_Locus_1039_Transcript_1/2_Confidence_1.000_Length_1265	G1146P310FD18.T0 Anolis carolinensis pooled normalized ovary cDNA library Anolis carolinensis cDNA, mRNA sequence /gb=FG762574 /gi=190289923 /ug=Acr.16728 /len=841	PREDICTED: Gallus gallus abl-interactor 1, transcript variant 1 (ABI1), mRNA /cds=p(134,1660) /gb=XM_001233768 /gi=118085645 /ug=Gga.5200 /len=3421	PREDICTED: Taeniopygia guttata similar to abl-interactor 1 (LOC100229607), mRNA /cds=p(1,1449) /gb=XM_002189877 /gi=224044760 /ug=Tgu.2296 /len=2320	\N	PREDICTED: abl-interactor 1 isoform 2 [Gallus gallus]	Non Full_Length
21_Locus_10391_Transcript_1/1_Confidence_1.000_Length_242	\N	naw39c11.y1 Chicken eye (hatched). Unnormalized (naw) Gallus gallus cDNA clone naw39c11 5', mRNA sequence /clone=naw39c11 /clone_end=5' /gb=DR427170 /gi=68329186 /ug=Gga.42071 /len=872	\N	\N	PREDICTED: protoporphyrinogen oxidase-like [Anolis carolinensis]	Non Full_Length
21_Locus_10392_Transcript_2/2_Confidence_0.923_Length_176	\N	\N	\N	\N	\N	Non Full_Length
21_Locus_10393_Transcript_1/1_Confidence_1.000_Length_1987	G1143P310FH23.T0 Anolis carolinensis pooled normalized Dewlap cDNA Library Anolis carolinensis cDNA, mRNA sequence /gb=FG672036 /gi=190199644 /ug=Acr.10775 /len=793	Gallus gallus mRNA for hypothetical protein, clone 1h14 /cds=p(17,3106) /gb=AJ719333 /gi=53126870 /ug=Gga.9708 /len=3265	PREDICTED: Taeniopygia guttata superkiller viralicidic activity 2-like 2 (LOC100229654), mRNA /cds=p(1,3108) /gb=XM_002186723 /gi=224090559 /ug=Tgu.15017 /len=3285	\N	PREDICTED: helicase SKI2W-like [Anolis carolinensis]	Non Full_Length
21_Locus_10396_Transcript_1/1_Confidence_1.000_Length_862	\N	Gallus gallus TOP3A mRNA for topoisomerase III alpha, complete cds /cds=p(103,3165) /gb=AB215104 /gi=66796184 /ug=Gga.32079 /len=3954	\N	\N	PREDICTED: DNA topoisomerase 3-alpha [Danio rerio]	Non Full_Length
21_Locus_10397_Transcript_1/1_Confidence_1.000_Length_509	G1148P318FN16.T0 Anolis carolinensis pooled normalized testes cDNA library Anolis carolinensis cDNA, mRNA sequence /gb=FG793981 /gi=190323447 /ug=Acr.13335 /len=870	gonad_EST09313 Embryonic gonad cDNA Library Gallus gallus cDNA 5', mRNA sequence /clone_end=5' /gb=CV862197 /gi=82790221 /ug=Gga.13467 /len=1319	PREDICTED: Taeniopygia guttata TBC1 domain family, member 7 (LOC100228887), mRNA /cds=p(1,882) /gb=XM_002187701 /gi=224045639 /ug=Tgu.5574 /len=882	\N	PREDICTED: TBC1 domain family member 7-like [Anolis carolinensis]	Full_Length
21_Locus_10398_Transcript_1/1_Confidence_1.000_Length_428	\N	\N	\N	\N	\N	Full_Length
21_Locus_10399_Transcript_1/1_Confidence_1.000_Length_802	\N	Gallus gallus smoothelin-C (Smtn) mRNA, complete cds /cds=p(29,1360) /gb=AF272975 /gi=8926309 /ug=Gga.2898 /len=1712	\N	\N	smoothelin-C [Gallus gallus]	Non Full_Length
21_Locus_104_Transcript_1/1_Confidence_1.000_Length_1316	\N	gPGC_EST05836 Embryonic gonadal PGC cDNA Library Gallus gallus cDNA 5', mRNA sequence /clone_end=5' /gb=DR415994 /gi=109665970 /ug=Gga.5286 /len=1371	SB05025A1E02.f1 Normalized subtracted Keck-Tagu Library SB05 Taeniopygia guttata cDNA clone SB05025A1E02.f1 5, mRNA sequence /clone=SB05025A1E02.f1 /clone_end=5' /gb=FE727790 /gi=169916522 /ug=Tgu.5788 /len=800	\N	\N	Full_Length
21_Locus_10400_Transcript_1/1_Confidence_1.000_Length_780	\N	Gallus gallus mab-21-like 2 (C. elegans) (MAB21L2), mRNA /cds=p(93,539) /gb=NM_204190 /gi=45383731 /ug=Gga.2038 /len=1226	\N	\N	\N	Non Full_Length
21_Locus_10401_Transcript_1/2_Confidence_1.000_Length_209	\N	\N	\N	\N	\N	Full_Length
21_Locus_10402_Transcript_1/1_Confidence_1.000_Length_598	\N	\N	\N	\N	\N	Full_Length
21_Locus_10403_Transcript_1/1_Confidence_1.000_Length_2037	G1147P338FO9.T0 Anolis carolinensis pooled normalized regenerating tail cDNA library Anolis carolinensis cDNA, mRNA sequence /gb=FG779082 /gi=190307397 /ug=Acr.4688 /len=839	PREDICTED: Gallus gallus similar to activity-dependent neuroprotective protein (LOC419350), mRNA /cds=p(624,4253) /gb=XM_001232400 /gi=118100916 /ug=Gga.34617 /len=6437	PREDICTED: Taeniopygia guttata similar to activity-dependent neuroprotector (LOC100224555), mRNA /cds=p(141,3518) /gb=XM_002187177 /gi=224078692 /ug=Tgu.10450 /len=4583	\N	PREDICTED: similar to activity-dependent neuroprotective protein [Gallus gallus]	Non Full_Length
21_Locus_10404_Transcript_1/1_Confidence_1.000_Length_747	\N	\N	\N	\N	\N	Non Full_Length
21_Locus_10406_Transcript_1/1_Confidence_1.000_Length_1162	G1142P38FF13.T0 Anolis carolinensis pooled normalized Brain cDNA Library Anolis carolinensis cDNA, mRNA sequence /gb=FG653725 /gi=190161407 /ug=Acr.3060 /len=813	PREDICTED: Gallus gallus hypothetical LOC422074 (LOC422074), mRNA /cds=p(111,3371) /gb=XM_420077 /gi=118099825 /ug=Gga.37307 /len=3561	PREDICTED: Taeniopygia guttata hypothetical protein LOC100225016 (LOC100225016), mRNA /cds=p(1,2958) /gb=XM_002192104 /gi=224074360 /ug=Tgu.18728 /len=2958	\N	PREDICTED: 5-azacytidine-induced protein 1-like [Anolis carolinensis]	Non Full_Length
21_Locus_10407_Transcript_1/1_Confidence_1.000_Length_268	\N	\N	\N	\N	\N	Non Full_Length
21_Locus_10409_Transcript_1/1_Confidence_1.000_Length_1264	\N	\N	\N	\N	\N	Non Full_Length
21_Locus_10410_Transcript_1/1_Confidence_1.000_Length_718	\N	\N	\N	\N	\N	Full_Length
21_Locus_10411_Transcript_1/1_Confidence_1.000_Length_317	\N	Gallus gallus mRNA for hypothetical protein, clone 24j12 /cds=p(5,1039) /gb=AJ720743 /gi=53135168 /ug=Gga.7388 /len=2199	PREDICTED: Taeniopygia guttata similar to torsin family 1, member B (torsin B) (LOC100217655), mRNA /cds=p(7,1050) /gb=XM_002195184 /gi=224073505 /ug=Tgu.15585 /len=1050	\N	torsin A [Sus scrofa]	Non Full_Length
21_Locus_10412_Transcript_1/1_Confidence_1.000_Length_348	G1144P343FF20.T0 Anolis carolinensis pooled normalized embryo cDNA library Anolis carolinensis cDNA, mRNA sequence /gb=FG695745 /gi=190222642 /ug=Acr.5251 /len=855	PREDICTED: Gallus gallus similar to KIAA2010 protein (LOC423411), mRNA /cds=p(1,2466) /gb=XM_421321 /gi=118092085 /ug=Gga.28508 /len=2969	PREDICTED: Taeniopygia guttata similar to KIAA2010 protein (LOC100232508), mRNA /cds=p(1,2349) /gb=XM_002200554 /gi=224051622 /ug=Tgu.6021 /len=3004	\N	PREDICTED: similar to KIAA2010 protein [Taeniopygia guttata]	Non Full_Length
21_Locus_10413_Transcript_1/1_Confidence_1.000_Length_333	\N	\N	\N	\N	\N	Full_Length
21_Locus_10414_Transcript_1/1_Confidence_1.000_Length_181	\N	\N	\N	\N	\N	Non Full_Length
21_Locus_10415_Transcript_1/1_Confidence_1.000_Length_550	G1147P356RA4.T0 Anolis carolinensis pooled normalized regenerating tail cDNA library Anolis carolinensis cDNA, mRNA sequence /gb=FG773803 /gi=190302576 /ug=Acr.27724 /len=832	PREDICTED: Gallus gallus F-box protein 11 (FBXO11), mRNA /cds=p(1,3231) /gb=XM_419357 /gi=118087635 /ug=Gga.2548 /len=3792	PREDICTED: Taeniopygia guttata F-box protein 11 (LOC100219052), mRNA /cds=p(15,2546) /gb=XM_002198584 /gi=224047363 /ug=Tgu.6161 /len=3116	\N	unnamed protein product [Homo sapiens]	Non Full_Length
21_Locus_10416_Transcript_1/1_Confidence_1.000_Length_905	G1142P36FN17.T0 Anolis carolinensis pooled normalized Brain cDNA Library Anolis carolinensis cDNA, mRNA sequence /gb=FG649245 /gi=190151920 /ug=Acr.714 /len=829	PREDICTED: Gallus gallus hypothetical LOC421469 (LOC421469), mRNA /cds=p(1,6222) /gb=XM_419518 /gi=118088090 /ug=Gga.7454 /len=6929	PREDICTED: Taeniopygia guttata similar to HEAT repeat containing 5B (LOC100225425), mRNA /cds=p(1,6222) /gb=XM_002194087 /gi=224047666 /ug=Tgu.8081 /len=6869	\N	KIAA1414 protein, isoform CRA_a [Homo sapiens]	Non Full_Length
21_Locus_10417_Transcript_1/1_Confidence_1.000_Length_371	G1144P342FO23.T0 Anolis carolinensis pooled normalized embryo cDNA library Anolis carolinensis cDNA, mRNA sequence /gb=FG713747 /gi=190245661 /ug=Acr.1318 /len=877	Gallus gallus mRNA for hypothetical protein, clone 6h4 /cds=p(155,2467) /gb=AJ719780 /gi=53130083 /ug=Gga.42627 /len=2760	PREDICTED: Taeniopygia guttata solute carrier family 30 (zinc transporter), member 5 (LOC100225629), mRNA /cds=p(1,2313) /gb=XM_002194934 /gi=224088741 /ug=Tgu.10330 /len=2591	\N	zinc transporter 5 [Gallus gallus]	Non Full_Length
21_Locus_10419_Transcript_1/1_Confidence_1.000_Length_243	\N	\N	\N	\N	PREDICTED: radical S-adenosyl methionine domain-containing protein 1, mitochondrial-like [Monodelphis domestica]	Non Full_Length
21_Locus_1042_Transcript_1/1_Confidence_1.000_Length_506	\N	PREDICTED: Gallus gallus similar to KIAA1825 protein (LOC426090), mRNA /cds=p(1,3702) /gb=XM_423767 /gi=118117169 /ug=Gga.3161 /len=4305	\N	\N	PREDICTED: probable cation-transporting ATPase 13A1-like [Anolis carolinensis]	Non Full_Length
21_Locus_10421_Transcript_1/1_Confidence_1.000_Length_115	\N	\N	\N	\N	\N	Non Full_Length
21_Locus_10422_Transcript_1/1_Confidence_1.000_Length_424	G1144P345FH11.T0 Anolis carolinensis pooled normalized embryo cDNA library Anolis carolinensis cDNA, mRNA sequence /gb=FG712767 /gi=190238239 /ug=Acr.22755 /len=873	Gallus gallus Janus kinase 1 (a protein tyrosine kinase) (JAK1), mRNA /cds=p(181,3633) /gb=NM_204870 /gi=45382378 /ug=Gga.2435 /len=3720	PREDICTED: Taeniopygia guttata Janus kinase 1 (a protein tyrosine kinase) (LOC100228920), mRNA /cds=p(1,3573) /gb=XM_002195232 /gi=224058382 /ug=Tgu.9095 /len=4736	\N	Chain A, Crystal Structures Of Jak1 And Jak2 Inhibitor Complexes >gi|222447067|pdb|3EYH|A Chain A, Crystal Structures Of Jak1 And Jak2 Inhibitor Complexes	Non Full_Length
21_Locus_10423_Transcript_1/1_Confidence_1.000_Length_580	G1144P37FB6.T0 Anolis carolinensis pooled normalized embryo cDNA library Anolis carolinensis cDNA, mRNA sequence /gb=FG722888 /gi=190250725 /ug=Acr.9235 /len=867	PREDICTED: Gallus gallus signal-induced proliferation-associated 1 like 2 (SIPA1L2), mRNA /cds=p(164,5314) /gb=XM_419564 /gi=118088211 /ug=Gga.20062 /len=5812	PREDICTED: Taeniopygia guttata similar to signal-induced proliferation-associated 1 like 2 (LOC100228885), mRNA /cds=p(1,5154) /gb=XM_002193318 /gi=224047825 /ug=Tgu.5495 /len=5643	\N	PREDICTED: signal-induced proliferation-associated 1-like protein 2-like [Anolis carolinensis]	Non Full_Length
21_Locus_10424_Transcript_1/1_Confidence_1.000_Length_1226	\N	\N	\N	\N	\N	Full_Length
21_Locus_10425_Transcript_1/1_Confidence_1.000_Length_164	\N	Gallus gallus nicastrin (NCSTN), mRNA /cds=p(44,2197) /gb=NM_001004413 /gi=54020715 /ug=Gga.9792 /len=2784	PREDICTED: Taeniopygia guttata nicastrin (LOC100222138), mRNA /cds=p(1,2061) /gb=XM_002190391 /gi=224084220 /ug=Tgu.3922 /len=2480	\N	nicastrin [Gallus gallus]	Non Full_Length
21_Locus_10428_Transcript_1/1_Confidence_1.000_Length_205	\N	\N	\N	\N	\N	Putative
21_Locus_10429_Transcript_1/1_Confidence_1.000_Length_553	G1144P320FG12.T0 Anolis carolinensis pooled normalized embryo cDNA library Anolis carolinensis cDNA, mRNA sequence /gb=FG708462 /gi=190239259 /ug=Acr.3308 /len=818	PREDICTED: Gallus gallus similar to My031 protein (LOC419180), mRNA /cds=p(69,617) /gb=XM_417359 /gi=118100524 /ug=Gga.1579 /len=1005	Taeniopygia guttata clone 0058P0058E08 dystrobrevin binding protein 1 variant 1-like mRNA, complete sequence /gb=DQ215419 /gi=76158825 /ug=Tgu.6499 /len=1137	\N	PREDICTED: similar to MGC85477 protein [Taeniopygia guttata]	Full_Length
21_Locus_10430_Transcript_1/1_Confidence_1.000_Length_366	G1147P355RH5.T0 Anolis carolinensis pooled normalized regenerating tail cDNA library Anolis carolinensis cDNA, mRNA sequence /gb=FG776297 /gi=190304999 /ug=Acr.40010 /len=839	\N	\N	\N	PREDICTED: similar to ADP-ribosylation factor-like 9 [Taeniopygia guttata]	Non Full_Length
21_Locus_10431_Transcript_1/1_Confidence_1.000_Length_155	\N	\N	\N	\N	\N	Non Full_Length
21_Locus_10432_Transcript_1/1_Confidence_1.000_Length_161	\N	\N	\N	\N	\N	Non Full_Length
21_Locus_10433_Transcript_1/1_Confidence_1.000_Length_968	\N	\N	\N	\N	\N	Full_Length
21_Locus_10435_Transcript_1/1_Confidence_1.000_Length_435	\N	\N	\N	\N	\N	Full_Length
21_Locus_10436_Transcript_1/1_Confidence_1.000_Length_132	\N	gPGC_EST01260 Embryonic gonadal PGC cDNA Library Gallus gallus cDNA 5', mRNA sequence /clone_end=5' /gb=DR411418 /gi=109661394 /ug=Gga.7716 /len=1358	\N	\N	\N	Non Full_Length
21_Locus_10437_Transcript_1/1_Confidence_1.000_Length_157	\N	PREDICTED: Gallus gallus similar to Phospholipase A-2-activating protein (PLAP) (LOC427365), mRNA /cds=p(93,2477) /gb=XM_424941 /gi=118104487 /ug=Gga.39236 /len=2628	PREDICTED: Taeniopygia guttata similar to phospholipase A2-activating protein (LOC100231266), mRNA /cds=p(1,2889) /gb=XM_002192442 /gi=224089666 /ug=Tgu.17930 /len=3041	\N	Chain A, Solution Structure Of A Novel Ubiquitin-Binding Domain From Human Plaa (Pfuc, Gly76-Pro77 Cis Isomer) >gi|229597557|pdb|2K8A|A Chain A, Solution Structure Of A Novel Ubiquitin-Binding Domain From Human Plaa (Pfuc, Gly76-Pro77 Trans Isomer) >gi|229597559|pdb|2K8B|B Chain B, Solution Structure Of Plaa Family Ubiquitin Binding Domain (Pfuc) Cis Isomer In Complex With Ubiquitin >gi|229597561…	Non Full_Length
21_Locus_1044_Transcript_1/1_Confidence_1.000_Length_2578	G1144P341FI16.T0 Anolis carolinensis pooled normalized embryo cDNA library Anolis carolinensis cDNA, mRNA sequence /gb=FG720426 /gi=190248661 /ug=Acr.24815 /len=882	Chicken lysyl hydroxylase mRNA, complete cds /cds=p(118,2310) /gb=M59183 /gi=212281 /ug=Gga.4726 /len=3892	PREDICTED: Taeniopygia guttata procollagen-lysine, 2-oxoglutarate 5-dioxygenase 2 (LOC100224084), mRNA /cds=p(1,2262) /gb=XM_002186521 /gi=224060154 /ug=Tgu.18568 /len=2739	\N	PREDICTED: procollagen-lysine,2-oxoglutarate 5-dioxygenase 3-like [Anolis carolinensis]	Non Full_Length
21_Locus_10440_Transcript_1/1_Confidence_1.000_Length_355	\N	\N	\N	\N	\N	Full_Length
21_Locus_10441_Transcript_1/1_Confidence_1.000_Length_487	\N	Gallus gallus mRNA for hypothetical protein, clone 25l7 /cds=p(45,1460) /gb=AJ720789 /gi=53135688 /ug=Gga.7240 /len=2014	PREDICTED: Taeniopygia guttata cathepsin A (LOC100220062), partial mRNA /cds=p(1,1395) /gb=XM_002195598 /gi=224078122 /ug=Tgu.19385 /len=1395	\N	PREDICTED: lysosomal protective protein-like, partial [Meleagris gallopavo]	Non Full_Length
21_Locus_10442_Transcript_1/1_Confidence_1.000_Length_1859	\N	Gallus gallus mRNA for hypothetical protein, clone 19b7 /cds=p(141,2525) /gb=AJ720494 /gi=53133647 /ug=Gga.22540 /len=3382	PREDICTED: Taeniopygia guttata ubiquitin specific peptidase 1 (LOC100218324), mRNA /cds=p(1,2355) /gb=XM_002198668 /gi=224058348 /ug=Tgu.18808 /len=3243	\N	ubiquitin carboxyl-terminal hydrolase 1 [Gallus gallus] >gi|53133648|emb|CAG32153.1| hypothetical protein RCJMB04_19b7 [Gallus gallus]	Putative
21_Locus_10443_Transcript_1/1_Confidence_1.000_Length_254	\N	\N	\N	\N	\N	Full_Length
21_Locus_10445_Transcript_1/1_Confidence_1.000_Length_208	\N	\N	\N	\N	\N	Non Full_Length
21_Locus_10447_Transcript_1/1_Confidence_1.000_Length_326	\N	\N	\N	\N	\N	Non Full_Length
21_Locus_10448_Transcript_1/1_Confidence_1.000_Length_475	\N	\N	\N	\N	\N	Full_Length
21_Locus_10450_Transcript_5/5_Confidence_0.400_Length_543	\N	\N	\N	\N	\N	Full_Length
21_Locus_10451_Transcript_1/1_Confidence_1.000_Length_429	\N	\N	\N	\N	\N	Full_Length
21_Locus_10452_Transcript_1/2_Confidence_1.000_Length_616	\N	\N	\N	\N	MLL1/MLL complex subunit C17orf49 [Macaca mulatta] >gi|297699838|ref|XP_002826976.1| PREDICTED: MLL1/MLL complex subunit C17orf49-like [Pongo abelii]	Full_Length
21_Locus_10453_Transcript_1/1_Confidence_1.000_Length_669	\N	\N	\N	\N	RecName: Full=Oxygen-evolving enhancer protein 2, chloroplastic; Short=OEE2; AltName: Full=23 kDa subunit of oxygen evolving system of photosystem II; AltName: Full=23 kDa thylakoid membrane protein; AltName: Full=OEC 23 kDa subunit; Flags: Precursor >gi|21265|emb|CAA29055.1| 23 kDa OEC protein [Spinacia oleracea] >gi|225596|prf||1307179A luminal protein 23kD	Non Full_Length
21_Locus_10454_Transcript_1/1_Confidence_1.000_Length_1463	\N	Gallus gallus mRNA for hypothetical protein, clone 3g16 /cds=p(25,1287) /gb=AJ719568 /gi=53127795 /ug=Gga.47577 /len=1616	PREDICTED: Taeniopygia guttata RNA binding motif protein 22 (LOC100231940), mRNA /cds=p(15,1277) /gb=XM_002198672 /gi=224067688 /ug=Tgu.10141 /len=1590	\N	PREDICTED: pre-mRNA-splicing factor RBM22-like [Anolis carolinensis]	Full_Length
21_Locus_10455_Transcript_1/1_Confidence_1.000_Length_296	G1147P321FL8.T0 Anolis carolinensis pooled normalized regenerating tail cDNA library Anolis carolinensis cDNA, mRNA sequence /gb=FG781189 /gi=190307040 /ug=Acr.9407 /len=839	PREDICTED: Gallus gallus acyl-CoA synthetase long-chain family member 4 (ACSL4), mRNA /cds=p(214,2226) /gb=XM_420317 /gi=118089630 /ug=Gga.42258 /len=4160	PREDICTED: Taeniopygia guttata similar to KIAA0837 protein (LOC100229545), mRNA /cds=p(11,2161) /gb=XM_002191334 /gi=224068118 /ug=Tgu.8702 /len=2161	\N	PREDICTED: long-chain-fatty-acid--CoA ligase 4-like [Xenopus (Silurana) tropicalis]	Non Full_Length
21_Locus_10456_Transcript_1/1_Confidence_1.000_Length_400	G1143P318FC10.T0 Anolis carolinensis pooled normalized Dewlap cDNA Library Anolis carolinensis cDNA, mRNA sequence /gb=FG684191 /gi=190215254 /ug=Acr.6449 /len=880	Gallus gallus myeloid ecotropic viral insertion site-1a protein mRNA, partial cds /cds=p(1,1161) /gb=AF202933 /gi=6573174 /ug=Gga.324 /len=1461	PREDICTED: Taeniopygia guttata similar to Meis homeobox 2, transcript variant 1 (LOC100220088), mRNA /cds=p(89,1522) /gb=XM_002200496 /gi=224051355 /ug=Tgu.4551 /len=2672	\N	myeloid ecotropic viral integration site 1, isoform CRA_b [Mus musculus]	Non Full_Length
21_Locus_10458_Transcript_1/1_Confidence_1.000_Length_1510	G1144P318FH22.T0 Anolis carolinensis pooled normalized embryo cDNA library Anolis carolinensis cDNA, mRNA sequence /gb=FG693458 /gi=190222821 /ug=Acr.8107 /len=903	PREDICTED: Gallus gallus BCL2-associated transcription factor 1 (BCLAF1), mRNA /cds=p(267,4493) /gb=XM_419728 /gi=118088519 /ug=Gga.9682 /len=5221	PREDICTED: Taeniopygia guttata BCL2-associated transcription factor 1 (LOC100231845), mRNA /cds=p(1,5007) /gb=XM_002194410 /gi=224047935 /ug=Tgu.18797 /len=5007	\N	PREDICTED: bcl-2-associated transcription factor 1 isoform 1 [Nomascus leucogenys]	Non Full_Length
21_Locus_10460_Transcript_1/1_Confidence_1.000_Length_324	\N	PREDICTED: Gallus gallus similar to YLP motif-containing protein 1 (Nuclear protein ZAP3) (ZAP113) (LOC423356), mRNA /cds=p(1,5874) /gb=XM_421271 /gi=118091950 /ug=Gga.39075 /len=6888	PREDICTED: Taeniopygia guttata similar to YLP motif containing 1 (LOC100220065), mRNA /cds=p(1,5541) /gb=XM_002199919 /gi=224051496 /ug=Tgu.1072 /len=5970	\N	PREDICTED: YLP motif-containing protein 1-like [Ornithorhynchus anatinus]	Non Full_Length
21_Locus_10462_Transcript_1/1_Confidence_1.000_Length_688	G1143P320FM20.T0 Anolis carolinensis pooled normalized Dewlap cDNA Library Anolis carolinensis cDNA, mRNA sequence /gb=FG679494 /gi=190211605 /ug=Acr.13164 /len=778	Gallus gallus mRNA for beta1,4-galactosyltransferase 7 (B4GAL-T7 gene) /cds=p(57,1016) /gb=AM231262 /gi=88193387 /ug=Gga.33756 /len=1319	PREDICTED: Taeniopygia guttata xylosylprotein beta 1,4-galactosyltransferase 7 (LOC100217536), mRNA /cds=p(1,969) /gb=XM_002196736 /gi=224067480 /ug=Tgu.1886 /len=969	\N	PREDICTED: beta-1,4-galactosyltransferase 7-like [Anolis carolinensis]	Full_Length
21_Locus_10463_Transcript_1/1_Confidence_1.000_Length_241	\N	\N	\N	\N	\N	Non Full_Length
21_Locus_10469_Transcript_1/1_Confidence_1.000_Length_637	G1144P35FO17.T0 Anolis carolinensis pooled normalized embryo cDNA library Anolis carolinensis cDNA, mRNA sequence /gb=FG690678 /gi=190216686 /ug=Acr.3633 /len=871	PREDICTED: Gallus gallus similar to GTP-binding protein RAB21 (LOC771383), mRNA /cds=p(143,805) /gb=XM_001233647 /gi=118082328 /ug=Gga.13513 /len=2406	PREDICTED: Taeniopygia guttata similar to RAB21, member RAS oncogene family (LOC100231417), mRNA /cds=p(166,828) /gb=XM_002192231 /gi=224094072 /ug=Tgu.5833 /len=2201	\N	PREDICTED: ras-related protein Rab-21-like, partial [Meleagris gallopavo]	Non Full_Length
21_Locus_10472_Transcript_1/1_Confidence_1.000_Length_277	\N	\N	\N	\N	\N	Non Full_Length
21_Locus_10478_Transcript_1/1_Confidence_1.000_Length_318	\N	\N	\N	\N	\N	Full_Length
21_Locus_1048_Transcript_2/2_Confidence_1.000_Length_1172	G1144P344FO7.T0 Anolis carolinensis pooled normalized embryo cDNA library Anolis carolinensis cDNA, mRNA sequence /gb=FG714480 /gi=190244588 /ug=Acr.23250 /len=878	PREDICTED: Gallus gallus similar to photomedin-1 (LOC417098), mRNA /cds=p(1,2022) /gb=XM_415383 /gi=118099471 /ug=Gga.30633 /len=2668	PREDICTED: Taeniopygia guttata olfactomedin 1, transcript variant 2 (LOC100224367), mRNA /cds=p(496,1869) /gb=XM_002199428 /gi=224073683 /ug=Tgu.10597 /len=3009	\N	PREDICTED: olfactomedin-like protein 2A-like [Meleagris gallopavo]	Non Full_Length
21_Locus_10482_Transcript_1/1_Confidence_1.000_Length_119	\N	PREDICTED: Gallus gallus similar to MGC80576 protein (LOC417569), mRNA /cds=p(1,1422) /gb=XM_415815 /gi=118100188 /ug=Gga.8993 /len=1698	\N	\N	\N	Non Full_Length
21_Locus_10483_Transcript_1/1_Confidence_1.000_Length_150	\N	\N	\N	\N	\N	Non Full_Length
21_Locus_10484_Transcript_1/1_Confidence_1.000_Length_843	G1144P347FD4.T0 Anolis carolinensis pooled normalized embryo cDNA library Anolis carolinensis cDNA, mRNA sequence /gb=FG701798 /gi=190230143 /ug=Acr.8882 /len=813	Gallus gallus mRNA for hypothetical protein, clone 4m11 /cds=p(40,2958) /gb=AJ851526 /gi=60098658 /ug=Gga.21067 /len=3457	PREDICTED: Taeniopygia guttata U5 snRNP-specific protein, 116 kD (LOC100229316), mRNA /cds=p(1,2781) /gb=XM_002192371 /gi=224086291 /ug=Tgu.9966 /len=3183	\N	elongation factor Tu GTP binding domain containing 2, isoform CRA_a [Rattus norvegicus]	Full_Length
21_Locus_10485_Transcript_1/1_Confidence_1.000_Length_169	\N	\N	\N	\N	\N	Non Full_Length
21_Locus_10486_Transcript_1/1_Confidence_1.000_Length_188	\N	PREDICTED: Gallus gallus similar to KIAA0332 (LOC424773), mRNA /cds=p(1,3474) /gb=XM_422593 /gi=118095079 /ug=Gga.1787 /len=5340	PREDICTED: Taeniopygia guttata similar to U2-associated SR140 protein (LOC100228212), mRNA /cds=p(1,2898) /gb=XM_002195657 /gi=224060101 /ug=Tgu.2202 /len=3277	\N	hCG27481, isoform CRA_a [Homo sapiens]	Non Full_Length
21_Locus_10487_Transcript_1/1_Confidence_1.000_Length_414	\N	PREDICTED: Gallus gallus similar to PLCG1 variant protein (LOC419175), mRNA /gb=XR_027198 /gi=118100565 /ug=Gga.22688 /len=4146	\N	\N	phospholipase C gamma 1 [Mus musculus]	Non Full_Length
21_Locus_10488_Transcript_1/1_Confidence_1.000_Length_223	\N	\N	\N	\N	\N	Non Full_Length
21_Locus_10489_Transcript_1/1_Confidence_1.000_Length_1290	\N	PREDICTED: Gallus gallus similar to Mybbp1a protein (LOC417491), mRNA /cds=p(1,3936) /gb=XM_415739 /gi=118100049 /ug=Gga.31576 /len=4553	PREDICTED: Taeniopygia guttata similar to myb binding protein (P160) 1a-like (LOC100226215), mRNA /cds=p(1,3606) /gb=XM_002192105 /gi=224076103 /ug=Tgu.501 /len=3707	\N	PREDICTED: similar to Mybbp1a protein [Gallus gallus]	Non Full_Length
21_Locus_10490_Transcript_1/1_Confidence_1.000_Length_247	G1146P310FJ14.T0 Anolis carolinensis pooled normalized ovary cDNA library Anolis carolinensis cDNA, mRNA sequence /gb=FG761618 /gi=190292424 /ug=Acr.35313 /len=808	Gallus gallus aconitase 1, soluble (ACO1), mRNA /cds=p(54,2723) /gb=NM_001030536 /gi=72535133 /ug=Gga.4139 /len=3381	PREDICTED: Taeniopygia guttata aconitase 1, soluble (LOC100227513), mRNA /cds=p(58,2727) /gb=XM_002194615 /gi=224089732 /ug=Tgu.2049 /len=3091	\N	putative aconitase [Dimocarpus longan]	Non Full_Length
21_Locus_10491_Transcript_1/1_Confidence_1.000_Length_995	\N	\N	\N	\N	\N	Full_Length
21_Locus_10493_Transcript_1/1_Confidence_1.000_Length_875	G1145P323FE13.T0 Anolis carolinensis pooled normalized mixed organ cDNA library Anolis carolinensis cDNA, mRNA sequence /gb=FG734669 /gi=190265357 /ug=Acr.26721 /len=850	Gallus gallus mRNA for hypothetical protein, clone 31h14 /cds=p(36,1547) /gb=AJ720971 /gi=53136601 /ug=Gga.16050 /len=5053	PREDICTED: Taeniopygia guttata DnaJ (Hsp40) homolog, subfamily C, member 3 (LOC100221840), partial mRNA /cds=p(1,1464) /gb=XM_002196778 /gi=224043137 /ug=Tgu.2900 /len=1548	\N	PREDICTED: dnaJ homolog subfamily C member 3-like [Anolis carolinensis]	Non Full_Length
21_Locus_10495_Transcript_1/1_Confidence_1.000_Length_184	G1146P337FN15.T0 Anolis carolinensis pooled normalized ovary cDNA library Anolis carolinensis cDNA, mRNA sequence /gb=FG751553 /gi=190279970 /ug=Acr.22688 /len=931	PREDICTED: Gallus gallus similar to HSPC166 (LOC423161), mRNA /cds=p(28,627) /gb=XM_421087 /gi=118091497 /ug=Gga.40042 /len=1443	Taeniopygia guttata clone 0061P0010B08 putative COMM domain containing 9 mRNA, complete cds /cds=p(54,650) /gb=DQ213254 /gi=76153558 /ug=Tgu.11229 /len=1482	\N	PREDICTED: COMM domain-containing protein 9 isoform 2 [Pan troglodytes]	Non Full_Length
21_Locus_10496_Transcript_1/1_Confidence_1.000_Length_197	\N	\N	\N	\N	\N	Non Full_Length
21_Locus_10497_Transcript_1/1_Confidence_1.000_Length_860	G1145P321FC11.T0 Anolis carolinensis pooled normalized mixed organ cDNA library Anolis carolinensis cDNA, mRNA sequence /gb=FG729921 /gi=190257413 /ug=Acr.27263 /len=817	gPGC_EST01023 Embryonic gonadal PGC cDNA Library Gallus gallus cDNA 5', mRNA sequence /clone_end=5' /gb=DR411181 /gi=109661157 /ug=Gga.12265 /len=1341	PREDICTED: Taeniopygia guttata similar to type IV alpha 6 collagen (LOC100219796), mRNA /cds=p(1,7062) /gb=XM_002192712 /gi=224098080 /ug=Tgu.14849 /len=8128	\N	PREDICTED: 26S proteasome non-ATPase regulatory subunit 10 isoform 1 [Canis lupus familiaris]	Full_Length
21_Locus_10498_Transcript_1/1_Confidence_1.000_Length_172	\N	\N	\N	\N	\N	Full_Length
21_Locus_10499_Transcript_1/1_Confidence_1.000_Length_198	\N	PREDICTED: Gallus gallus similar to inositol 1,4,5-trisphosphate 3-kinase, (LOC416743), mRNA /cds=p(1,1914) /gb=XM_415039 /gi=118087698 /ug=Gga.9752 /len=2410	PREDICTED: Taeniopygia guttata inositol 1,4,5-trisphosphate 3-kinase A (LOC100219110), mRNA /cds=p(171,1568) /gb=XM_002200246 /gi=224051150 /ug=Tgu.15864 /len=1568	\N	\N	Non Full_Length
21_Locus_105_Transcript_2/2_Confidence_1.000_Length_1700	\N	Gallus gallus mRNA for hypothetical protein, clone 8b16 /cds=p(256,1641) /gb=AJ719907 /gi=53130473 /ug=Gga.12106 /len=2297	PREDICTED: Taeniopygia guttata LSM14 homolog A (LOC100230047), mRNA /cds=p(1,2196) /gb=XM_002188500 /gi=224064933 /ug=Tgu.4525 /len=2969	\N	protein LSM14 homolog A [Gallus gallus] >gi|53130474|emb|CAG31566.1| hypothetical protein RCJMB04_8b16 [Gallus gallus]	Full_Length
21_Locus_1050_Transcript_1/1_Confidence_1.000_Length_628	\N	PREDICTED: Gallus gallus similar to Zinc binding alcohol dehydrogenase, domain containing 2 (LOC421010), mRNA /cds=p(87,1064) /gb=XM_419096 /gi=118086642 /ug=Gga.13394 /len=1926	PREDICTED: Taeniopygia guttata similar to zinc binding alcohol dehydrogenase domain containing 2 (LOC100231084), mRNA /cds=p(467,1699) /gb=XM_002195119 /gi=224045996 /ug=Tgu.925 /len=2553	\N	PREDICTED: similar to Zinc binding alcohol dehydrogenase, domain containing 2 [Gallus gallus]	Non Full_Length
21_Locus_10502_Transcript_1/1_Confidence_1.000_Length_272	\N	Gallus gallus mRNA for hypothetical protein, clone 23f9 /cds=p(375,1262) /gb=AJ720682 /gi=53134543 /ug=Gga.15830 /len=2944	\N	\N	\N	Full_Length
21_Locus_10503_Transcript_1/1_Confidence_1.000_Length_636	G1147P34FK19.T0 Anolis carolinensis pooled normalized regenerating tail cDNA library Anolis carolinensis cDNA, mRNA sequence /gb=FG765377 /gi=190294379 /ug=Acr.17662 /len=760	\N	\N	\N	PREDICTED: LOW QUALITY PROTEIN: epidermis-type lipoxygenase 3 [Equus caballus]	Non Full_Length
21_Locus_10504_Transcript_1/1_Confidence_1.000_Length_164	\N	Gallus gallus mRNA for hypothetical protein, clone 26d6 /cds=p(147,644) /gb=AJ720809 /gi=53135911 /ug=Gga.8358 /len=2115	\N	\N	hypothetical protein PANDA_018648 [Ailuropoda melanoleuca]	Non Full_Length
21_Locus_10505_Transcript_1/1_Confidence_1.000_Length_904	G1144P311FC17.T0 Anolis carolinensis pooled normalized embryo cDNA library Anolis carolinensis cDNA, mRNA sequence /gb=FG713074 /gi=190238434 /ug=Acr.9617 /len=890	PREDICTED: Gallus gallus similar to POL-like (LOC770983), mRNA /cds=p(1,1029) /gb=XM_001234302 /gi=118082294 /ug=Gga.39109 /len=1969	\N	\N	\N	Full_Length
21_Locus_10506_Transcript_1/1_Confidence_1.000_Length_139	\N	Gallus gallus mRNA for hypothetical protein, clone 3i14 /cds=p(61,1497) /gb=AJ851457 /gi=60098520 /ug=Gga.18952 /len=4004	0061P0010B03_3' library 61 - subtracted (Single male minus single female) - male Taeniopygia guttata cDNA clone 0061P0010B03 3' similar to coiled-coil domain containing 6, mRNA sequence /clone=0061P0010B03 /clone_end=3' /gb=DV576431 /gi=78437789 /ug=Tgu.3427 /len=848	\N	\N	Non Full_Length
21_Locus_10507_Transcript_1/1_Confidence_1.000_Length_207	\N	\N	\N	\N	\N	Full_Length
21_Locus_10508_Transcript_1/1_Confidence_1.000_Length_1903	G1144P36FL19.T0 Anolis carolinensis pooled normalized embryo cDNA library Anolis carolinensis cDNA, mRNA sequence /gb=FG718094 /gi=190244133 /ug=Acr.6224 /len=852	Gallus gallus mRNA for hypothetical protein, clone 22o22 /cds=p(131,4108) /gb=AJ720656 /gi=53134256 /ug=Gga.17648 /len=4780	PREDICTED: Taeniopygia guttata jumonji domain containing 1A (LOC100226356), mRNA /cds=p(1,3972) /gb=XM_002187320 /gi=224050260 /ug=Tgu.724 /len=4640	\N	jmjC domain-containing histone demethylation protein 2B [Pan troglodytes]	Non Full_Length
21_Locus_10509_Transcript_1/1_Confidence_1.000_Length_541	\N	\N	\N	\N	PREDICTED: DNA-directed RNA polymerase III subunit RPC3 isoform 2 [Nomascus leucogenys]	Non Full_Length
21_Locus_10510_Transcript_1/1_Confidence_1.000_Length_182	\N	\N	\N	\N	\N	Non Full_Length
21_Locus_10511_Transcript_1/1_Confidence_1.000_Length_173	\N	\N	\N	\N	PREDICTED: syntaxin-5-like [Ornithorhynchus anatinus]	Full_Length
21_Locus_10512_Transcript_1/1_Confidence_1.000_Length_294	\N	Gallus gallus finished cDNA, clone ChEST296n13 /gb=CR386626 /gi=46239385 /ug=Gga.31435 /len=1667	\N	\N	\N	Full_Length
21_Locus_10513_Transcript_1/1_Confidence_1.000_Length_411	\N	PREDICTED: Gallus gallus Bardet-Biedl syndrome 5 (BBS5), mRNA /cds=p(104,4774) /gb=XM_001235189 /gi=118093659 /ug=Gga.27521 /len=6062	PREDICTED: Taeniopygia guttata hypothetical protein LOC100225432 (LOC100225432), mRNA /cds=p(1,4611) /gb=XM_002194966 /gi=224049535 /ug=Tgu.19212 /len=4611	\N	PREDICTED: collagen alpha-1(XXVIII) chain-like [Anolis carolinensis]	Non Full_Length
21_Locus_10516_Transcript_1/1_Confidence_1.000_Length_1596	\N	\N	\N	\N	\N	Full_Length
21_Locus_10517_Transcript_1/1_Confidence_1.000_Length_1406	G1144P345FK18.T0 Anolis carolinensis pooled normalized embryo cDNA library Anolis carolinensis cDNA, mRNA sequence /gb=FG718525 /gi=190246611 /ug=Acr.7955 /len=836	PREDICTED: Gallus gallus DEAD (Asp-Glu-Ala-Asp) box polypeptide 46 (DDX46), mRNA /cds=p(71,3202) /gb=XM_414629 /gi=118097583 /ug=Gga.10433 /len=5184	PREDICTED: Taeniopygia guttata DEAD (Asp-Glu-Ala-Asp) box polypeptide 46 (LOC100221983), mRNA /cds=p(1,3096) /gb=XM_002188564 /gi=224068069 /ug=Tgu.8834 /len=3096	\N	PREDICTED: probable ATP-dependent RNA helicase DDX46-like [Anolis carolinensis]	Non Full_Length
21_Locus_10519_Transcript_1/1_Confidence_1.000_Length_691	G1147P336FH13.T0 Anolis carolinensis pooled normalized regenerating tail cDNA library Anolis carolinensis cDNA, mRNA sequence /gb=FG771619 /gi=190299877 /ug=Acr.38455 /len=840	PREDICTED: Gallus gallus similar to dynamin 1, transcript variant 1 (LOC417217), mRNA /cds=p(133,2730) /gb=XM_001233249 /gi=118099273 /ug=Gga.31842 /len=3300	PREDICTED: Taeniopygia guttata similar to dynamin 1 (LOC100222436), mRNA /cds=p(1,2520) /gb=XM_002194326 /gi=224073413 /ug=Tgu.14877 /len=2981	\N	Chain B, Structure Of The Nucleotide-Free Myosin Ii Motor Domain From Dictyostelium Discoideum Fused To The Gtpase Domain Of Dynamin 1 From Rattus Norvegicus	Non Full_Length
21_Locus_1052_Transcript_1/1_Confidence_1.000_Length_903	G1148P333FL11.T0 Anolis carolinensis pooled normalized testes cDNA library Anolis carolinensis cDNA, mRNA sequence /gb=FG789286 /gi=190314668 /ug=Acr.16953 /len=883	PREDICTED: Gallus gallus chitinase domain containing 1 (CHID1), mRNA /cds=p(72,1253) /gb=XM_421037 /gi=118091288 /ug=Gga.10703 /len=1414	PREDICTED: Taeniopygia guttata chitinase domain containing 1 (LOC100218057), mRNA /cds=p(65,1261) /gb=XM_002199244 /gi=224050934 /ug=Tgu.4728 /len=1302	\N	PREDICTED: chitinase domain-containing protein 1-like [Anolis carolinensis]	Non Full_Length
21_Locus_10520_Transcript_1/1_Confidence_1.000_Length_1109	\N	\N	\N	\N	\N	Full_Length
21_Locus_10521_Transcript_1/1_Confidence_1.000_Length_656	\N	603806459F1 CSEQCHN57 Gallus gallus cDNA clone ChEST786e15 5', mRNA sequence /clone=ChEST786e15 /clone_end=5' /gb=BU396393 /gi=25765449 /ug=Gga.37259 /len=708	\N	\N	rhotekin [Danio rerio] >gi|123231433|emb|CAM16081.1| novel protein similar to vertebrate rhotekin (RTKN) [Danio rerio]	Non Full_Length
21_Locus_10522_Transcript_2/2_Confidence_1.000_Length_110	\N	\N	\N	\N	\N	Non Full_Length
21_Locus_10527_Transcript_1/1_Confidence_1.000_Length_171	\N	\N	\N	\N	\N	Non Full_Length
21_Locus_10528_Transcript_1/1_Confidence_1.000_Length_459	\N	PREDICTED: Gallus gallus engulfment and cell motility 2 (ELMO2), mRNA /cds=p(153,2351) /gb=XM_417479 /gi=118100837 /ug=Gga.10492 /len=2472	PREDICTED: Taeniopygia guttata engulfment and cell motility 1-like (LOC100190239), mRNA /cds=p(178,2361) /gb=XM_002199494 /gi=224045598 /ug=Tgu.7433 /len=3494	\N	engulfment and cell motility 2 [Homo sapiens]	Non Full_Length
21_Locus_10529_Transcript_1/1_Confidence_1.000_Length_319	G1146P310FD18.T0 Anolis carolinensis pooled normalized ovary cDNA library Anolis carolinensis cDNA, mRNA sequence /gb=FG762574 /gi=190289923 /ug=Acr.16728 /len=841	PREDICTED: Gallus gallus abl-interactor 1, transcript variant 1 (ABI1), mRNA /cds=p(134,1660) /gb=XM_001233768 /gi=118085645 /ug=Gga.5200 /len=3421	PREDICTED: Taeniopygia guttata similar to abl interactor 2 (LOC100219775), mRNA /cds=p(93,1520) /gb=XM_002199767 /gi=224055228 /ug=Tgu.1926 /len=1799	\N	hypothetical protein RCJMB04_25c5 [Gallus gallus]	Full_Length
21_Locus_10531_Transcript_1/1_Confidence_1.000_Length_1149	G1147P31FM3.T0 Anolis carolinensis pooled normalized regenerating tail cDNA library Anolis carolinensis cDNA, mRNA sequence /gb=FG765757 /gi=190295176 /ug=Acr.36326 /len=829	PREDICTED: Gallus gallus similar to alpha-L-fucosidase (LOC419687), mRNA /cds=p(1,1356) /gb=XM_417835 /gi=118101753 /ug=Gga.16198 /len=1451	\N	\N	PREDICTED: similar to alpha-L-fucosidase [Gallus gallus]	Non Full_Length
21_Locus_10533_Transcript_1/1_Confidence_1.000_Length_1460	G1143P310RF5.T0 Anolis carolinensis pooled normalized Dewlap cDNA Library Anolis carolinensis cDNA, mRNA sequence /gb=FG672053 /gi=190199689 /ug=Acr.10778 /len=731	PREDICTED: Gallus gallus hypothetical LOC429942 (LOC429942), mRNA /gb=XR_027170 /gi=118112616 /ug=Gga.39438 /len=2907	PREDICTED: Taeniopygia guttata similar to hCG2008146 (LOC100231142), mRNA /cds=p(1,3801) /gb=XM_002189312 /gi=224072656 /ug=Tgu.15041 /len=4267	\N	novel KRAB box and zinc finger, C2H2 type domain containing protein [Mus musculus]	Full_Length
21_Locus_10534_Transcript_1/1_Confidence_1.000_Length_461	\N	\N	\N	\N	\N	Full_Length
21_Locus_10535_Transcript_1/1_Confidence_1.000_Length_1449	\N	\N	\N	\N	\N	Full_Length
21_Locus_10536_Transcript_1/1_Confidence_1.000_Length_1106	\N	gPGC_EST07750 Embryonic gonadal PGC cDNA Library Gallus gallus cDNA 5', mRNA sequence /clone_end=5' /gb=DR417908 /gi=109667884 /ug=Gga.46776 /len=1323	PREDICTED: Taeniopygia guttata similar to polymerase (RNA) I polypeptide E, 53kDa (LOC100223184), mRNA /cds=p(1,1239) /gb=XM_002190834 /gi=224091738 /ug=Tgu.10086 /len=1430	\N	PREDICTED: DNA-directed RNA polymerase I subunit RPA49-like [Meleagris gallopavo]	Non Full_Length
21_Locus_10537_Transcript_1/1_Confidence_1.000_Length_263	G1147P358RG16.T0 Anolis carolinensis pooled normalized regenerating tail cDNA library Anolis carolinensis cDNA, mRNA sequence /gb=FG783499 /gi=190312822 /ug=Acr.42304 /len=795	Gallus gallus hypoxia-inducible factor 1, alpha subunit (basic helix-loop-helix transcription factor) (HIF1A), mRNA /cds=p(42,2477) /gb=NM_204297 /gi=45383549 /ug=Gga.4933 /len=6597	\N	\N	hypoxia-inducible factor 1 alpha [Gallus gallus]	Non Full_Length
21_Locus_10539_Transcript_1/1_Confidence_1.000_Length_433	G1148P319FP15.T0 Anolis carolinensis pooled normalized testes cDNA library Anolis carolinensis cDNA, mRNA sequence /gb=FG788144 /gi=190316640 /ug=Acr.9942 /len=921	Gallus gallus finished cDNA, clone ChEST964e8 /gb=BX934477 /gi=41635005 /ug=Gga.12366 /len=1351	\N	\N	PREDICTED: nucleoporin 37kDa [Taeniopygia guttata]	Non Full_Length
21_Locus_1054_Transcript_1/1_Confidence_1.000_Length_1049	G1144P318FD22.T0 Anolis carolinensis pooled normalized embryo cDNA library Anolis carolinensis cDNA, mRNA sequence /gb=FG693462 /gi=190222825 /ug=Acr.3169 /len=922	gonad_EST08451 Embryonic gonad cDNA Library Gallus gallus cDNA 5', mRNA sequence /clone_end=5' /gb=CV860975 /gi=82789359 /ug=Gga.22402 /len=1327	Taeniopygia guttata clone 0064P0018E07 COMM domain containing 10-like mRNA, complete sequence /gb=DQ214229 /gi=76157331 /ug=Tgu.14853 /len=1421	\N	PREDICTED: COMM domain containing 10 [Taeniopygia guttata]	Non Full_Length
21_Locus_10540_Transcript_1/1_Confidence_1.000_Length_222	G1145P38FK17.T0 Anolis carolinensis pooled normalized mixed organ cDNA library Anolis carolinensis cDNA, mRNA sequence /gb=FG733770 /gi=190259419 /ug=Acr.28378 /len=856	Gallus gallus BFw-06 mRNA for MHC class I antigen, complete cds /cds=p(7,1032) /gb=AB178596 /gi=55468604 /ug=Gga.22876 /len=1037	PREDICTED: Taeniopygia guttata similar to MHC class I antigen (LOC100231469), partial mRNA /cds=p(1,1005) /gb=XM_002186531 /gi=224080958 /ug=Tgu.3990 /len=1005	\N	MHC class I antigen [Anser anser] >gi|82879845|gb|ABB92561.1| MHC class I antigen [Anser anser]	Non Full_Length
21_Locus_10541_Transcript_1/1_Confidence_1.000_Length_343	\N	\N	\N	\N	\N	Non Full_Length
21_Locus_10543_Transcript_1/1_Confidence_1.000_Length_151	\N	\N	\N	\N	\N	Non Full_Length
21_Locus_10544_Transcript_1/1_Confidence_1.000_Length_1135	\N	PREDICTED: Gallus gallus RAB GTPase activating protein 1 (RABGAP1), mRNA /cds=p(54,3263) /gb=XM_415391 /gi=118099496 /ug=Gga.15938 /len=4899	PREDICTED: Taeniopygia guttata RAB GTPase activating protein 1 (LOC100220138), mRNA /cds=p(1,3207) /gb=XM_002190326 /gi=224073914 /ug=Tgu.4015 /len=4803	\N	\N	Full_Length
21_Locus_10545_Transcript_1/1_Confidence_1.000_Length_675	\N	\N	\N	\N	\N	Non Full_Length
21_Locus_10547_Transcript_1/1_Confidence_1.000_Length_1548	G1142P317FD22.T0 Anolis carolinensis pooled normalized Brain cDNA Library Anolis carolinensis cDNA, mRNA sequence /gb=FG660115 /gi=190163616 /ug=Acr.6029 /len=882	Gallus gallus finished cDNA, clone ChEST100n1 /gb=CR353986 /gi=45425869 /ug=Gga.1046 /len=1670	PREDICTED: Taeniopygia guttata ring finger protein 130 (LOC100230943), mRNA /cds=p(1,1269) /gb=XM_002195593 /gi=224067736 /ug=Tgu.3338 /len=1321	\N	PREDICTED: ring finger protein 130 [Taeniopygia guttata]	Full_Length
21_Locus_10549_Transcript_1/1_Confidence_1.000_Length_215	\N	\N	\N	\N	\N	Non Full_Length
21_Locus_1055_Transcript_1/1_Confidence_1.000_Length_843	\N	PREDICTED: Gallus gallus hypothetical gene supported by CR387102 (LOC427412), mRNA /cds=p(249,1643) /gb=XM_430510 /gi=118103638 /ug=Gga.16754 /len=1827	PREDICTED: Taeniopygia guttata hypothetical protein LOC100231965 (LOC100231965), mRNA /cds=p(1,1311) /gb=XM_002190054 /gi=224090195 /ug=Tgu.5531 /len=1438	\N	PREDICTED: hypothetical protein [Taeniopygia guttata]	Putative
21_Locus_10550_Transcript_1/1_Confidence_1.000_Length_243	G1148P37FN7.T0 Anolis carolinensis pooled normalized testes cDNA library Anolis carolinensis cDNA, mRNA sequence /gb=FG787558 /gi=190314766 /ug=Acr.42793 /len=861	PREDICTED: Gallus gallus RAB3B, member RAS oncogene family (RAB3B), mRNA /cds=p(172,831) /gb=XM_422470 /gi=118094546 /ug=Gga.9853 /len=2201	SB03013B2G02.f1 Normalized subtracted Keck-Tagu Library SB03 Taeniopygia guttata cDNA clone SB03013B2G02.f1 5, mRNA sequence /clone=SB03013B2G02.f1 /clone_end=5' /gb=DV949390 /gi=83292898 /ug=Tgu.19240 /len=788	\N	PREDICTED: ras-related protein Rab-3D-like [Equus caballus]	Non Full_Length
21_Locus_10551_Transcript_1/1_Confidence_1.000_Length_471	\N	PREDICTED: Gallus gallus similar to KIAA1440 (LOC416461), mRNA /cds=p(1,6342) /gb=XM_414768 /gi=118097765 /ug=Gga.23658 /len=6846	PREDICTED: Taeniopygia guttata similar to KIAA1440 (LOC100223218), partial mRNA /cds=p(1,6333) /gb=XM_002191165 /gi=224070411 /ug=Tgu.5573 /len=6820	\N	PREDICTED: similar to KIAA1440, partial [Taeniopygia guttata]	Non Full_Length
21_Locus_10552_Transcript_2/2_Confidence_1.000_Length_1332	\N	Gallus gallus mRNA for hypothetical protein, clone 17j18 /cds=p(1654,4872) /gb=AJ851686 /gi=60098978 /ug=Gga.9382 /len=5024	\N	\N	hypothetical protein RCJMB04_7m7 [Gallus gallus]	Non Full_Length
21_Locus_10553_Transcript_1/1_Confidence_1.000_Length_179	G1144P343FB11.T0 Anolis carolinensis pooled normalized embryo cDNA library Anolis carolinensis cDNA, mRNA sequence /gb=FG693968 /gi=190221468 /ug=Acr.17469 /len=865	603216896F1 CSEQRBN14 Gallus gallus cDNA clone ChEST204p23 5', mRNA sequence /clone=ChEST204p23 /clone_end=5' /gb=BU451918 /gi=25941229 /ug=Gga.28492 /len=938	\N	\N	PREDICTED: poliovirus receptor-related protein 3 isoform 1 [Monodelphis domestica]	Full_Length
21_Locus_10554_Transcript_1/1_Confidence_1.000_Length_1129	G1144P344RC4.T0 Anolis carolinensis pooled normalized embryo cDNA library Anolis carolinensis cDNA, mRNA sequence /gb=FG718968 /gi=190248524 /ug=Acr.24423 /len=725	PREDICTED: Gallus gallus hypothetical LOC420650 (LOC420650), mRNA /cds=p(77,1900) /gb=XM_418749 /gi=118086039 /ug=Gga.30739 /len=2482	\N	\N	PREDICTED: shugoshin-like 1-like [Ornithorhynchus anatinus]	Non Full_Length
21_Locus_10555_Transcript_1/1_Confidence_1.000_Length_197	\N	\N	\N	\N	\N	Putative
21_Locus_10556_Transcript_1/1_Confidence_1.000_Length_164	\N	\N	\N	\N	\N	Full_Length
21_Locus_10557_Transcript_1/1_Confidence_1.000_Length_1050	G1147P357FO8.T0 Anolis carolinensis pooled normalized regenerating tail cDNA library Anolis carolinensis cDNA, mRNA sequence /gb=FG776537 /gi=190304133 /ug=Acr.19055 /len=834	Gallus gallus syntaxin 1-binding protein mRNA, complete cds /cds=p(1,1785) /gb=AY509605 /gi=40950627 /ug=Gga.11322 /len=1789	SB05020B2F11.f1 Normalized subtracted Keck-Tagu Library SB05 Taeniopygia guttata cDNA clone SB05020B2F11.f1 5, mRNA sequence /clone=SB05020B2F11.f1 /clone_end=5' /gb=FE726380 /gi=169914466 /ug=Tgu.5365 /len=836	\N	Syntaxin binding protein 1 variant [Homo sapiens]	Non Full_Length
21_Locus_10558_Transcript_1/1_Confidence_1.000_Length_900	G1143P314FE14.T0 Anolis carolinensis pooled normalized Dewlap cDNA Library Anolis carolinensis cDNA, mRNA sequence /gb=FG672784 /gi=190198565 /ug=Acr.11039 /len=901	PREDICTED: Gallus gallus SET domain containing 2 (SETD2), mRNA /cds=p(1,7065) /gb=XM_418510 /gi=118085492 /ug=Gga.10543 /len=7484	SB05023A1H10.f1 Normalized subtracted Keck-Tagu Library SB05 Taeniopygia guttata cDNA clone SB05023A1H10.f1 5, mRNA sequence /clone=SB05023A1H10.f1 /clone_end=5' /gb=FE727163 /gi=169911560 /ug=Tgu.6593 /len=797	\N	Chain A, Solution Structure Of The Hset2HYPB SRI DOMAIN	Non Full_Length
21_Locus_10559_Transcript_1/1_Confidence_1.000_Length_113	\N	\N	\N	\N	\N	Non Full_Length
21_Locus_1056_Transcript_1/1_Confidence_1.000_Length_3410	G1143P321FM19.T0 Anolis carolinensis pooled normalized Dewlap cDNA Library Anolis carolinensis cDNA, mRNA sequence /gb=FG685993 /gi=190215096 /ug=Acr.2249 /len=879	Gallus gallus matrin 3 (MATR3), mRNA /cds=p(328,3036) /gb=NM_204147 /gi=45383821 /ug=Gga.1968 /len=3405	PREDICTED: Taeniopygia guttata matrin 3, transcript variant 1 (LOC100232255), mRNA /cds=p(295,3006) /gb=XM_002187045 /gi=224068401 /ug=Tgu.7188 /len=4013	\N	PREDICTED: matrin-3-like [Meleagris gallopavo]	Full_Length
21_Locus_10563_Transcript_1/1_Confidence_1.000_Length_841	G1142P318FF13.T0 Anolis carolinensis pooled normalized Brain cDNA Library Anolis carolinensis cDNA, mRNA sequence /gb=FG650094 /gi=190154667 /ug=Acr.612 /len=902	PREDICTED: Gallus gallus hypothetical LOC416144 (LOC416144), mRNA /cds=p(16,864) /gb=XM_414475 /gi=118097379 /ug=Gga.27880 /len=1073	PREDICTED: Taeniopygia guttata zinc finger protein 346-like (LOC100190129), mRNA /cds=p(18,869) /gb=XM_002197204 /gi=224067516 /ug=Tgu.10885 /len=1686	\N	PREDICTED: zinc finger protein 346-like [Anolis carolinensis]	Non Full_Length
21_Locus_10564_Transcript_1/1_Confidence_1.000_Length_654	\N	\N	\N	\N	\N	Full_Length
21_Locus_10566_Transcript_1/1_Confidence_1.000_Length_580	G1147P320FO15.T0 Anolis carolinensis pooled normalized regenerating tail cDNA library Anolis carolinensis cDNA, mRNA sequence /gb=FG780961 /gi=190309106 /ug=Acr.41456 /len=840	PREDICTED: Gallus gallus similar to dactylin (LOC770459), mRNA /cds=p(1,1251) /gb=XM_001233792 /gi=118092934 /ug=Gga.11277 /len=1501	\N	\N	PREDICTED: f-box/WD repeat-containing protein 4-like [Meleagris gallopavo]	Non Full_Length
21_Locus_10568_Transcript_1/1_Confidence_1.000_Length_222	\N	\N	\N	\N	\N	Non Full_Length
21_Locus_10569_Transcript_1/1_Confidence_1.000_Length_107	\N	\N	\N	\N	\N	Non Full_Length
21_Locus_10570_Transcript_1/1_Confidence_1.000_Length_1132	\N	gPGC_EST04532 Embryonic gonadal PGC cDNA Library Gallus gallus cDNA 5', mRNA sequence /clone_end=5' /gb=DR414690 /gi=109664666 /ug=Gga.4759 /len=1382	PREDICTED: Taeniopygia guttata similar to Multisynthetase complex auxiliary component p38 (LOC100226087), mRNA /cds=p(1,1299) /gb=XM_002192065 /gi=224070494 /ug=Tgu.298 /len=1436	\N	PREDICTED: aminoacyl tRNA synthase complex-interacting multifunctional protein 2-like [Anolis carolinensis]	Full_Length
21_Locus_10571_Transcript_1/1_Confidence_1.000_Length_758	G1142P321RA19.T0 Anolis carolinensis pooled normalized Brain cDNA Library Anolis carolinensis cDNA, mRNA sequence /gb=FG658000 /gi=190160643 /ug=Acr.5071 /len=900	Gallus gallus finished cDNA, clone ChEST566o24 /gb=CR523064 /gi=48841631 /ug=Gga.1657 /len=988	Taeniopygia guttata clone 0064P0018A03 putative LIM domain only 1 variant 2 mRNA, complete cds /cds=p(536,1006) /gb=DQ214007 /gi=76156720 /ug=Tgu.3216 /len=1357	\N	PREDICTED: putative LIM domain only 1 variant 2 [Taeniopygia guttata] >gi|197127604|gb|ACH44102.1| putative LIM domain only 1 variant 2 [Taeniopygia guttata]	Full_Length
21_Locus_10572_Transcript_1/1_Confidence_1.000_Length_117	\N	PREDICTED: Gallus gallus similar to family with sequence similarity 40, member B (LOC416676), mRNA /cds=p(1,1272) /gb=XM_414972 /gi=118081895 /ug=Gga.13663 /len=2850	PREDICTED: Taeniopygia guttata hypothetical protein LOC100222063 (LOC100222063), mRNA /cds=p(1,2148) /gb=XM_002193564 /gi=224084689 /ug=Tgu.4655 /len=2148	\N	hypothetical protein LOC100158439 [Xenopus laevis] >gi|171846717|gb|AAI61720.1| LOC100158439 protein [Xenopus laevis]	Non Full_Length
21_Locus_10573_Transcript_1/1_Confidence_1.000_Length_274	\N	\N	\N	\N	\N	Full_Length
21_Locus_10574_Transcript_2/2_Confidence_0.875_Length_1097	\N	\N	\N	\N	\N	Full_Length
21_Locus_10575_Transcript_1/1_Confidence_1.000_Length_160	\N	Gallus gallus mRNA for hypothetical protein, clone 13d16 /cds=p(273,1415) /gb=AJ720236 /gi=53132337 /ug=Gga.9033 /len=2270	\N	\N	\N	Non Full_Length
21_Locus_10576_Transcript_1/1_Confidence_1.000_Length_516	G1143P322FO5.T0 Anolis carolinensis pooled normalized Dewlap cDNA Library Anolis carolinensis cDNA, mRNA sequence /gb=FG670804 /gi=190199150 /ug=Acr.10282 /len=843	PREDICTED: Gallus gallus similar to alpha-1-antitrypsin (LOC423435), mRNA /cds=p(37,1350) /gb=XM_421344 /gi=50748651 /ug=Gga.12540 /len=1455	SB03018B2A08.f1 Normalized subtracted Keck-Tagu Library SB03 Taeniopygia guttata cDNA clone SB03018B2A08.f1 5, mRNA sequence /clone=SB03018B2A08.f1 /clone_end=5' /gb=DV950935 /gi=83294444 /ug=Tgu.15400 /len=826	\N	PREDICTED: alpha-1-antitrypsin-like [Meleagris gallopavo]	Non Full_Length
21_Locus_10578_Transcript_1/1_Confidence_1.000_Length_273	\N	\N	\N	\N	\N	Non Full_Length
21_Locus_10579_Transcript_1/2_Confidence_1.000_Length_257	\N	\N	\N	\N	\N	Non Full_Length
21_Locus_1058_Transcript_1/2_Confidence_1.000_Length_2088	\N	PREDICTED: Gallus gallus similar to tumor protein p53 binding protein, 1 (LOC415589), mRNA /cds=p(1,5709) /gb=XM_413957 /gi=118096060 /ug=Gga.39728 /len=5855	\N	\N	PREDICTED: similar to tumor protein p53 binding protein, 1 [Gallus gallus]	Non Full_Length
21_Locus_10581_Transcript_1/1_Confidence_1.000_Length_422	\N	603957492F1 CSEQRBN09 Gallus gallus cDNA clone ChEST927g24 5', mRNA sequence /clone=ChEST927g24 /clone_end=5' /gb=BU423232 /gi=25915908 /ug=Gga.178 /len=700	\N	\N	PREDICTED: interferon-induced guanylate-binding protein 2-like [Meleagris gallopavo]	Full_Length
21_Locus_10582_Transcript_1/1_Confidence_1.000_Length_137	\N	\N	\N	\N	\N	Non Full_Length
21_Locus_10583_Transcript_1/1_Confidence_1.000_Length_209	\N	PREDICTED: Gallus gallus ELMO/CED-12 domain containing 1, transcript variant 2 (ELMOD1), mRNA /cds=p(350,1354) /gb=XM_417165 /gi=118085064 /ug=Gga.11985 /len=2761	0062P0001F12_3' library 62 - subtracted (2 male singers minus single male silent control) - male Taeniopygia guttata cDNA clone 0062P0001F12 3' similar to ELMO domain containing 1, variant 3, mRNA sequence /clone=0062P0001F12 /clone_end=3' /gb=DV579533 /gi=78440910 /ug=Tgu.7859 /len=853	\N	\N	Full_Length
21_Locus_10586_Transcript_1/1_Confidence_1.000_Length_441	\N	Gallus gallus mRNA for hypothetical protein, clone 3m22 /cds=p(66,2165) /gb=AJ851480 /gi=60098566 /ug=Gga.18942 /len=3652	PREDICTED: Taeniopygia guttata similar to KIAA0837 protein (LOC100229545), mRNA /cds=p(11,2161) /gb=XM_002191334 /gi=224068118 /ug=Tgu.8702 /len=2161	\N	PREDICTED: long-chain-fatty-acid--CoA ligase 1-like [Anolis carolinensis]	Non Full_Length
21_Locus_10587_Transcript_1/1_Confidence_1.000_Length_456	\N	\N	\N	\N	\N	Non Full_Length
21_Locus_10588_Transcript_1/1_Confidence_1.000_Length_320	\N	\N	\N	\N	\N	Full_Length
21_Locus_10592_Transcript_1/1_Confidence_1.000_Length_836	\N	Gallus gallus mRNA for hypothetical protein, clone 24j22 /cds=p(170,1477) /gb=AJ720746 /gi=53135204 /ug=Gga.13325 /len=2758	PREDICTED: Taeniopygia guttata F-box protein 9 (LOC100227908), mRNA /cds=p(149,1363) /gb=XM_002195638 /gi=224048626 /ug=Tgu.18574 /len=1846	\N	F-box protein 9 [Meleagris gallopavo]	Non Full_Length
21_Locus_10596_Transcript_1/1_Confidence_1.000_Length_1274	\N	\N	\N	\N	\N	Full_Length
21_Locus_10597_Transcript_1/1_Confidence_1.000_Length_400	\N	\N	\N	\N	\N	Non Full_Length
21_Locus_10598_Transcript_1/1_Confidence_1.000_Length_442	\N	\N	\N	\N	\N	Full_Length
21_Locus_10599_Transcript_1/1_Confidence_1.000_Length_1531	\N	\N	\N	\N	predicted protein [Nematostella vectensis] >gi|156213389|gb|EDO34411.1| predicted protein [Nematostella vectensis]	Full_Length
21_Locus_106_Transcript_3/3_Confidence_0.571_Length_1125	G1147P348FC14.T0 Anolis carolinensis pooled normalized regenerating tail cDNA library Anolis carolinensis cDNA, mRNA sequence /gb=FG768036 /gi=190297217 /ug=Acr.36487 /len=835	Gallus gallus finished cDNA, clone ChEST805a5 /gb=CR524297 /gi=48843022 /ug=Gga.21059 /len=966	PREDICTED: Taeniopygia guttata similar to protein arginine methyltransferase 3 (LOC100219667), mRNA /cds=p(30,1574) /gb=XM_002187322 /gi=224052052 /ug=Tgu.879 /len=2098	\N	protein arginine N-methyltransferase 1 [Xenopus (Silurana) tropicalis] >gi|49257756|gb|AAH74614.1| protein arginine methyltransferase 1 [Xenopus (Silurana) tropicalis]	Full_Length
21_Locus_1060_Transcript_1/1_Confidence_1.000_Length_1671	G1144P337FP1.T0 Anolis carolinensis pooled normalized embryo cDNA library Anolis carolinensis cDNA, mRNA sequence /gb=FG700311 /gi=190231057 /ug=Acr.1281 /len=833	PREDICTED: Gallus gallus similar to 54 kDa vacuolar H(+)-ATPase subunit (LOC426199), mRNA /cds=p(84,1421) /gb=XM_423862 /gi=118086979 /ug=Gga.22046 /len=1421	PREDICTED: Taeniopygia guttata similar to ATPase, H+ transporting, lysosomal 50/57kDa, V1 subunit H (LOC100220186), mRNA /cds=p(137,1579) /gb=XM_002197557 /gi=224046239 /ug=Tgu.5873 /len=2528	\N	V-type proton ATPase subunit H [Gallus gallus]	Non Full_Length
21_Locus_10601_Transcript_1/1_Confidence_1.000_Length_463	\N	\N	\N	\N	\N	Full_Length
21_Locus_10604_Transcript_1/1_Confidence_1.000_Length_247	\N	\N	\N	\N	\N	Non Full_Length
21_Locus_10608_Transcript_1/1_Confidence_1.000_Length_317	\N	\N	\N	\N	\N	Non Full_Length
21_Locus_10609_Transcript_1/1_Confidence_1.000_Length_208	\N	\N	\N	\N	\N	Full_Length
21_Locus_1061_Transcript_1/1_Confidence_1.000_Length_114	\N	\N	\N	\N	\N	Non Full_Length
21_Locus_10611_Transcript_1/1_Confidence_1.000_Length_248	\N	\N	\N	\N	\N	Non Full_Length
21_Locus_10612_Transcript_1/1_Confidence_1.000_Length_378	G1145P314RO20.T0 Anolis carolinensis pooled normalized mixed organ cDNA library Anolis carolinensis cDNA, mRNA sequence /gb=FG744342 /gi=190268926 /ug=Acr.30943 /len=868	GGEZSM1002B04.g Somite associated with neural tube - SM1 Gallus gallus cDNA clone GGEZSM1002B04, mRNA sequence /clone=GGEZSM1002B04 /gb=CD760892 /gi=32372370 /ug=Gga.43719 /len=681	PREDICTED: Taeniopygia guttata hypothetical protein LOC100232723, transcript variant 1 (LOC100232723), mRNA /cds=p(121,705) /gb=XM_002197243 /gi=224048681 /ug=Tgu.6868 /len=1501	\N	PREDICTED: hypothetical protein [Vitis vinifera] >gi|147841343|emb|CAN60178.1| hypothetical protein VITISV_011364 [Vitis vinifera]	Non Full_Length
21_Locus_10613_Transcript_1/1_Confidence_1.000_Length_324	\N	\N	\N	\N	\N	Full_Length
21_Locus_10614_Transcript_1/1_Confidence_1.000_Length_144	G1146P341FI13.T0 Anolis carolinensis pooled normalized ovary cDNA library Anolis carolinensis cDNA, mRNA sequence /gb=FG747933 /gi=190276249 /ug=Acr.26826 /len=891	\N	PREDICTED: Taeniopygia guttata similar to ubiquitin specific protease 16, transcript variant 1 (LOC100224800), mRNA /cds=p(1,2448) /gb=XM_002189817 /gi=224044359 /ug=Tgu.6316 /len=2448	\N	PREDICTED: ubiquitin carboxyl-terminal hydrolase 16-like isoform 1 [Anolis carolinensis]	Full_Length
21_Locus_10615_Transcript_1/1_Confidence_1.000_Length_175	G1146P341FI13.T0 Anolis carolinensis pooled normalized ovary cDNA library Anolis carolinensis cDNA, mRNA sequence /gb=FG747933 /gi=190276249 /ug=Acr.26826 /len=891	PREDICTED: Gallus gallus similar to ubiquitin specific protease 16 (LOC418485), mRNA /cds=p(41,2473) /gb=XM_416693 /gi=118083791 /ug=Gga.38263 /len=2675	PREDICTED: Taeniopygia guttata similar to ubiquitin specific protease 16, transcript variant 1 (LOC100224800), mRNA /cds=p(1,2448) /gb=XM_002189817 /gi=224044359 /ug=Tgu.6316 /len=2448	\N	Chain A, Solution Structure Of Ubp-M Znf-Ubp Domain	Non Full_Length
21_Locus_10616_Transcript_1/1_Confidence_1.000_Length_1305	G1143P313FN2.T0 Anolis carolinensis pooled normalized Dewlap cDNA Library Anolis carolinensis cDNA, mRNA sequence /gb=FG684078 /gi=190214395 /ug=Acr.14561 /len=862	RJB120H10.ab1 RJtestis Gallus gallus cDNA 5', mRNA sequence /clone_end=5' /gb=CN236396 /gi=46340140 /ug=Gga.31824 /len=635	PREDICTED: Taeniopygia guttata ubiquitin-conjugating enzyme E2B (RAD6 homolog)-like (LOC100190681), mRNA /cds=p(72,530) /gb=XM_002189398 /gi=224068087 /ug=Tgu.10842 /len=1051	\N	PREDICTED: ubiquitin-conjugating enzyme E2 S-like [Anolis carolinensis]	Full_Length
21_Locus_10617_Transcript_1/1_Confidence_1.000_Length_172	\N	\N	\N	\N	\N	Non Full_Length
21_Locus_10618_Transcript_1/1_Confidence_1.000_Length_251	\N	\N	\N	\N	\N	Full_Length
21_Locus_10619_Transcript_1/1_Confidence_1.000_Length_703	\N	\N	PREDICTED: Taeniopygia guttata protein phosphatase 1, regulatory (inhibitor) subunit 13B (LOC100228636), mRNA /cds=p(1,3279) /gb=XM_002200584 /gi=224051780 /ug=Tgu.10459 /len=4773	\N	\N	Full_Length
21_Locus_10622_Transcript_1/1_Confidence_1.000_Length_770	\N	PREDICTED: Gallus gallus similar to mKIAA0161 protein (LOC421922), mRNA /cds=p(1,945) /gb=XM_419938 /gi=118088987 /ug=Gga.30817 /len=1365	\N	\N	PREDICTED: RING finger protein 31-like, partial [Anolis carolinensis]	Non Full_Length
21_Locus_10623_Transcript_1/1_Confidence_1.000_Length_493	\N	Gallus gallus cyclin L2 (CCNL1), mRNA /cds=p(12,1616) /gb=NM_204470 /gi=167860121 /ug=Gga.29650 /len=2489	PREDICTED: Taeniopygia guttata cyclin L2 (LOC100230169), mRNA /cds=p(1,1557) /gb=XM_002194108 /gi=224079855 /ug=Tgu.18963 /len=1557	\N	\N	Non Full_Length
21_Locus_10625_Transcript_1/1_Confidence_1.000_Length_696	G1147P324FP17.T0 Anolis carolinensis pooled normalized regenerating tail cDNA library Anolis carolinensis cDNA, mRNA sequence /gb=FG777998 /gi=190309797 /ug=Acr.40531 /len=812	Gallus gallus finished cDNA, clone ChEST211p12 /gb=CR353100 /gi=45423891 /ug=Gga.14161 /len=961	Taeniopygia guttata clone 0061P0013F02 putative BBP-like protein 1 mRNA, complete cds /cds=p(42,239) /gb=DQ216224 /gi=76159643 /ug=Tgu.19346 /len=939	\N	PREDICTED: TM2 domain-containing protein 2-like [Loxodonta africana]	Full_Length
21_Locus_10627_Transcript_1/1_Confidence_1.000_Length_413	\N	\N	PREDICTED: Taeniopygia guttata glyceraldehyde-3-phosphate dehydrogenase-like (LOC100190636), mRNA /cds=p(140,1141) /gb=XM_002197194 /gi=224043902 /ug=Tgu.7425 /len=1382	\N	glyceraldehyde-3-phosphate dehydrogenase A subunit [Hypericum perforatum]	Non Full_Length
21_Locus_10628_Transcript_1/1_Confidence_1.000_Length_336	G1142P323FB6.T0 Anolis carolinensis pooled normalized Brain cDNA Library Anolis carolinensis cDNA, mRNA sequence /gb=FG652613 /gi=190152097 /ug=Acr.2516 /len=871	PREDICTED: Gallus gallus hypothetical LOC431057 (LOC431057), partial mRNA /cds=p(1,1109) /gb=XM_428609 /gi=118113301 /ug=Gga.26930 /len=1261	PREDICTED: Taeniopygia guttata similar to hCG2008146 (LOC100231142), mRNA /cds=p(1,3801) /gb=XM_002189312 /gi=224072656 /ug=Tgu.15041 /len=4267	\N	PREDICTED: similar to zinc finger protein [Taeniopygia guttata]	Non Full_Length
21_Locus_10629_Transcript_1/1_Confidence_1.000_Length_839	G1143P333FL14.T0 Anolis carolinensis pooled normalized Dewlap cDNA Library Anolis carolinensis cDNA, mRNA sequence /gb=FG674797 /gi=190202762 /ug=Acr.11707 /len=769	Gallus gallus mRNA for hypothetical protein, clone 17c23 /cds=p(706,4257) /gb=AJ720413 /gi=53133485 /ug=Gga.1914 /len=4409	SB05008A1F02.f1 Normalized subtracted Keck-Tagu Library SB05 Taeniopygia guttata cDNA clone SB05008A1F02.f1 5, mRNA sequence /clone=SB05008A1F02.f1 /clone_end=5' /gb=FE722012 /gi=169909607 /ug=Tgu.17113 /len=698	\N	PREDICTED: Bloom syndrome protein homolog [Meleagris gallopavo]	Non Full_Length
21_Locus_10630_Transcript_1/1_Confidence_1.000_Length_622	\N	PREDICTED: Gallus gallus sodium channel, voltage-gated, type III, beta (SCN3B), mRNA /cds=p(1,648) /gb=XM_417884 /gi=118101899 /ug=Gga.10168 /len=1047	SB03053A1D06.f1 Normalized subtracted Keck-Tagu Library SB03 Taeniopygia guttata cDNA clone SB03053A1D06.f1 5, mRNA sequence /clone=SB03053A1D06.f1 /clone_end=5' /gb=FE713181 /gi=169900404 /ug=Tgu.9786 /len=822	\N	PREDICTED: sodium channel subunit beta-1-like [Anolis carolinensis]	Non Full_Length
21_Locus_10631_Transcript_1/1_Confidence_1.000_Length_177	\N	\N	\N	\N	\N	Non Full_Length
21_Locus_10632_Transcript_1/1_Confidence_1.000_Length_1557	\N	\N	0061P0012H11_3' library 61 - subtracted (Single male minus single female) - male Taeniopygia guttata cDNA clone 0061P0012H11 3' similar to Cas-associated zinc finger protein, mRNA sequence /clone=0061P0012H11 /clone_end=3' /gb=DV576895 /gi=78438256 /ug=Tgu.7055 /len=646	\N	\N	Full_Length
21_Locus_10633_Transcript_1/1_Confidence_1.000_Length_235	\N	\N	\N	\N	PREDICTED: LOW QUALITY PROTEIN: protein PRRC2A-like [Monodelphis domestica]	Non Full_Length
21_Locus_10634_Transcript_1/1_Confidence_1.000_Length_342	\N	\N	\N	\N	\N	Full_Length
21_Locus_10635_Transcript_1/1_Confidence_1.000_Length_1186	\N	PREDICTED: Gallus gallus similar to TID1 (LOC416671), mRNA /cds=p(1,1206) /gb=XM_414967 /gi=118098175 /ug=Gga.39415 /len=3234	\N	\N	PREDICTED: similar to DnaJ protein Tid-1 [Taeniopygia guttata]	Non Full_Length
21_Locus_10637_Transcript_1/1_Confidence_1.000_Length_631	\N	PREDICTED: Gallus gallus similar to megakaryocyte-associated tyrosine kinase (LOC769076), mRNA /cds=p(136,1479) /gb=XM_001232094 /gi=118103088 /ug=Gga.37229 /len=1927	PREDICTED: Taeniopygia guttata similar to megakaryocyte-associated tyrosine kinase (LOC100229024), mRNA /cds=p(1,1344) /gb=XM_002189826 /gi=224087250 /ug=Tgu.16429 /len=1814	\N	PREDICTED: tyrosine-protein kinase CSK-like [Meleagris gallopavo]	Non Full_Length
21_Locus_10639_Transcript_1/1_Confidence_1.000_Length_334	\N	Contig1574 WL/RJ Phraped ESTs Gallus gallus cDNA 5', mRNA sequence /clone_end=5' /gb=CO635423 /gi=50538646 /ug=Gga.28554 /len=831	Taeniopygia guttata clone 0058P0002F06 putative RIKEN cDNA 1700037H04 mRNA, complete cds /cds=p(88,618) /gb=DQ213065 /gi=76152424 /ug=Tgu.1 /len=1074	\N	chromosome 20 open reading frame 27 [Xenopus (Silurana) tropicalis] >gi|82181834|sp|Q68FA2.1|CT027_XENTR RecName: Full=UPF0687 protein C20orf27 homolog >gi|51258171|gb|AAH79940.1| MGC79618 protein [Xenopus (Silurana) tropicalis]	Non Full_Length
21_Locus_10640_Transcript_1/1_Confidence_1.000_Length_1714	G1144P331FO19.T0 Anolis carolinensis pooled normalized embryo cDNA library Anolis carolinensis cDNA, mRNA sequence /gb=FG692693 /gi=190225072 /ug=Acr.17114 /len=850	gPGC_EST01792 Embryonic gonadal PGC cDNA Library Gallus gallus cDNA 5', mRNA sequence /clone_end=5' /gb=DR411950 /gi=109661926 /ug=Gga.3155 /len=1361	PREDICTED: Taeniopygia guttata protein kinase (cAMP-dependent, catalytic) inhibitor alpha (LOC100225995), mRNA /cds=p(8,238) /gb=XM_002199527 /gi=224046404 /ug=Tgu.14830 /len=944	\N	cAMP-dependent protein kinase inhibitor alpha [Gallus gallus] >gi|8134507|sp|Q90641.3|IPKA_CHICK RecName: Full=cAMP-dependent protein kinase inhibitor alpha; Short=PKI-alpha; AltName: Full=cAMP-dependent protein kinase inhibitor, kidney isoform >gi|632652|gb|AAA86697.1| cAMP-dependent protein kinase inhibitor protein [Gallus gallus]	Full_Length
21_Locus_10641_Transcript_1/1_Confidence_1.000_Length_237	\N	\N	\N	\N	\N	Full_Length
21_Locus_10642_Transcript_1/1_Confidence_1.000_Length_1878	G1147P317FE1.T0 Anolis carolinensis pooled normalized regenerating tail cDNA library Anolis carolinensis cDNA, mRNA sequence /gb=FG773078 /gi=190300160 /ug=Acr.11746 /len=841	PREDICTED: Gallus gallus similar to p85 beta subunit of phosphatidyl-inositol-3-kinase (LOC771142), mRNA /cds=p(477,2690) /gb=XM_001233340 /gi=118103300 /ug=Gga.34354 /len=3585	\N	\N	PREDICTED: similar to p85 beta subunit of phosphatidyl-inositol-3-kinase [Gallus gallus]	Non Full_Length
21_Locus_10643_Transcript_1/1_Confidence_1.000_Length_313	\N	\N	\N	\N	\N	Non Full_Length
21_Locus_10645_Transcript_1/1_Confidence_1.000_Length_167	\N	\N	\N	\N	\N	Non Full_Length
21_Locus_10649_Transcript_1/1_Confidence_1.000_Length_594	\N	603497021F1 CSEQCHN65 Gallus gallus cDNA clone ChEST408i6 5', mRNA sequence /clone=ChEST408i6 /clone_end=5' /gb=BU331529 /gi=25839530 /ug=Gga.44110 /len=959	PREDICTED: Taeniopygia guttata similar to tRNA methyltransferase 6 (LOC100223291), mRNA /cds=p(3,1451) /gb=XM_002199528 /gi=224046948 /ug=Tgu.2592 /len=2065	\N	PREDICTED: tRNA (adenine-N(1)-)-methyltransferase non-catalytic subunit TRM6 [Ornithorhynchus anatinus]	Non Full_Length
21_Locus_10652_Transcript_1/1_Confidence_1.000_Length_264	\N	PREDICTED: Gallus gallus ATPase family, AAA domain containing 3A (ATAD3A), mRNA /cds=p(1,1806) /gb=XM_417573 /gi=118101027 /ug=Gga.19048 /len=1806	PREDICTED: Taeniopygia guttata ATPase family, AAA domain containing 3A (LOC100222621), mRNA /cds=p(22,1836) /gb=XM_002197496 /gi=224079841 /ug=Tgu.17038 /len=1972	\N	ATPase family, AAA domain containing 3A [Homo sapiens]	Non Full_Length
21_Locus_10653_Transcript_1/1_Confidence_1.000_Length_225	\N	\N	\N	\N	\N	Non Full_Length
21_Locus_10654_Transcript_1/1_Confidence_1.000_Length_167	G1143P323FD24.T0 Anolis carolinensis pooled normalized Dewlap cDNA Library Anolis carolinensis cDNA, mRNA sequence /gb=FG677787 /gi=190204086 /ug=Acr.12642 /len=820	PREDICTED: Gallus gallus hypothetical LOC424346 (LOC424346), mRNA /cds=p(1,1878) /gb=XM_422189 /gi=118094018 /ug=Gga.38421 /len=1946	PREDICTED: Taeniopygia guttata similar to DEAD (Asp-Glu-Ala-Asp) box polypeptide 59 (LOC100222988), mRNA /cds=p(1,1869) /gb=XM_002193146 /gi=224057082 /ug=Tgu.16695 /len=2072	\N	PREDICTED: similar to DEAD (Asp-Glu-Ala-Asp) box polypeptide 59 [Taeniopygia guttata]	Non Full_Length
21_Locus_10655_Transcript_1/1_Confidence_1.000_Length_784	\N	\N	\N	\N	\N	Full_Length
21_Locus_10656_Transcript_1/2_Confidence_1.000_Length_655	\N	\N	\N	\N	\N	Full_Length
21_Locus_10658_Transcript_1/1_Confidence_1.000_Length_169	\N	\N	\N	\N	\N	Non Full_Length
21_Locus_10662_Transcript_1/1_Confidence_1.000_Length_378	G1146P335FN6.T0 Anolis carolinensis pooled normalized ovary cDNA library Anolis carolinensis cDNA, mRNA sequence /gb=FG753346 /gi=190280406 /ug=Acr.2809 /len=884	Gallus gallus mRNA for hypothetical protein, clone 15f9 /cds=p(126,983) /gb=AJ720325 /gi=53133309 /ug=Gga.4905 /len=2579	PREDICTED: Taeniopygia guttata CCR4-NOT transcription complex, subunit 7 (LOC100224176), mRNA /cds=p(91,948) /gb=XM_002194115 /gi=224049851 /ug=Tgu.19020 /len=1198	\N	BTG1 binding factor 1 [Homo sapiens]	Non Full_Length
21_Locus_10663_Transcript_1/1_Confidence_1.000_Length_479	G1144P31RC3.T0 Anolis carolinensis pooled normalized embryo cDNA library Anolis carolinensis cDNA, mRNA sequence /gb=FG719588 /gi=190248272 /ug=Acr.24597 /len=734	gonad_EST07776 Embryonic gonad cDNA Library Gallus gallus cDNA 5', mRNA sequence /clone_end=5' /gb=CV860285 /gi=82788684 /ug=Gga.8284 /len=1275	Taeniopygia guttata clone 0058P0032D11 putative NADH dehydrogenase Fe-S protein 6 mRNA, complete cds /cds=p(11,397) /gb=DQ214674 /gi=76158077 /ug=Tgu.19413 /len=492	\N	PREDICTED: similar to mitochondrial complex I subunit NDUFS6 [Gallus gallus]	Full_Length
21_Locus_10665_Transcript_1/1_Confidence_1.000_Length_464	\N	PREDICTED: Gallus gallus similar to SPOP (LOC425528), mRNA /cds=p(138,1262) /gb=XM_423281 /gi=118102884 /ug=Gga.28965 /len=2356	PREDICTED: Taeniopygia guttata similar to speckle-type POZ protein-like, transcript variant 2 (LOC100227139), mRNA /cds=p(58,1236) /gb=XM_002198316 /gi=224056115 /ug=Tgu.9616 /len=1933	\N	speckle-type POZ protein, isoform CRA_a [Mus musculus]	Full_Length
21_Locus_10666_Transcript_1/1_Confidence_1.000_Length_1141	\N	\N	\N	\N	\N	Non Full_Length
21_Locus_10667_Transcript_2/2_Confidence_0.500_Length_246	\N	\N	\N	\N	\N	Non Full_Length
21_Locus_10668_Transcript_1/1_Confidence_1.000_Length_2317	G1146P342FC16.T0 Anolis carolinensis pooled normalized ovary cDNA library Anolis carolinensis cDNA, mRNA sequence /gb=FG752032 /gi=190282840 /ug=Acr.32953 /len=868	PREDICTED: Gallus gallus similar to 30kDa splicing factor; SPF 30 (LOC423889), mRNA /cds=p(135,851) /gb=XM_421753 /gi=118092984 /ug=Gga.21189 /len=2500	SB03043B1E10.f1 Normalized subtracted Keck-Tagu Library SB03 Taeniopygia guttata cDNA clone SB03043B1E10.f1 5, mRNA sequence /clone=SB03043B1E10.f1 /clone_end=5' /gb=DV959097 /gi=83302645 /ug=Tgu.696 /len=766	\N	survival motor neuron domain containing 1, isoform CRA_b [Mus musculus]	Full_Length
21_Locus_10669_Transcript_1/1_Confidence_1.000_Length_623	\N	Gallus gallus finished cDNA, clone ChEST852p13 /gb=CR388627 /gi=46427242 /ug=Gga.5959 /len=1109	SB03020B1D07.f1 Normalized subtracted Keck-Tagu Library SB03 Taeniopygia guttata cDNA clone SB03020B1D07.f1 5, mRNA sequence /clone=SB03020B1D07.f1 /clone_end=5' /gb=DV951556 /gi=83295065 /ug=Tgu.1198 /len=805	\N	\N	Non Full_Length
21_Locus_10671_Transcript_1/1_Confidence_1.000_Length_296	\N	\N	\N	\N	\N	Non Full_Length
21_Locus_10672_Transcript_1/1_Confidence_1.000_Length_268	\N	603583668F1 CSEQCHN75 Gallus gallus cDNA clone ChEST536g18 5', mRNA sequence /clone=ChEST536g18 /clone_end=5' /gb=BU386490 /gi=25894491 /ug=Gga.5441 /len=1059	PREDICTED: Taeniopygia guttata hypothetical protein LOC100221804 (LOC100221804), mRNA /cds=p(1,894) /gb=XM_002188971 /gi=224058744 /ug=Tgu.10018 /len=1163	\N	PREDICTED: oxidoreductase HTATIP2-like [Anolis carolinensis]	Non Full_Length
21_Locus_10674_Transcript_1/1_Confidence_1.000_Length_463	\N	\N	\N	\N	\N	Non Full_Length
21_Locus_10675_Transcript_1/1_Confidence_1.000_Length_375	\N	Gallus gallus mRNA for hypothetical protein, clone 2e16 /cds=p(348,1373) /gb=AJ851416 /gi=60098438 /ug=Gga.8864 /len=3385	PREDICTED: Taeniopygia guttata adenosylmethionine decarboxylase 1 (LOC100222449), mRNA /cds=p(354,1379) /gb=XM_002194017 /gi=224048306 /ug=Tgu.2196 /len=3409	\N	PREDICTED: S-adenosylmethionine decarboxylase proenzyme-like [Ornithorhynchus anatinus]	Non Full_Length
21_Locus_10676_Transcript_1/1_Confidence_1.000_Length_343	\N	Gallus gallus branched chain keto acid dehydrogenase E1, beta polypeptide (maple syrup urine disease) (BCKDHB), nuclear gene encoding mitochondrial protein, mRNA /cds=p(4,1182) /gb=NM_204657 /gi=45382816 /ug=Gga.3355 /len=1543	PREDICTED: Taeniopygia guttata branched chain keto acid dehydrogenase E1, beta polypeptide (maple syrup urine disease) (LOC100229803), mRNA /cds=p(1,1446) /gb=XM_002189380 /gi=224048501 /ug=Tgu.3875 /len=1651	\N	branched chain keto acid dehydrogenase E1, beta polypeptide [Homo sapiens] >gi|71297038|gb|AAH34481.1| BCKDHB protein [Homo sapiens] >gi|119569083|gb|EAW48698.1| branched chain keto acid dehydrogenase E1, beta polypeptide (maple syrup urine disease), isoform CRA_b [Homo sapiens]	Non Full_Length
21_Locus_10677_Transcript_1/1_Confidence_1.000_Length_883	\N	\N	\N	\N	\N	Full_Length
21_Locus_10678_Transcript_1/1_Confidence_1.000_Length_932	G1143P332FI2.T0 Anolis carolinensis pooled normalized Dewlap cDNA Library Anolis carolinensis cDNA, mRNA sequence /gb=FG676934 /gi=190203569 /ug=Acr.10592 /len=849	Gallus gallus mRNA for hypothetical protein, clone 2b13 /cds=p(44,1315) /gb=AJ719417 /gi=53127385 /ug=Gga.9794 /len=3196	PREDICTED: Taeniopygia guttata adaptor-related protein complex 2 mu 1 subunit-like, transcript variant 2 (LOC100190171), mRNA /cds=p(1,1320) /gb=XM_002194159 /gi=224060704 /ug=Tgu.7831 /len=2307	\N	PREDICTED: AP-1 complex subunit mu-2-like, partial [Ornithorhynchus anatinus]	Non Full_Length
21_Locus_10679_Transcript_1/1_Confidence_1.000_Length_576	\N	\N	\N	\N	\N	Non Full_Length
21_Locus_10682_Transcript_1/1_Confidence_1.000_Length_150	\N	Gallus gallus ephrin-A6 mRNA, partial cds /cds=p(1,609) /gb=AF317286 /gi=12656587 /ug=Gga.193 /len=981	\N	\N	PREDICTED: ephrin-A5b [Xenopus (Silurana) tropicalis]	Non Full_Length
21_Locus_10683_Transcript_1/1_Confidence_1.000_Length_452	\N	\N	\N	\N	\N	Non Full_Length
21_Locus_10685_Transcript_1/1_Confidence_1.000_Length_537	\N	Gallus gallus finished cDNA, clone ChEST186c4 /gb=CR386678 /gi=46239437 /ug=Gga.161 /len=1327	SB03069B2G04.f1 Normalized subtracted Keck-Tagu Library SB03 Taeniopygia guttata cDNA clone SB03069B2G04.f1 5, mRNA sequence /clone=SB03069B2G04.f1 /clone_end=5' /gb=FE719220 /gi=169904463 /ug=Tgu.1750 /len=616	\N	\N	Full_Length
21_Locus_10686_Transcript_1/1_Confidence_1.000_Length_109	\N	\N	\N	\N	\N	Non Full_Length
21_Locus_10688_Transcript_1/1_Confidence_1.000_Length_415	G1143P321FB22.T0 Anolis carolinensis pooled normalized Dewlap cDNA Library Anolis carolinensis cDNA, mRNA sequence /gb=FG680840 /gi=190207574 /ug=Acr.13584 /len=827	PREDICTED: Gallus gallus similar to Chromodomain helicase DNA binding protein 4 (LOC418278), mRNA /gb=XR_027183 /gi=118083324 /ug=Gga.11742 /len=6203	PREDICTED: Taeniopygia guttata similar to chromodomain helicase DNA binding protein 4 (LOC100232637), mRNA /cds=p(1,5760) /gb=XM_002197049 /gi=224043896 /ug=Tgu.8370 /len=6305	\N	PREDICTED: chromodomain helicase DNA binding protein 3-like [Oryctolagus cuniculus]	Non Full_Length
21_Locus_1069_Transcript_1/1_Confidence_1.000_Length_430	\N	\N	\N	\N	\N	Non Full_Length
21_Locus_10692_Transcript_1/1_Confidence_1.000_Length_149	\N	\N	\N	\N	\N	Non Full_Length
21_Locus_10693_Transcript_1/1_Confidence_1.000_Length_1048	\N	\N	\N	\N	\N	Full_Length
21_Locus_10697_Transcript_1/1_Confidence_1.000_Length_1528	G1144P32FN10.T0 Anolis carolinensis pooled normalized embryo cDNA library Anolis carolinensis cDNA, mRNA sequence /gb=FG687220 /gi=190215674 /ug=Acr.15468 /len=837	Gallus gallus finished cDNA, clone ChEST100d17 /gb=CR353983 /gi=45425863 /ug=Gga.2433 /len=1510	PREDICTED: Taeniopygia guttata sterol carrier protein 2 (LOC100218387), mRNA /cds=p(1,1605) /gb=XM_002197574 /gi=224058222 /ug=Tgu.10602 /len=2397	\N	PREDICTED: hydroxysteroid dehydrogenase-like protein 2-like [Anolis carolinensis]	Full_Length
21_Locus_10699_Transcript_1/1_Confidence_1.000_Length_667	G1147P351FJ20.T0 Anolis carolinensis pooled normalized regenerating tail cDNA library Anolis carolinensis cDNA, mRNA sequence /gb=FG770341 /gi=190298304 /ug=Acr.38014 /len=864	PREDICTED: Gallus gallus similar to DNA polymerase zeta catalytic subunit (LOC428622), mRNA /cds=p(1,9408) /gb=XM_426179 /gi=118088673 /ug=Gga.27070 /len=10419	\N	\N	DNA-dependent DNA polymerase [Homo sapiens]	Non Full_Length
21_Locus_1070_Transcript_1/1_Confidence_1.000_Length_447	\N	PREDICTED: Gallus gallus hypothetical protein LOC772747 (LOC776315), mRNA /gb=XR_026815 /gi=118092333 /ug=Gga.2511 /len=1832	PREDICTED: Taeniopygia guttata ADP-ribosylation factor 6 (LOC100220009), mRNA /cds=p(269,796) /gb=XM_002200625 /gi=224052004 /ug=Tgu.11032 /len=1391	\N	\N	Full_Length
21_Locus_10700_Transcript_1/1_Confidence_1.000_Length_1141	\N	\N	\N	\N	\N	Full_Length
21_Locus_10701_Transcript_1/1_Confidence_1.000_Length_545	\N	\N	\N	\N	\N	Full_Length
21_Locus_10702_Transcript_1/1_Confidence_1.000_Length_623	\N	603817827F1 CSEQCHN52 Gallus gallus cDNA clone ChEST814f8 5', mRNA sequence /clone=ChEST814f8 /clone_end=5' /gb=BU263910 /gi=25533795 /ug=Gga.44704 /len=834	\N	\N	\N	Non Full_Length
21_Locus_10703_Transcript_1/1_Confidence_1.000_Length_262	\N	\N	\N	\N	\N	Non Full_Length
21_Locus_10704_Transcript_1/1_Confidence_1.000_Length_183	\N	PREDICTED: Gallus gallus phosphofurin acidic cluster sorting protein 1 (PACS1), mRNA /cds=p(1,2580) /gb=XM_419325 /gi=118087572 /ug=Gga.15302 /len=3259	\N	\N	PREDICTED: phosphofurin acidic cluster sorting protein 2 [Danio rerio]	Non Full_Length
21_Locus_10705_Transcript_1/1_Confidence_1.000_Length_401	\N	\N	\N	\N	\N	Non Full_Length
21_Locus_10707_Transcript_1/1_Confidence_1.000_Length_444	G1142P316FE20.T0 Anolis carolinensis pooled normalized Brain cDNA Library Anolis carolinensis cDNA, mRNA sequence /gb=FG654595 /gi=190159380 /ug=Acr.3484 /len=833	PREDICTED: Gallus gallus nucleoporin 153kDa (NUP153), mRNA /cds=p(1,4422) /gb=XM_418937 /gi=118086392 /ug=Gga.31506 /len=5094	\N	\N	\N	Full_Length
21_Locus_10709_Transcript_1/1_Confidence_1.000_Length_256	\N	PREDICTED: Gallus gallus hypothetical LOC415972 (LOC415972), mRNA /cds=p(1,1545) /gb=XM_414315 /gi=118096816 /ug=Gga.24764 /len=1779	\N	\N	PREDICTED: ras and EF-hand domain-containing protein-like, partial [Meleagris gallopavo]	Non Full_Length
21_Locus_1071_Transcript_1/1_Confidence_1.000_Length_3256	G1147P354RH15.T0 Anolis carolinensis pooled normalized regenerating tail cDNA library Anolis carolinensis cDNA, mRNA sequence /gb=FG782252 /gi=190306255 /ug=Acr.41882 /len=790	Gallus gallus mRNA for hypothetical protein, clone 34c21 /cds=p(129,1496) /gb=AJ721073 /gi=53136805 /ug=Gga.7968 /len=2058	\N	\N	PREDICTED: nucleobindin-1-like [Anolis carolinensis]	Full_Length
21_Locus_10710_Transcript_1/1_Confidence_1.000_Length_1057	\N	\N	\N	\N	\N	Full_Length
21_Locus_10711_Transcript_1/1_Confidence_1.000_Length_775	\N	\N	\N	\N	\N	Non Full_Length
21_Locus_10712_Transcript_1/1_Confidence_1.000_Length_1106	\N	PREDICTED: Gallus gallus UBX domain containing 8 (UBXD8), mRNA /cds=p(392,1729) /gb=XM_414548 /gi=118097393 /ug=Gga.16396 /len=2334	PREDICTED: Taeniopygia guttata similar to UBX domain containing 8 (LOC100221390), mRNA /cds=p(1,1338) /gb=XM_002197429 /gi=224067537 /ug=Tgu.2651 /len=1968	\N	PREDICTED: Fas associated factor family member 2 [Taeniopygia guttata]	Non Full_Length
21_Locus_10714_Transcript_1/1_Confidence_1.000_Length_333	G1148P317RK7.T0 Anolis carolinensis pooled normalized testes cDNA library Anolis carolinensis cDNA, mRNA sequence /gb=FG787991 /gi=190313569 /ug=Acr.34257 /len=849	Gallus gallus cytochrome P450 2H1 (CYP2H1), mRNA /cds=p(40,1515) /gb=NM_001001616 /gi=48675894 /ug=Gga.858 /len=2845	PREDICTED: Taeniopygia guttata similar to cytochrome P450 2J2 (LOC100217987), mRNA /cds=p(1,1434) /gb=XM_002190498 /gi=224058582 /ug=Tgu.8513 /len=2411	\N	PREDICTED: LOW QUALITY PROTEIN: cytochrome P450 2C23-like [Canis lupus familiaris]	Non Full_Length
21_Locus_10715_Transcript_1/1_Confidence_1.000_Length_298	\N	\N	\N	\N	\N	Full_Length
21_Locus_10716_Transcript_1/1_Confidence_1.000_Length_448	\N	PREDICTED: Gallus gallus similar to CREB-regulated transcription coactivator 1 (Transducer of regulated cAMP response element-binding protein 1) (Transducer of CREB protein 1) (Mucoepidermoid carcinoma translocated protein 1) (LOC771015), mRNA /cds=p(1,1863) /gb=XM_001233251 /gi=118103280 /ug=Gga.13943 /len=4571	\N	\N	PREDICTED: CREB-regulated transcription coactivator 2 [Monodelphis domestica]	Non Full_Length
21_Locus_10718_Transcript_1/1_Confidence_1.000_Length_492	\N	PREDICTED: Gallus gallus hypothetical LOC415388 (LOC415388), mRNA /cds=p(90,5153) /gb=XM_413773 /gi=118095664 /ug=Gga.38678 /len=6611	PREDICTED: Taeniopygia guttata similar to tight junction protein 1 (LOC100231257), mRNA /cds=p(37,5448) /gb=XM_002196419 /gi=224062350 /ug=Tgu.19690 /len=5548	\N	PREDICTED: hypothetical protein [Gallus gallus]	Non Full_Length
21_Locus_10719_Transcript_1/1_Confidence_1.000_Length_963	\N	PREDICTED: Gallus gallus similar to Leucine carboxyl methyltransferase 2 (LOC419072), mRNA /cds=p(1,2235) /gb=XM_417263 /gi=118085289 /ug=Gga.3188 /len=3056	\N	\N	PREDICTED: leucine carboxyl methyltransferase 2-like, partial [Meleagris gallopavo]	Non Full_Length
21_Locus_10721_Transcript_1/1_Confidence_1.000_Length_838	\N	\N	\N	\N	\N	Full_Length
21_Locus_10724_Transcript_1/1_Confidence_1.000_Length_846	\N	PREDICTED: Gallus gallus similar to enhancer of polycomb (LOC420471), mRNA /cds=p(255,2786) /gb=XM_418573 /gi=118085609 /ug=Gga.44850 /len=3030	\N	\N	PREDICTED: LOW QUALITY PROTEIN: enhancer of polycomb homolog 1-like [Meleagris gallopavo]	Non Full_Length
21_Locus_10726_Transcript_1/1_Confidence_1.000_Length_194	\N	\N	\N	\N	\N	Non Full_Length
21_Locus_10728_Transcript_1/1_Confidence_1.000_Length_154	\N	\N	\N	\N	\N	Full_Length
21_Locus_10729_Transcript_1/1_Confidence_1.000_Length_255	\N	\N	\N	\N	\N	Non Full_Length
21_Locus_1073_Transcript_1/1_Confidence_1.000_Length_911	\N	\N	\N	\N	\N	Non Full_Length
21_Locus_10730_Transcript_1/1_Confidence_1.000_Length_816	G1145P323FH4.T0 Anolis carolinensis pooled normalized mixed organ cDNA library Anolis carolinensis cDNA, mRNA sequence /gb=FG741292 /gi=190270434 /ug=Acr.23477 /len=927	Gallus gallus finished cDNA, clone ChEST557o2 /gb=BX934820 /gi=46018370 /ug=Gga.7809 /len=1385	PREDICTED: Taeniopygia guttata hypothetical protein LOC100223250 (LOC100223250), mRNA /cds=p(7,774) /gb=XM_002198285 /gi=224063906 /ug=Tgu.600 /len=954	\N	PREDICTED: hypothetical protein [Gallus gallus]	Putative
21_Locus_10731_Transcript_1/1_Confidence_1.000_Length_1325	\N	BX264202 AGENAE Gallus gallus multi-tissues normalized and once-subtracted cDNA library (gcal) Gallus gallus cDNA clone gcal0014.h.05 5prim, mRNA sequence /clone=gcal0014.h.05 /clone_end=5' /gb=BX264202 /gi=90209335 /ug=Gga.6205 /len=708	\N	\N	PREDICTED: transmembrane protein 98-like [Monodelphis domestica]	Full_Length
21_Locus_10732_Transcript_1/1_Confidence_1.000_Length_920	G1142P311FH8.T0 Anolis carolinensis pooled normalized Brain cDNA Library Anolis carolinensis cDNA, mRNA sequence /gb=FG658496 /gi=190164238 /ug=Acr.5313 /len=848	PREDICTED: Gallus gallus kinesin family member 21A (KIF21A), mRNA /cds=p(1,4971) /gb=XM_415936 /gi=118082126 /ug=Gga.12424 /len=6168	PREDICTED: Taeniopygia guttata similar to kinesin family member 21A (LOC100218735), mRNA /cds=p(35,5011) /gb=XM_002194128 /gi=224093117 /ug=Tgu.18798 /len=5620	\N	KIF21A protein [Homo sapiens]	Non Full_Length
21_Locus_10733_Transcript_1/1_Confidence_1.000_Length_1530	G1148P319FD8.T0 Anolis carolinensis pooled normalized testes cDNA library Anolis carolinensis cDNA, mRNA sequence /gb=FG791003 /gi=190323637 /ug=Acr.12591 /len=910	PREDICTED: Gallus gallus cDNA sequence BC014685 (BC014685), mRNA /cds=p(100,882) /gb=XM_421633 /gi=118092752 /ug=Gga.16915 /len=1399	SB05011B2B10.f1 Normalized subtracted Keck-Tagu Library SB05 Taeniopygia guttata cDNA clone SB05011B2B10.f1 5, mRNA sequence /clone=SB05011B2B10.f1 /clone_end=5' /gb=FE723249 /gi=169915515 /ug=Tgu.16356 /len=803	\N	PREDICTED: transmembrane protein 150A-like [Anolis carolinensis]	Full_Length
21_Locus_10734_Transcript_1/1_Confidence_1.000_Length_138	\N	\N	\N	\N	\N	Non Full_Length
21_Locus_10735_Transcript_1/1_Confidence_1.000_Length_926	\N	\N	\N	\N	\N	Full_Length
21_Locus_10737_Transcript_1/1_Confidence_1.000_Length_1086	G1146P337FO23.T0 Anolis carolinensis pooled normalized ovary cDNA library Anolis carolinensis cDNA, mRNA sequence /gb=FG748136 /gi=190275408 /ug=Acr.1377 /len=884	Gallus gallus mRNA for hypothetical protein, clone 10b16 /cds=p(172,645) /gb=AJ720066 /gi=53130791 /ug=Gga.2564 /len=2581	SB02024A2D06.f1 normalized Keck-Tagu Library SB02 Taeniopygia guttata cDNA clone SB02024A2D06.f1 5, mRNA sequence /clone=SB02024A2D06.f1 /clone_end=5' /gb=CK315281 /gi=44824855 /ug=Tgu.18952 /len=808	\N	AP-1 complex subunit sigma-2 [Bos taurus] >gi|113931322|ref|NP_001039110.1| adaptor-related protein complex 1, sigma 2 subunit [Xenopus (Silurana) tropicalis] >gi|301788734|ref|XP_002929782.1| PREDICTED: AP-1 complex subunit sigma-2-like isoform 1 [Ailuropoda melanoleuca] >gi|21541960|sp|Q9DB50.1|AP1S2_MOUSE RecName: Full=AP-1 complex subunit sigma-2; AltName: Full=Adapter-related protein complex…	Full_Length
21_Locus_10739_Transcript_1/1_Confidence_1.000_Length_688	\N	\N	\N	\N	\N	Non Full_Length
21_Locus_10741_Transcript_1/1_Confidence_1.000_Length_436	\N	603503220F1 CSEQCHN51 Gallus gallus cDNA clone ChEST423h5 5', mRNA sequence /clone=ChEST423h5 /clone_end=5' /gb=BU261834 /gi=25529607 /ug=Gga.27606 /len=852	\N	\N	PREDICTED: leucine-rich repeat-containing protein C10orf92-like [Anolis carolinensis]	Non Full_Length
21_Locus_10742_Transcript_1/1_Confidence_1.000_Length_607	G1143P333FM15.T0 Anolis carolinensis pooled normalized Dewlap cDNA Library Anolis carolinensis cDNA, mRNA sequence /gb=FG671686 /gi=190199276 /ug=Acr.3343 /len=936	PREDICTED: Gallus gallus similar to Lsm3 protein (LOC416040), mRNA /cds=p(22,330) /gb=XM_414380 /gi=118096894 /ug=Gga.4477 /len=831	SB03065A1A09.f1 Normalized subtracted Keck-Tagu Library SB03 Taeniopygia guttata cDNA clone SB03065A1A09.f1 5, mRNA sequence /clone=SB03065A1A09.f1 /clone_end=5' /gb=FE715375 /gi=169902330 /ug=Tgu.6986 /len=697	\N	PREDICTED: similar to Lsm3 protein [Gallus gallus] >gi|224066181|ref|XP_002198707.1| PREDICTED: putative sm like protein U6 snRNA-associated Sm-like protein [Taeniopygia guttata] >gi|327265982|ref|XP_003217786.1| PREDICTED: u6 snRNA-associated Sm-like protein LSm3-like [Anolis carolinensis] >gi|197127206|gb|ACH43704.1| putative sm like protein U6 snRNA-associated Sm-like protein [Taeniopygia gutt…	Full_Length
21_Locus_10744_Transcript_1/1_Confidence_1.000_Length_175	\N	\N	\N	\N	\N	Non Full_Length
21_Locus_10745_Transcript_1/1_Confidence_1.000_Length_205	\N	\N	\N	\N	\N	Non Full_Length
21_Locus_10746_Transcript_1/1_Confidence_1.000_Length_255	\N	\N	\N	\N	\N	Non Full_Length
21_Locus_10747_Transcript_1/1_Confidence_1.000_Length_302	\N	\N	\N	\N	\N	Full_Length
21_Locus_10748_Transcript_1/1_Confidence_1.000_Length_658	\N	PREDICTED: Gallus gallus trinucleotide repeat containing 6A (TNRC6A), mRNA /cds=p(1,5721) /gb=XM_414871 /gi=118097957 /ug=Gga.35527 /len=8118	\N	\N	\N	Full_Length
21_Locus_10749_Transcript_1/1_Confidence_1.000_Length_136	G1142P319RH17.T0 Anolis carolinensis pooled normalized Brain cDNA Library Anolis carolinensis cDNA, mRNA sequence /gb=FG662167 /gi=190164120 /ug=Acr.6893 /len=690	\N	\N	\N	\N	Non Full_Length
21_Locus_10750_Transcript_1/1_Confidence_1.000_Length_928	\N	\N	\N	\N	\N	Full_Length
21_Locus_10751_Transcript_2/2_Confidence_1.000_Length_1481	\N	\N	\N	\N	\N	Full_Length
21_Locus_10752_Transcript_1/1_Confidence_1.000_Length_137	\N	\N	\N	\N	\N	Non Full_Length
21_Locus_10754_Transcript_1/1_Confidence_1.000_Length_467	G1147P356FO5.T0 Anolis carolinensis pooled normalized regenerating tail cDNA library Anolis carolinensis cDNA, mRNA sequence /gb=FG772412 /gi=190298682 /ug=Acr.37412 /len=818	PREDICTED: Gallus gallus hect domain and RLD 2 (HERC2), mRNA /cds=p(1,14520) /gb=XM_001233307 /gi=118084251 /ug=Gga.47950 /len=15255	PREDICTED: Taeniopygia guttata similar to hect domain and RLD 2 (LOC100226646), mRNA /cds=p(1,14520) /gb=XM_002197457 /gi=224043005 /ug=Tgu.5558 /len=15259	\N	HERC2 [Homo sapiens]	Non Full_Length
21_Locus_10755_Transcript_1/1_Confidence_1.000_Length_112	\N	\N	\N	\N	\N	Non Full_Length
21_Locus_10759_Transcript_1/1_Confidence_1.000_Length_755	\N	PREDICTED: Gallus gallus similar to BTB domain containing 10, transcript variant 1 (LOC423029), mRNA /cds=p(174,1622) /gb=XM_001231620 /gi=118091176 /ug=Gga.11473 /len=3247	PREDICTED: Taeniopygia guttata K+ channel tetramerization protein-like (LOC100190685), mRNA /cds=p(98,1522) /gb=XM_002187570 /gi=224052058 /ug=Tgu.257 /len=2296	\N	BTB (POZ) domain containing 10, isoform CRA_e [Homo sapiens]	Non Full_Length
21_Locus_10760_Transcript_1/1_Confidence_1.000_Length_713	G1144P328FP22.T0 Anolis carolinensis pooled normalized embryo cDNA library Anolis carolinensis cDNA, mRNA sequence /gb=FG724534 /gi=190254008 /ug=Acr.25900 /len=848	PREDICTED: Gallus gallus similar to SEZ6L (LOC416906), mRNA /cds=p(1,2856) /gb=XM_415197 /gi=118098622 /ug=Gga.19191 /len=4091	PREDICTED: Taeniopygia guttata similar to seizure related 6 homolog (mouse)-like (LOC100225676), mRNA /cds=p(1,3012) /gb=XM_002194426 /gi=224071741 /ug=Tgu.15862 /len=3366	\N	unnamed protein product [Mus musculus]	Non Full_Length
21_Locus_10762_Transcript_1/1_Confidence_1.000_Length_385	\N	\N	\N	\N	\N	Full_Length
21_Locus_10763_Transcript_1/1_Confidence_1.000_Length_1895	\N	\N	\N	\N	\N	Non Full_Length
21_Locus_10765_Transcript_1/1_Confidence_1.000_Length_383	G1147P326FF11.T0 Anolis carolinensis pooled normalized regenerating tail cDNA library Anolis carolinensis cDNA, mRNA sequence /gb=FG780093 /gi=190310058 /ug=Acr.22074 /len=852	Gallus gallus mRNA for hypothetical protein, clone 15c17 /cds=p(19,1335) /gb=AJ720321 /gi=53133300 /ug=Gga.5319 /len=2014	PREDICTED: Taeniopygia guttata similar to mitogen-activated protein kinase kinase kinase 7 interacting protein 1 (LOC100223478), mRNA /cds=p(31,1989) /gb=XM_002198322 /gi=224095124 /ug=Tgu.3327 /len=2463	\N	TGF-beta-activated kinase 1 and MAP3K7-binding protein 1 [Gallus gallus] >gi|53133301|emb|CAG31980.1| hypothetical protein RCJMB04_15c17 [Gallus gallus]	Non Full_Length
21_Locus_10766_Transcript_1/1_Confidence_1.000_Length_346	\N	\N	\N	\N	\N	Full_Length
21_Locus_10767_Transcript_1/1_Confidence_1.000_Length_516	\N	\N	\N	\N	\N	Full_Length
21_Locus_10768_Transcript_1/1_Confidence_1.000_Length_361	\N	Gallus gallus mRNA for autophagy protein 9 (ATG9 gene) /cds=p(55,2577) /gb=AM085507 /gi=74831764 /ug=Gga.8976 /len=4518	\N	\N	\N	Non Full_Length
21_Locus_10769_Transcript_1/1_Confidence_1.000_Length_297	G1143P316FJ3.T0 Anolis carolinensis pooled normalized Dewlap cDNA Library Anolis carolinensis cDNA, mRNA sequence /gb=FG683228 /gi=190211195 /ug=Acr.2381 /len=890	Gallus gallus mRNA for hypothetical protein, clone 2e15 /cds=p(111,2945) /gb=AJ851415 /gi=60098436 /ug=Gga.5156 /len=4281	PREDICTED: Taeniopygia guttata DEAD box polypeptide 42 protein (LOC100217897), mRNA /cds=p(1,2772) /gb=XM_002193164 /gi=224086196 /ug=Tgu.17273 /len=3347	\N	RNA helicase-related protein [Homo sapiens]	Non Full_Length
21_Locus_10770_Transcript_1/1_Confidence_1.000_Length_815	\N	Gallus gallus mRNA for hypothetical protein, clone 2o10 /cds=p(67,1056) /gb=AJ719502 /gi=53127663 /ug=Gga.5229 /len=2333	PREDICTED: Taeniopygia guttata hypothetical protein LOC100228889, transcript variant 1 (LOC100228889), mRNA /cds=p(1,993) /gb=XM_002193644 /gi=224045728 /ug=Tgu.7620 /len=1308	\N	PREDICTED: putative ribosome-binding factor A, mitochondrial-like [Anolis carolinensis]	Putative
21_Locus_10771_Transcript_1/1_Confidence_1.000_Length_282	\N	\N	\N	\N	\N	Non Full_Length
21_Locus_10772_Transcript_1/1_Confidence_1.000_Length_356	\N	\N	\N	\N	\N	Non Full_Length
21_Locus_10773_Transcript_1/1_Confidence_1.000_Length_1226	G1143P317FD11.T0 Anolis carolinensis pooled normalized Dewlap cDNA Library Anolis carolinensis cDNA, mRNA sequence /gb=FG678243 /gi=190205886 /ug=Acr.9 /len=897	Gallus gallus calpastatin mRNA, partial cds /cds=p(1,2246) /gb=EF507730 /gi=145411436 /ug=Gga.44228 /len=2516	PREDICTED: Taeniopygia guttata calpastatin (LOC100223192), mRNA /cds=p(1,2682) /gb=XM_002187974 /gi=224091498 /ug=Tgu.14477 /len=3016	\N	calpastatin [Gallus gallus]	Non Full_Length
21_Locus_10774_Transcript_1/1_Confidence_1.000_Length_954	G1146P344RC16.T0 Anolis carolinensis pooled normalized ovary cDNA library Anolis carolinensis cDNA, mRNA sequence /gb=FG752653 /gi=190279390 /ug=Acr.33123 /len=855	PREDICTED: Gallus gallus alpha thalassemia/mental retardation syndrome X-linked (RAD54 homolog, S. cerevisiae) (ATRX), mRNA /cds=p(1,7602) /gb=XM_420305 /gi=118089601 /ug=Gga.9668 /len=10244	PREDICTED: Taeniopygia guttata alpha thalassemia/mental retardation syndrome X-linked (LOC100229394), mRNA /cds=p(1,7305) /gb=XM_002195967 /gi=224098379 /ug=Tgu.1811 /len=7413	\N	unnamed protein product [Homo sapiens]	Non Full_Length
21_Locus_10778_Transcript_1/1_Confidence_1.000_Length_152	\N	PREDICTED: Gallus gallus glucosamine-phosphate N-acetyltransferase 1 (GNPNAT1), mRNA /cds=p(64,636) /gb=XM_421476 /gi=118092362 /ug=Gga.10583 /len=2082	\N	\N	PREDICTED: glucosamine 6-phosphate N-acetyltransferase-like [Meleagris gallopavo]	Non Full_Length
21_Locus_10779_Transcript_3/3_Confidence_0.700_Length_271	\N	\N	\N	\N	\N	Non Full_Length
21_Locus_10780_Transcript_3/4_Confidence_0.538_Length_267	\N	\N	\N	\N	\N	Non Full_Length
21_Locus_10781_Transcript_1/1_Confidence_1.000_Length_444	\N	\N	\N	\N	\N	Full_Length
21_Locus_10782_Transcript_1/1_Confidence_1.000_Length_300	\N	PREDICTED: Gallus gallus N-deacetylase/N-sulfotransferase (heparan glucosaminyl) 1 (NDST1), mRNA /cds=p(234,2873) /gb=XM_421613 /gi=118092665 /ug=Gga.8268 /len=3835	\N	\N	PREDICTED: similar to heparan N-deacetylase/N-sulfotransferase-2 [Gallus gallus]	Non Full_Length
21_Locus_10783_Transcript_1/1_Confidence_1.000_Length_726	G1143P318FO4.T0 Anolis carolinensis pooled normalized Dewlap cDNA Library Anolis carolinensis cDNA, mRNA sequence /gb=FG680319 /gi=190210148 /ug=Acr.13396 /len=841	Gallus gallus collagen, type XIV, alpha 1 (undulin) (COL14A1), mRNA /cds=p(313,5979) /gb=NM_205334 /gi=45384489 /ug=Gga.13901 /len=6549	PREDICTED: Taeniopygia guttata collagen, type XX, alpha 1 (LOC100221912), mRNA /cds=p(1,4518) /gb=XM_002194302 /gi=224078384 /ug=Tgu.18255 /len=4518	\N	collagen type XIV/undulin [Gallus gallus]	Non Full_Length
21_Locus_10785_Transcript_1/1_Confidence_1.000_Length_239	\N	\N	PREDICTED: Taeniopygia guttata zinc finger, MYND domain containing 11 (LOC100232017), mRNA /cds=p(181,1989) /gb=XM_002192322 /gi=224044676 /ug=Tgu.406 /len=4301	\N	\N	Non Full_Length
21_Locus_10787_Transcript_1/1_Confidence_1.000_Length_892	G1145P37FE8.T0 Anolis carolinensis pooled normalized mixed organ cDNA library Anolis carolinensis cDNA, mRNA sequence /gb=FG725800 /gi=190255810 /ug=Acr.26228 /len=857	PREDICTED: Gallus gallus similar to protein tyrosine phosphatase type 1 (LOC422591), mRNA /gb=XR_026946 /gi=118090144 /ug=Gga.30859 /len=8053	PREDICTED: Taeniopygia guttata similar to protein tyrosine phosphatase, receptor type, T (LOC100231497), mRNA /cds=p(1,3687) /gb=XM_002189443 /gi=224077924 /ug=Tgu.8756 /len=4221	\N	PREDICTED: tyrosine-protein phosphatase non-receptor type 13-like [Sus scrofa]	Non Full_Length
21_Locus_1079_Transcript_1/1_Confidence_1.000_Length_447	G1147P330FA4.T0 Anolis carolinensis pooled normalized regenerating tail cDNA library Anolis carolinensis cDNA, mRNA sequence /gb=FG775866 /gi=190303043 /ug=Acr.695 /len=894	\N	\N	\N	PREDICTED: hypothetical protein LOC100557196 [Anolis carolinensis]	Full_Length
21_Locus_10790_Transcript_1/1_Confidence_1.000_Length_1315	G1147P338FD7.T0 Anolis carolinensis pooled normalized regenerating tail cDNA library Anolis carolinensis cDNA, mRNA sequence /gb=FG779991 /gi=190308180 /ug=Acr.10149 /len=879	Gallus gallus CD44 molecule (Indian blood group) (CD44), mRNA /cds=p(119,1309) /gb=NM_204860 /gi=253970460 /ug=Gga.3572 /len=4385	\N	\N	T cell antigen CD44 isoform a [Anas platyrhynchos]	Full_Length
21_Locus_10791_Transcript_1/1_Confidence_1.000_Length_1019	G1146P330FB9.T0 Anolis carolinensis pooled normalized ovary cDNA library Anolis carolinensis cDNA, mRNA sequence /gb=FG749925 /gi=190280521 /ug=Acr.23476 /len=923	PREDICTED: Gallus gallus hypothetical LOC416558 (LOC416558), mRNA /cds=p(1,981) /gb=XM_414858 /gi=118097983 /ug=Gga.23374 /len=1605	PREDICTED: Taeniopygia guttata hypothetical protein LOC100230438 (LOC100230438), mRNA /cds=p(1,849) /gb=XM_002186993 /gi=224070757 /ug=Tgu.605 /len=849	\N	PREDICTED: hypothetical protein [Gallus gallus]	Non Full_Length
21_Locus_10792_Transcript_1/1_Confidence_1.000_Length_132	\N	\N	\N	\N	\N	Non Full_Length
21_Locus_10793_Transcript_1/1_Confidence_1.000_Length_337	\N	\N	\N	\N	\N	Full_Length
21_Locus_10794_Transcript_1/1_Confidence_1.000_Length_469	\N	\N	\N	\N	\N	Non Full_Length
21_Locus_10796_Transcript_1/1_Confidence_1.000_Length_429	\N	PREDICTED: Gallus gallus similar to HBxAg transactivated protein 2 (LOC424393), mRNA /gb=XR_026903 /gi=118094068 /ug=Gga.8944 /len=10147	PREDICTED: Taeniopygia guttata KIAA0515 (LOC100224439), mRNA /cds=p(68,6763) /gb=XM_002198834 /gi=224073563 /ug=Tgu.1333 /len=7282	\N	PREDICTED: KIAA0515 [Taeniopygia guttata]	Non Full_Length
21_Locus_10797_Transcript_1/1_Confidence_1.000_Length_140	\N	\N	\N	\N	\N	Non Full_Length
21_Locus_1080_Transcript_1/1_Confidence_1.000_Length_716	\N	\N	\N	\N	\N	Non Full_Length
21_Locus_10800_Transcript_1/1_Confidence_1.000_Length_162	\N	\N	\N	\N	\N	Non Full_Length
21_Locus_10802_Transcript_1/1_Confidence_1.000_Length_804	\N	PREDICTED: Gallus gallus similar to Cat Eye Syndrome critical region protein (LOC418159), mRNA /cds=p(1,1248) /gb=XM_416390 /gi=118083001 /ug=Gga.27920 /len=1460	\N	\N	PREDICTED: cat eye syndrome critical region protein 5-like, partial [Meleagris gallopavo]	Non Full_Length
21_Locus_10804_Transcript_2/2_Confidence_1.000_Length_193	\N	\N	\N	\N	\N	Non Full_Length
21_Locus_10805_Transcript_1/1_Confidence_1.000_Length_309	G1143P334FM16.T0 Anolis carolinensis pooled normalized Dewlap cDNA Library Anolis carolinensis cDNA, mRNA sequence /gb=FG678867 /gi=190210586 /ug=Acr.11890 /len=895	PREDICTED: Gallus gallus mitogen-activated protein kinase kinase kinase 7 interacting protein 2 (MAP3K7IP2), mRNA /cds=p(90,2183) /gb=XM_419660 /gi=118088348 /ug=Gga.10217 /len=4076	PREDICTED: Taeniopygia guttata mitogen-activated protein kinase kinase kinase 7 interacting protein 2 (LOC100225126), mRNA /cds=p(90,2186) /gb=XM_002196492 /gi=224047907 /ug=Tgu.15890 /len=2676	\N	PREDICTED: TGF-beta-activated kinase 1 and MAP3K7-binding protein 2-like [Anolis carolinensis]	Non Full_Length
21_Locus_10806_Transcript_1/1_Confidence_1.000_Length_443	\N	\N	\N	\N	\N	Non Full_Length
21_Locus_10808_Transcript_1/1_Confidence_1.000_Length_196	\N	\N	\N	\N	caffeic acid O-methyl transferase [Mangifera indica]	Non Full_Length
21_Locus_10809_Transcript_1/1_Confidence_1.000_Length_248	\N	\N	\N	\N	\N	Full_Length
21_Locus_10812_Transcript_4/5_Confidence_0.143_Length_214	\N	\N	\N	\N	\N	Non Full_Length
21_Locus_10814_Transcript_1/1_Confidence_1.000_Length_460	\N	\N	\N	\N	\N	Full_Length
21_Locus_10819_Transcript_1/1_Confidence_1.000_Length_118	\N	\N	\N	\N	\N	Non Full_Length
21_Locus_1082_Transcript_1/1_Confidence_1.000_Length_756	G1146P310FL7.T0 Anolis carolinensis pooled normalized ovary cDNA library Anolis carolinensis cDNA, mRNA sequence /gb=FG760182 /gi=190284289 /ug=Acr.22539 /len=813	PREDICTED: Gallus gallus similar to LOC496236 protein (LOC422302), mRNA /cds=p(104,1144) /gb=XM_420279 /gi=118089542 /ug=Gga.9949 /len=1796	PREDICTED: Taeniopygia guttata NAD(P) dependent steroid dehydrogenase-like protein-like (LOC100190543), mRNA /cds=p(1,1041) /gb=XM_002195327 /gi=224098281 /ug=Tgu.15947 /len=1041	\N	PREDICTED: sterol-4-alpha-carboxylate 3-dehydrogenase, decarboxylating-like [Meleagris gallopavo]	Non Full_Length
21_Locus_10820_Transcript_1/1_Confidence_1.000_Length_1179	\N	Gallus gallus TOP3B mRNA for topoisomerase III beta, complete cds /cds=p(130,2718) /gb=AB215105 /gi=66796186 /ug=Gga.16362 /len=2777	PREDICTED: Taeniopygia guttata topoisomerase (DNA) III beta (LOC100224768), mRNA /cds=p(50,2563) /gb=XM_002199021 /gi=224071877 /ug=Tgu.18436 /len=2610	\N	PREDICTED: DNA topoisomerase 3-beta-1-like isoform 2 [Anolis carolinensis]	Non Full_Length
21_Locus_10821_Transcript_1/1_Confidence_1.000_Length_123	\N	Gallus gallus mRNA for hypothetical protein, clone 13j5 /cds=p(272,2446) /gb=AJ720255 /gi=53132541 /ug=Gga.22554 /len=2634	PREDICTED: Taeniopygia guttata protein-O-mannosyltransferase 1 (LOC100221491), mRNA /cds=p(12,2189) /gb=XM_002198854 /gi=224073565 /ug=Tgu.14355 /len=2341	\N	protein-O-mannosyltransferase 1 [Homo sapiens]	Non Full_Length
21_Locus_10822_Transcript_1/1_Confidence_1.000_Length_190	\N	\N	\N	\N	PREDICTED: uncharacterized protein C1orf183 homolog [Anolis carolinensis]	Non Full_Length
21_Locus_10823_Transcript_1/1_Confidence_1.000_Length_231	\N	\N	\N	\N	PREDICTED: ranBP-type and C3HC4-type zinc finger-containing protein 1-like [Anolis carolinensis]	Non Full_Length
21_Locus_10824_Transcript_1/1_Confidence_1.000_Length_734	\N	\N	\N	\N	\N	Full_Length
21_Locus_10825_Transcript_1/1_Confidence_1.000_Length_239	\N	\N	\N	\N	\N	Non Full_Length
21_Locus_10826_Transcript_1/1_Confidence_1.000_Length_368	\N	PREDICTED: Gallus gallus similar to Unc-45 homolog B (C. elegans) (LOC417527), mRNA /cds=p(1,3015) /gb=XM_415774 /gi=118100113 /ug=Gga.18207 /len=3753	\N	\N	PREDICTED: hypothetical protein [Taeniopygia guttata]	Non Full_Length
21_Locus_10827_Transcript_1/1_Confidence_1.000_Length_1472	G1148P38FE13.T0 Anolis carolinensis pooled normalized testes cDNA library Anolis carolinensis cDNA, mRNA sequence /gb=FG795513 /gi=190326449 /ug=Acr.43570 /len=842	PREDICTED: Gallus gallus hypothetical protein LOC771874 (LOC771874), mRNA /cds=p(163,876) /gb=XM_001235092 /gi=118082392 /ug=Gga.7538 /len=1913	PREDICTED: Taeniopygia guttata similar to putative transmembrane BAX inhibitor motif containing 4 (LOC100232361), mRNA /cds=p(3,716) /gb=XM_002188922 /gi=224093988 /ug=Tgu.19586 /len=1387	\N	PREDICTED: similar to putative transmembrane BAX inhibitor motif containing 4 [Taeniopygia guttata]	Non Full_Length
21_Locus_10829_Transcript_3/3_Confidence_0.600_Length_205	\N	\N	\N	\N	\N	Non Full_Length
21_Locus_10831_Transcript_1/1_Confidence_1.000_Length_110	\N	\N	\N	\N	\N	Non Full_Length
21_Locus_10833_Transcript_1/1_Confidence_1.000_Length_264	\N	603537326F1 CSEQCHN60 Gallus gallus cDNA clone ChEST501c7 5', mRNA sequence /clone=ChEST501c7 /clone_end=5' /gb=BU309495 /gi=25817483 /ug=Gga.39796 /len=888	PREDICTED: Taeniopygia guttata similar to chromosome 8 open reading frame 32 (LOC100227836), mRNA /cds=p(1,759) /gb=XM_002199382 /gi=224046695 /ug=Tgu.6540 /len=893	\N	PREDICTED: hypothetical protein [Gallus gallus]	Non Full_Length
21_Locus_10834_Transcript_1/1_Confidence_1.000_Length_934	G1144P322FA11.T0 Anolis carolinensis pooled normalized embryo cDNA library Anolis carolinensis cDNA, mRNA sequence /gb=FG711053 /gi=190240265 /ug=Acr.10881 /len=928	PREDICTED: Gallus gallus epithelial membrane protein 1 (EMP1), mRNA /cds=p(150,647) /gb=XM_416203 /gi=118082657 /ug=Gga.8392 /len=2163	\N	\N	\N	Full_Length
21_Locus_10835_Transcript_1/1_Confidence_1.000_Length_224	\N	\N	\N	\N	\N	Non Full_Length
21_Locus_10836_Transcript_1/1_Confidence_1.000_Length_1452	\N	PREDICTED: Gallus gallus nucleolar protein 1, 120kDa (NOL1), mRNA /cds=p(50,2098) /gb=XM_416502 /gi=118083323 /ug=Gga.5513 /len=2310	PREDICTED: Taeniopygia guttata nucleolar protein 1, 120kDa (LOC100226892), mRNA /cds=p(1,2337) /gb=XM_002193276 /gi=224043898 /ug=Tgu.14400 /len=2540	\N	PREDICTED: putative ribosomal RNA methyltransferase NOP2-like [Meleagris gallopavo]	Non Full_Length
21_Locus_10837_Transcript_1/1_Confidence_1.000_Length_100	\N	\N	\N	\N	\N	Non Full_Length
21_Locus_10838_Transcript_1/1_Confidence_1.000_Length_249	\N	\N	\N	\N	\N	Full_Length
21_Locus_10839_Transcript_1/1_Confidence_1.000_Length_1176	G1148P327FG12.T0 Anolis carolinensis pooled normalized testes cDNA library Anolis carolinensis cDNA, mRNA sequence /gb=FG798469 /gi=190326797 /ug=Acr.43097 /len=861	PREDICTED: Gallus gallus similar to Neuro-oncological ventral antigen 1, transcript variant 3 (LOC423300), mRNA /cds=p(320,1843) /gb=XM_421219 /gi=118091782 /ug=Gga.16732 /len=3910	PREDICTED: Taeniopygia guttata hypothetical protein LOC100223969, transcript variant 2 (LOC100223969), mRNA /cds=p(303,1826) /gb=XM_002200503 /gi=224051377 /ug=Tgu.6373 /len=3897	\N	RNA-binding protein Nova-1 isoform 1 [Gallus gallus] >gi|57090475|ref|XP_547754.1| PREDICTED: RNA-binding protein Nova-1 isoform 1 [Canis lupus familiaris] >gi|109083210|ref|XP_001114592.1| PREDICTED: RNA-binding protein Nova-1-like isoform 4 [Macaca mulatta] >gi|114652475|ref|XP_001170675.1| PREDICTED: RNA-binding protein Nova-1 isoform 3 [Pan troglodytes] >gi|224051378|ref|XP_002200539.1| PREDI…	Full_Length
21_Locus_10840_Transcript_1/1_Confidence_1.000_Length_345	\N	\N	\N	\N	\N	Full_Length
21_Locus_10841_Transcript_1/1_Confidence_1.000_Length_132	\N	PREDICTED: Gallus gallus similar to retinoblastoma protein-binding zinc finger protein (LOC419478), mRNA /gb=XR_026834 /gi=118101179 /ug=Gga.23840 /len=6066	\N	\N	\N	Non Full_Length
21_Locus_10842_Transcript_1/1_Confidence_1.000_Length_1005	G1142P322FP11.T0 Anolis carolinensis pooled normalized Brain cDNA Library Anolis carolinensis cDNA, mRNA sequence /gb=FG663877 /gi=190167848 /ug=Acr.7591 /len=881	PREDICTED: Gallus gallus similar to Phosphatidylinositol 3-kinase regulatory subunit alpha (PI3-kinase p85-subunit alpha) (PtdIns-3-kinase p85-alpha) (PI3K), transcript variant 2 (LOC427171), mRNA /cds=p(1,2175) /gb=XM_424759 /gi=118103835 /ug=Gga.18018 /len=6389	\N	\N	\N	Full_Length
21_Locus_10843_Transcript_1/1_Confidence_1.000_Length_292	\N	\N	\N	\N	\N	Full_Length
21_Locus_10844_Transcript_1/1_Confidence_1.000_Length_247	G1142P316RD4.T0 Anolis carolinensis pooled normalized Brain cDNA Library Anolis carolinensis cDNA, mRNA sequence /gb=FG654517 /gi=190158980 /ug=Acr.3453 /len=799	PREDICTED: Gallus gallus endothelial differentiation, sphingolipid G-protein-coupled receptor, 1, transcript variant 1 (EDG1), mRNA /cds=p(540,1679) /gb=XM_001231779 /gi=118094265 /ug=Gga.13269 /len=1969	PREDICTED: Taeniopygia guttata serotonin 1B receptor (LOC751996), mRNA /cds=p(1,1119) /gb=XM_002190133 /gi=224048521 /ug=Tgu.6519 /len=1758	\N	PREDICTED: sphingosine 1-phosphate receptor 2-like [Anolis carolinensis]	Non Full_Length
21_Locus_10846_Transcript_1/1_Confidence_1.000_Length_511	G1145P337RB7.T0 Anolis carolinensis pooled normalized mixed organ cDNA library Anolis carolinensis cDNA, mRNA sequence /gb=FG736042 /gi=190267290 /ug=Acr.17051 /len=857	PREDICTED: Gallus gallus similar to C2orf29 protein (LOC418711), mRNA /cds=p(1,1422) /gb=XM_416910 /gi=118084291 /ug=Gga.5786 /len=2522	\N	\N	PREDICTED: UPF0760 protein C2orf29-like, partial [Meleagris gallopavo]	Non Full_Length
21_Locus_10848_Transcript_1/1_Confidence_1.000_Length_1012	\N	PREDICTED: Gallus gallus CDKN1A interacting zinc finger protein 1 (CIZ1), mRNA /cds=p(279,1655) /gb=XM_415500 /gi=118099269 /ug=Gga.24070 /len=3264	PREDICTED: Taeniopygia guttata CDKN1A interacting zinc finger protein 1 (LOC100232071), mRNA /cds=p(1,2205) /gb=XM_002194377 /gi=224073419 /ug=Tgu.3221 /len=2768	\N	PREDICTED: CDKN1A interacting zinc finger protein 1 [Taeniopygia guttata]	Non Full_Length
21_Locus_10849_Transcript_1/1_Confidence_1.000_Length_254	\N	\N	\N	\N	\N	Non Full_Length
21_Locus_10850_Transcript_1/1_Confidence_1.000_Length_889	G1143P331FO6.T0 Anolis carolinensis pooled normalized Dewlap cDNA Library Anolis carolinensis cDNA, mRNA sequence /gb=FG684727 /gi=190214848 /ug=Acr.14728 /len=824	PREDICTED: Gallus gallus similar to Rab26 protein (LOC416554), mRNA /cds=p(1,762) /gb=XM_414855 /gi=118097924 /ug=Gga.13554 /len=3291	PREDICTED: Taeniopygia guttata hypothetical protein LOC100228025 (LOC100228025), mRNA /cds=p(1,1002) /gb=XM_002187149 /gi=224070213 /ug=Tgu.17180 /len=1467	\N	PREDICTED: similar to Rab26 protein [Gallus gallus]	Non Full_Length
21_Locus_10851_Transcript_1/1_Confidence_1.000_Length_201	G1143P330FC7.T0 Anolis carolinensis pooled normalized Dewlap cDNA Library Anolis carolinensis cDNA, mRNA sequence /gb=FG676509 /gi=190206056 /ug=Acr.6715 /len=863	\N	\N	\N	PREDICTED: n-lysine methyltransferase SETD8-like [Sus scrofa]	Non Full_Length
21_Locus_10853_Transcript_1/1_Confidence_1.000_Length_354	\N	\N	\N	\N	\N	Full_Length
21_Locus_10854_Transcript_1/1_Confidence_1.000_Length_148	\N	\N	\N	\N	\N	Full_Length
21_Locus_10855_Transcript_1/1_Confidence_1.000_Length_106	\N	PREDICTED: Gallus gallus zinc finger and BTB domain containing 17 (ZBTB17), mRNA /cds=p(218,2121) /gb=XM_425748 /gi=118101130 /ug=Gga.12865 /len=2229	\N	\N	\N	Non Full_Length
21_Locus_10857_Transcript_1/1_Confidence_1.000_Length_130	\N	\N	\N	\N	\N	Non Full_Length
21_Locus_10858_Transcript_1/1_Confidence_1.000_Length_292	G1143P311RC19.T0 Anolis carolinensis pooled normalized Dewlap cDNA Library Anolis carolinensis cDNA, mRNA sequence /gb=FG670066 /gi=190198098 /ug=Acr.10087 /len=791	Gallus gallus mRNA for hypothetical protein, clone 1b10 /cds=p(130,3054) /gb=AJ851374 /gi=60098354 /ug=Gga.45247 /len=3787	PREDICTED: Taeniopygia guttata eukaryotic translation elongation factor 2 (LOC100231925), mRNA /cds=p(1,3582) /gb=XM_002195614 /gi=224087918 /ug=Tgu.18976 /len=3582	\N	PREDICTED: death-associated protein kinase 2-like [Meleagris gallopavo]	Non Full_Length
21_Locus_1086_Transcript_1/1_Confidence_1.000_Length_446	\N	PREDICTED: Gallus gallus similar to nuclear receptor binding SET domain protein 1 isoform b; androgen receptor-associated coregulator 267; Sotos syndrome (LOC416214), mRNA /cds=p(1,7986) /gb=XM_414538 /gi=118097381 /ug=Gga.18314 /len=7986	PREDICTED: Taeniopygia guttata similar to fibroblast growth factor receptor 3 (LOC100218924), mRNA /cds=p(1,2493) /gb=XM_002198348 /gi=224050224 /ug=Tgu.8745 /len=2996	\N	PREDICTED: fibroblast growth factor receptor 4-like [Anolis carolinensis]	Full_Length
21_Locus_10860_Transcript_1/1_Confidence_1.000_Length_380	\N	\N	\N	\N	\N	Non Full_Length
21_Locus_10861_Transcript_1/1_Confidence_1.000_Length_204	\N	\N	PREDICTED: Taeniopygia guttata similar to LOC100145420 protein (LOC100219999), mRNA /cds=p(1,1701) /gb=XM_002197225 /gi=224047534 /ug=Tgu.9757 /len=1972	\N	PREDICTED: endosialin-like, partial [Ailuropoda melanoleuca] >gi|281350602|gb|EFB26186.1| hypothetical protein PANDA_004760 [Ailuropoda melanoleuca]	Non Full_Length
21_Locus_10862_Transcript_1/1_Confidence_1.000_Length_304	\N	\N	\N	\N	unnamed protein product [Vitis vinifera]	Full_Length
21_Locus_10863_Transcript_1/1_Confidence_1.000_Length_513	\N	\N	SB03031A2H05.f1 Normalized subtracted Keck-Tagu Library SB03 Taeniopygia guttata cDNA clone SB03031A2H05.f1 5, mRNA sequence /clone=SB03031A2H05.f1 /clone_end=5' /gb=DV955105 /gi=83298614 /ug=Tgu.623 /len=836	\N	\N	Non Full_Length
21_Locus_10864_Transcript_1/1_Confidence_1.000_Length_422	G1144P321FL7.T0 Anolis carolinensis pooled normalized embryo cDNA library Anolis carolinensis cDNA, mRNA sequence /gb=FG708122 /gi=190238765 /ug=Acr.12635 /len=913	Gallus gallus finished cDNA, clone ChEST850c22 /gb=BX934688 /gi=46018306 /ug=Gga.7853 /len=1067	PREDICTED: Taeniopygia guttata MAD2 homolog, transcript variant 2 (LOC100226442), mRNA /cds=p(72,707) /gb=XM_002193374 /gi=224079478 /ug=Tgu.10979 /len=1168	\N	mitotic spindle assembly checkpoint protein MAD2B [Gallus gallus] >gi|224079479|ref|XP_002193410.1| PREDICTED: MAD2 homolog isoform 2 [Taeniopygia guttata] >gi|224079481|ref|XP_002193348.1| PREDICTED: MAD2 homolog isoform 1 [Taeniopygia guttata] >gi|326932548|ref|XP_003212377.1| PREDICTED: mitotic spindle assembly checkpoint protein MAD2B-like [Meleagris gallopavo] >gi|123904896|sp|Q4KWZ6.1|MD2L2…	Non Full_Length
21_Locus_10865_Transcript_1/1_Confidence_1.000_Length_555	\N	Gallus gallus furin (paired basic amino acid cleaving enzyme) (FURIN), mRNA /cds=p(172,2541) /gb=NM_204715 /gi=45382644 /ug=Gga.1751 /len=2889	PREDICTED: Taeniopygia guttata similar to proprotein convertase subtilisin/kexin type 2 (LOC100223337), mRNA /cds=p(1,2178) /gb=XM_002197408 /gi=224047017 /ug=Tgu.6547 /len=2530	\N	PREDICTED: furin (paired basic amino acid cleaving enzyme) [Taeniopygia guttata]	Non Full_Length
21_Locus_10866_Transcript_1/1_Confidence_1.000_Length_451	G1144P339RP22.T0 Anolis carolinensis pooled normalized embryo cDNA library Anolis carolinensis cDNA, mRNA sequence /gb=FG712982 /gi=190236796 /ug=Acr.22821 /len=822	PREDICTED: Gallus gallus similar to MUF1 protein (LOC424612), mRNA /cds=p(1,2376) /gb=XM_422448 /gi=118094596 /ug=Gga.10518 /len=3097	\N	\N	PREDICTED: leucine-rich repeat-containing protein 41-like [Meleagris gallopavo]	Non Full_Length
21_Locus_10868_Transcript_1/2_Confidence_1.000_Length_962	\N	\N	PREDICTED: Taeniopygia guttata cortistatin-like (LOC100190174), mRNA /cds=p(1,8958) /gb=XM_002186879 /gi=224079945 /ug=Tgu.6597 /len=9280	\N	\N	Non Full_Length
21_Locus_10869_Transcript_1/1_Confidence_1.000_Length_190	\N	\N	\N	\N	\N	Full_Length
21_Locus_10870_Transcript_1/1_Confidence_1.000_Length_583	\N	PREDICTED: Gallus gallus similar to Opa interacting protein 5 (LOC423212), mRNA /cds=p(26,667) /gb=XM_421136 /gi=118091606 /ug=Gga.40111 /len=2211	\N	\N	PREDICTED: protein Mis18-beta-like [Anolis carolinensis]	Non Full_Length
21_Locus_10872_Transcript_1/1_Confidence_1.000_Length_995	\N	\N	\N	\N	hypothetical protein OsI_28654 [Oryza sativa Indica Group]	Full_Length
21_Locus_10874_Transcript_1/1_Confidence_1.000_Length_441	\N	\N	\N	\N	\N	Full_Length
21_Locus_10875_Transcript_1/1_Confidence_1.000_Length_220	\N	PREDICTED: Gallus gallus similar to MGC84775 protein (LOC417274), mRNA /gb=XR_027076 /gi=118099153 /ug=Gga.30673 /len=1387	\N	\N	PREDICTED: similar to MGC84775 protein [Taeniopygia guttata]	Non Full_Length
21_Locus_10877_Transcript_1/1_Confidence_1.000_Length_303	\N	\N	\N	\N	\N	Non Full_Length
21_Locus_10878_Transcript_1/1_Confidence_1.000_Length_214	\N	\N	\N	\N	\N	Full_Length
21_Locus_10879_Transcript_1/1_Confidence_1.000_Length_907	G1142P323FK24.T0 Anolis carolinensis pooled normalized Brain cDNA Library Anolis carolinensis cDNA, mRNA sequence /gb=FG656378 /gi=190157383 /ug=Acr.4305 /len=771	Gallus gallus finished cDNA, clone ChEST871j22 /gb=CR406291 /gi=47021825 /ug=Gga.19063 /len=960	PREDICTED: Taeniopygia guttata similar to guanine nucleotide binding protein, alpha activating polypeptide O, transcript variant 1 (LOC100226617), mRNA /cds=p(202,1266) /gb=XM_002190150 /gi=224064215 /ug=Tgu.4638 /len=1275	\N	guanine nucleotide binding protein (G protein), alpha activating activity polypeptide O [Xenopus (Silurana) tropicalis] >gi|89271342|emb|CAJ83412.1| guanine nucleotide binding protein (G protein), alpha activating activity polypeptide O [Xenopus (Silurana) tropicalis] >gi|134023775|gb|AAI35418.1| guanine nucleotide binding protein (G protein), alpha activating activity polypeptide O [Xenopus (Sil…	Non Full_Length
21_Locus_10881_Transcript_1/1_Confidence_1.000_Length_265	\N	\N	\N	\N	\N	Non Full_Length
21_Locus_10883_Transcript_1/1_Confidence_1.000_Length_912	\N	\N	\N	\N	\N	Full_Length
21_Locus_10884_Transcript_1/1_Confidence_1.000_Length_1661	G1143P326FD2.T0 Anolis carolinensis pooled normalized Dewlap cDNA Library Anolis carolinensis cDNA, mRNA sequence /gb=FG672334 /gi=190200014 /ug=Acr.4651 /len=850	PREDICTED: Gallus gallus sorting and assembly machinery component 50 homolog (S. cerevisiae) (SAMM50), mRNA /cds=p(91,1500) /gb=XM_416458 /gi=118083115 /ug=Gga.10268 /len=1975	PREDICTED: Taeniopygia guttata sorting and assembly machinery component 50 homolog (S. cerevisiae) (LOC100230649), mRNA /cds=p(91,1500) /gb=XM_002191078 /gi=224095909 /ug=Tgu.10006 /len=1500	\N	PREDICTED: similar to Sorting and assembly machinery component 50 homolog [Gallus gallus]	Putative
21_Locus_10886_Transcript_1/1_Confidence_1.000_Length_663	\N	Gallus gallus mRNA for hypothetical protein, clone 25p9 /cds=p(7,1203) /gb=AJ851749 /gi=60099104 /ug=Gga.20534 /len=2347	PREDICTED: Taeniopygia guttata translocation protein 1 (LOC100228841), mRNA /cds=p(1,1173) /gb=XM_002193930 /gi=224060886 /ug=Tgu.5665 /len=2688	\N	\N	Full_Length
21_Locus_10887_Transcript_1/1_Confidence_1.000_Length_1941	G1146P337FD23.T0 Anolis carolinensis pooled normalized ovary cDNA library Anolis carolinensis cDNA, mRNA sequence /gb=FG760788 /gi=190289006 /ug=Acr.30526 /len=777	PREDICTED: Gallus gallus heterogeneous nuclear ribonucleoprotein L-like (HNRPLL), mRNA /cds=p(1,1902) /gb=XM_414998 /gi=118087785 /ug=Gga.11439 /len=3194	PREDICTED: Taeniopygia guttata heterogeneous nuclear ribonucleoprotein L-like (LOC100229003), mRNA /cds=p(63,1703) /gb=XM_002199329 /gi=224046932 /ug=Tgu.15803 /len=1875	\N	PREDICTED: heterogeneous nuclear ribonucleoprotein L-like [Taeniopygia guttata]	Non Full_Length
21_Locus_10889_Transcript_1/1_Confidence_1.000_Length_387	\N	\N	\N	\N	\N	Non Full_Length
21_Locus_1089_Transcript_1/2_Confidence_1.000_Length_1804	G1144P340FI16.T0 Anolis carolinensis pooled normalized embryo cDNA library Anolis carolinensis cDNA, mRNA sequence /gb=FG689822 /gi=190216373 /ug=Acr.14971 /len=885	Gallus gallus UDP-Gal:betaGlcNAc beta 1,4- galactosyltransferase, polypeptide 2 (B4GALT2), mRNA /cds=p(202,1323) /gb=NM_205203 /gi=45383941 /ug=Gga.2424 /len=2420	PREDICTED: Taeniopygia guttata UDP-Gal:betaGlcNAc beta 1,4- galactosyltransferase, polypeptide 2 (LOC100230857), mRNA /cds=p(1,1122) /gb=XM_002192518 /gi=224057763 /ug=Tgu.5660 /len=1318	\N	beta-1,4-galactosyltransferase 2 [Gallus gallus] >gi|1469906|gb|AAB05217.1| beta-1,4-galactosyltransferase [Gallus gallus]	Full_Length
21_Locus_10890_Transcript_1/1_Confidence_1.000_Length_1015	G1142P313FO22.T0 Anolis carolinensis pooled normalized Brain cDNA Library Anolis carolinensis cDNA, mRNA sequence /gb=FG660159 /gi=190163744 /ug=Acr.6059 /len=823	testis_EST04732 Testis cDNA Library Gallus gallus cDNA 3', mRNA sequence /clone_end=3' /gb=CO773635 /gi=50974902 /ug=Gga.7805 /len=940	PREDICTED: Taeniopygia guttata TRAP/Mediator complex component TRAP25-like (LOC100190652), mRNA /cds=p(167,730) /gb=XM_002200414 /gi=224046651 /ug=Tgu.1837 /len=879	\N	PREDICTED: mediator of RNA polymerase II transcription subunit 30-like [Anolis carolinensis]	Full_Length
21_Locus_10891_Transcript_1/1_Confidence_1.000_Length_192	\N	PREDICTED: Gallus gallus similar to KIAA1228 protein (LOC770608), mRNA /cds=p(1,2265) /gb=XM_001233945 /gi=118085578 /ug=Gga.47782 /len=3053	\N	\N	PREDICTED: LOW QUALITY PROTEIN: extended synaptotagmin-1-like [Anolis carolinensis]	Non Full_Length
21_Locus_10892_Transcript_1/1_Confidence_1.000_Length_1003	\N	\N	\N	\N	\N	Full_Length
21_Locus_10893_Transcript_1/1_Confidence_1.000_Length_1118	G1148P327FJ21.T0 Anolis carolinensis pooled normalized testes cDNA library Anolis carolinensis cDNA, mRNA sequence /gb=FG803573 /gi=190330447 /ug=Acr.46866 /len=816	gonad_EST09159 Embryonic gonad cDNA Library Gallus gallus cDNA 5', mRNA sequence /clone_end=5' /gb=CV861683 /gi=82790067 /ug=Gga.35133 /len=979	PREDICTED: Taeniopygia guttata Adenylate kinase 3 alpha like 1-like (LOC100190159), mRNA /cds=p(107,790) /gb=XM_002195520 /gi=224091273 /ug=Tgu.10964 /len=1021	\N	PREDICTED: putative Adenylate kinase 3 alpha like 1 variant 1 [Taeniopygia guttata] >gi|197127587|gb|ACH44085.1| putative Adenylate kinase 3 alpha like 1 variant 1 [Taeniopygia guttata] >gi|197127588|gb|ACH44086.1| putative Adenylate kinase 3 alpha like 1 variant 1 [Taeniopygia guttata]	Full_Length
21_Locus_10894_Transcript_1/1_Confidence_1.000_Length_140	\N	\N	\N	\N	\N	Non Full_Length
21_Locus_10895_Transcript_1/1_Confidence_1.000_Length_587	\N	\N	\N	\N	\N	Non Full_Length
21_Locus_10896_Transcript_1/2_Confidence_1.000_Length_122	\N	\N	\N	\N	\N	Non Full_Length
21_Locus_10898_Transcript_1/1_Confidence_1.000_Length_162	\N	\N	\N	\N	\N	Non Full_Length
21_Locus_10900_Transcript_1/1_Confidence_1.000_Length_670	G1142P311RM8.T0 Anolis carolinensis pooled normalized Brain cDNA Library Anolis carolinensis cDNA, mRNA sequence /gb=FG664778 /gi=190168454 /ug=Acr.7943 /len=880	Gallus gallus finished cDNA, clone ChEST987n23 /gb=BX929356 /gi=41629823 /ug=Gga.11310 /len=781	\N	\N	PREDICTED: serine/threonine-protein kinase 19-like [Anolis carolinensis]	Non Full_Length
21_Locus_10901_Transcript_1/1_Confidence_1.000_Length_396	\N	\N	\N	\N	\N	Non Full_Length
21_Locus_10902_Transcript_1/1_Confidence_1.000_Length_1040	G1144P332FE1.T0 Anolis carolinensis pooled normalized embryo cDNA library Anolis carolinensis cDNA, mRNA sequence /gb=FG691799 /gi=190216330 /ug=Acr.3503 /len=863	Gallus gallus mRNA for hypothetical protein, clone 2c9 /cds=p(107,2899) /gb=AJ851411 /gi=60098428 /ug=Gga.8090 /len=3553	PREDICTED: Taeniopygia guttata mitochondrial ATP synthase gamma chain-like (LOC100190435), mRNA /cds=p(31,3678) /gb=XM_002189510 /gi=224092758 /ug=Tgu.11169 /len=3678	\N	PREDICTED: transcription initiation factor TFIID subunit 3 [Loxodonta africana]	Non Full_Length
21_Locus_10903_Transcript_1/1_Confidence_1.000_Length_2711	\N	\N	\N	\N	\N	Full_Length
21_Locus_10906_Transcript_2/2_Confidence_1.000_Length_766	\N	\N	\N	\N	PREDICTED: 39S ribosomal protein L49, mitochondrial-like [Anolis carolinensis]	Non Full_Length
21_Locus_10908_Transcript_1/1_Confidence_1.000_Length_272	\N	\N	\N	\N	PREDICTED: n-acylethanolamine-hydrolyzing acid amidase-like [Anolis carolinensis]	Full_Length
21_Locus_10909_Transcript_1/1_Confidence_1.000_Length_459	\N	Gallus gallus mRNA for hypothetical protein, clone 12j7 /cds=p(22,1077) /gb=AJ720204 /gi=53131995 /ug=Gga.43611 /len=2988	PREDICTED: Taeniopygia guttata similar to ankyrin repeat domain 40 (LOC100217820), mRNA /cds=p(1,1065) /gb=XM_002198055 /gi=224075276 /ug=Tgu.3273 /len=1729	\N	ankyrin repeat domain 40 [Xenopus (Silurana) tropicalis] >gi|49522502|gb|AAH75561.1| ankyrin repeat domain 40 [Xenopus (Silurana) tropicalis] >gi|89266679|emb|CAJ81427.1| ankyrin repeat domain 40 [Xenopus (Silurana) tropicalis]	Non Full_Length
21_Locus_10910_Transcript_1/1_Confidence_1.000_Length_190	\N	Gallus gallus mRNA for hypothetical protein, clone 25m15 /cds=p(17,1696) /gb=AJ720794 /gi=53135743 /ug=Gga.42116 /len=2049	\N	\N	PREDICTED: BUD13 homolog isoform 1 [Monodelphis domestica]	Non Full_Length
21_Locus_10913_Transcript_2/2_Confidence_1.000_Length_1424	G1143P311RC16.T0 Anolis carolinensis pooled normalized Dewlap cDNA Library Anolis carolinensis cDNA, mRNA sequence /gb=FG673314 /gi=190203225 /ug=Acr.7367 /len=847	PREDICTED: Gallus gallus similar to MMAC1 (LOC423675), mRNA /cds=p(646,1755) /gb=XM_421555 /gi=118092515 /ug=Gga.13561 /len=5108	SB02023A1G02.f1 normalized Keck-Tagu Library SB02 Taeniopygia guttata cDNA clone SB02023A1G02.f1 5, mRNA sequence /clone=SB02023A1G02.f1 /clone_end=5' /gb=CK304318 /gi=44813892 /ug=Tgu.6591 /len=778	\N	\N	Non Full_Length
21_Locus_10915_Transcript_1/1_Confidence_1.000_Length_263	\N	\N	\N	\N	\N	Non Full_Length
21_Locus_10917_Transcript_1/1_Confidence_1.000_Length_212	\N	\N	\N	\N	\N	Non Full_Length
21_Locus_10918_Transcript_1/1_Confidence_1.000_Length_173	\N	\N	\N	\N	\N	Non Full_Length
21_Locus_10919_Transcript_1/1_Confidence_1.000_Length_327	\N	603962208F1 CSEQRBN09 Gallus gallus cDNA clone ChEST939o2 5', mRNA sequence /clone=ChEST939o2 /clone_end=5' /gb=BU418782 /gi=25911453 /ug=Gga.35714 /len=809	SB03033B1A01.f1 Normalized subtracted Keck-Tagu Library SB03 Taeniopygia guttata cDNA clone SB03033B1A01.f1 5, mRNA sequence /clone=SB03033B1A01.f1 /clone_end=5' /gb=DV955746 /gi=83299255 /ug=Tgu.10093 /len=785	\N	\N	Non Full_Length
21_Locus_1092_Transcript_1/1_Confidence_1.000_Length_163	\N	\N	\N	\N	unknown [Deinagkistrodon acutus]	Full_Length
21_Locus_10920_Transcript_1/1_Confidence_1.000_Length_899	\N	Gallus gallus tight junction protein 2 (zona occludens 2) (TJP2), mRNA /cds=p(220,3711) /gb=NM_204918 /gi=45382516 /ug=Gga.448 /len=4438	\N	\N	PREDICTED: LOW QUALITY PROTEIN: tight junction protein ZO-2-like [Anolis carolinensis]	Non Full_Length
21_Locus_10921_Transcript_1/2_Confidence_1.000_Length_356	\N	\N	SB03058A2E04.f1 Normalized subtracted Keck-Tagu Library SB03 Taeniopygia guttata cDNA clone SB03058A2E04.f1 5, mRNA sequence /clone=SB03058A2E04.f1 /clone_end=5' /gb=FE713001 /gi=169900206 /ug=Tgu.6520 /len=619	\N	metallothionein [Mimulus guttatus]	Putative
21_Locus_10925_Transcript_1/1_Confidence_1.000_Length_1824	\N	PREDICTED: Gallus gallus similar to SWI/SNF related, matrix associated, actin dependent regulator of chromatin, subfamily c, member 1 (LOC420378), mRNA /gb=XR_026888 /gi=118085441 /ug=Gga.25496 /len=2970	\N	\N	SWI/SNF related, matrix associated, actin dependent regulator of chromatin, subfamily c, member 2, isoform CRA_a [Mus musculus]	Non Full_Length
21_Locus_10926_Transcript_1/1_Confidence_1.000_Length_703	\N	PREDICTED: Gallus gallus unc-84 homolog A (C. elegans) (UNC84A), mRNA /cds=p(145,2715) /gb=XM_414757 /gi=118097737 /ug=Gga.20076 /len=4283	PREDICTED: Taeniopygia guttata similar to unc-84 homolog A (C. elegans) (LOC100227952), mRNA /cds=p(77,2686) /gb=XM_002191424 /gi=224070443 /ug=Tgu.15067 /len=3045	\N	Unc84a protein [Mus musculus]	Non Full_Length
21_Locus_10927_Transcript_1/1_Confidence_1.000_Length_1069	\N	603592918F1 CSEQCHN34 Gallus gallus cDNA clone ChEST559d6 5', mRNA sequence /clone=ChEST559d6 /clone_end=5' /gb=BU244451 /gi=25491818 /ug=Gga.2490 /len=826	PREDICTED: Taeniopygia guttata similar to ovoglycoprotein (LOC100231128), mRNA /cds=p(1,1422) /gb=XM_002193880 /gi=224073362 /ug=Tgu.17522 /len=1454	\N	PREDICTED: alpha-1-acid glycoprotein 2-like [Meleagris gallopavo]	Full_Length
21_Locus_10928_Transcript_1/1_Confidence_1.000_Length_2138	G1148P313FB16.T0 Anolis carolinensis pooled normalized testes cDNA library Anolis carolinensis cDNA, mRNA sequence /gb=FG795757 /gi=190325541 /ug=Acr.19838 /len=884	Gallus gallus mRNA for hypothetical protein, clone 1l21 /cds=p(53,1132) /gb=AJ719375 /gi=53127301 /ug=Gga.5967 /len=2138	PREDICTED: Taeniopygia guttata adenosine kinase (LOC100230888), mRNA /cds=p(1,1047) /gb=XM_002193040 /gi=224052397 /ug=Tgu.5165 /len=2098	\N	PREDICTED: adenosine kinase [Taeniopygia guttata]	Full_Length
21_Locus_10929_Transcript_1/1_Confidence_1.000_Length_1020	G1144P330FN15.T0 Anolis carolinensis pooled normalized embryo cDNA library Anolis carolinensis cDNA, mRNA sequence /gb=FG696596 /gi=190223889 /ug=Acr.18224 /len=919	PREDICTED: Gallus gallus ADP-ribosylation factor-like 4A (ARL4A), mRNA /cds=p(179,781) /gb=XM_418690 /gi=118085824 /ug=Gga.9758 /len=2642	PREDICTED: Taeniopygia guttata similar to ADP-ribosylation factor 4 (LOC100227882), mRNA /cds=p(1,645) /gb=XM_002193613 /gi=224066073 /ug=Tgu.6371 /len=1424	\N	ADP-ribosylation factor-like protein 4D [Salmo salar] >gi|209730516|gb|ACI66127.1| ADP-ribosylation factor-like protein 4D [Salmo salar]	Full_Length
21_Locus_1093_Transcript_1/1_Confidence_1.000_Length_1249	\N	Gallus gallus mRNA for hypothetical protein, clone 1f10 /cds=p(82,771) /gb=AJ719312 /gi=53126630 /ug=Gga.17363 /len=3958	Taeniopygia guttata clone 0061P0022E02 mRNA sequence /gb=DQ213297 /gi=76153805 /ug=Tgu.14015 /len=1087	\N	PREDICTED: platelet-activating factor acetylhydrolase IB subunit gamma-like [Monodelphis domestica]	Full_Length
21_Locus_10931_Transcript_1/1_Confidence_1.000_Length_264	\N	\N	\N	\N	\N	Non Full_Length
21_Locus_10932_Transcript_2/2_Confidence_1.000_Length_693	\N	\N	\N	\N	\N	Full_Length
21_Locus_10933_Transcript_1/1_Confidence_1.000_Length_132	\N	\N	\N	\N	\N	Non Full_Length
21_Locus_10934_Transcript_1/1_Confidence_1.000_Length_894	G1144P311FF2.T0 Anolis carolinensis pooled normalized embryo cDNA library Anolis carolinensis cDNA, mRNA sequence /gb=FG719346 /gi=190249731 /ug=Acr.24519 /len=815	testis_EST04593 Testis cDNA Library Gallus gallus cDNA 3', mRNA sequence /clone_end=3' /gb=CO773496 /gi=50974763 /ug=Gga.26433 /len=924	Taeniopygia guttata clone 0058P0037A07 putative nudix (nucleoside diphosphate linked moiety) mRNA, complete cds /cds=p(296,568) /gb=DQ213148 /gi=76152507 /ug=Tgu.36 /len=957	\N	PREDICTED: similar to diphosphoinositol polyphosphate phosphohydrolase [Gallus gallus]	Full_Length
21_Locus_10936_Transcript_1/1_Confidence_1.000_Length_785	G1146P338FH20.T0 Anolis carolinensis pooled normalized ovary cDNA library Anolis carolinensis cDNA, mRNA sequence /gb=FG753752 /gi=190277996 /ug=Acr.24796 /len=887	Gallus gallus mRNA for hypothetical protein, clone 6n9 /cds=p(143,1282) /gb=AJ719818 /gi=53130295 /ug=Gga.22267 /len=2172	PREDICTED: Taeniopygia guttata serine (or cysteine) proteinase inhibitor, clade B (ovalbumin), member 6 (LOC100222991), mRNA /cds=p(1,1140) /gb=XM_002199381 /gi=224045109 /ug=Tgu.16692 /len=1202	\N	serpin B6 [Gallus gallus] >gi|53130296|emb|CAG31477.1| hypothetical protein RCJMB04_6n9 [Gallus gallus]	Non Full_Length
21_Locus_10938_Transcript_1/2_Confidence_1.000_Length_337	\N	Gallus gallus mRNA for hypothetical protein, clone 10g10 /cds=p(321,1064) /gb=AJ720092 /gi=53130843 /ug=Gga.1521 /len=1875	PREDICTED: Taeniopygia guttata tyrosine 3-monooxygenase/tryptophan 5-monooxygenase activation protein eta polypeptide-like (LOC100190745), mRNA /cds=p(1,735) /gb=XM_002196627 /gi=224072062 /ug=Tgu.10850 /len=1505	\N	\N	Full_Length
21_Locus_10939_Transcript_1/1_Confidence_1.000_Length_387	\N	\N	\N	\N	\N	Full_Length
21_Locus_1094_Transcript_1/1_Confidence_1.000_Length_964	G1146P319FO9.T0 Anolis carolinensis pooled normalized ovary cDNA library Anolis carolinensis cDNA, mRNA sequence /gb=FG755263 /gi=190286178 /ug=Acr.24429 /len=870	Gallus gallus finished cDNA, clone ChEST107d19 /gb=CR524287 /gi=48843012 /ug=Gga.16660 /len=1092	Taeniopygia guttata clone 0064P0007B08 PHD finger protein 5A-like mRNA, complete sequence /gb=DQ214355 /gi=76157672 /ug=Tgu.7678 /len=984	\N	PHD finger-like domain-containing protein 5A [Homo sapiens] >gi|20302071|ref|NP_620243.1| PHD finger-like domain-containing protein 5A [Rattus norvegicus] >gi|24415990|ref|NP_081013.1| PHD finger-like domain-containing protein 5A [Mus musculus] >gi|27545283|ref|NP_775373.1| PHD finger-like domain-containing protein 5A [Danio rerio] >gi|134085850|ref|NP_001076851.1| PHD finger-like domain-containi…	Full_Length
21_Locus_10940_Transcript_1/1_Confidence_1.000_Length_388	\N	gPGC_EST10048 Embryonic gonadal PGC cDNA Library Gallus gallus cDNA 5', mRNA sequence /clone_end=5' /gb=DR420206 /gi=109670182 /ug=Gga.43703 /len=1345	zf_008_G2 Developmental library I Taeniopygia guttata cDNA, mRNA sequence /gb=EE050324 /gi=110579106 /ug=Tgu.14084 /len=700	\N	\N	Full_Length
21_Locus_10941_Transcript_1/1_Confidence_1.000_Length_709	\N	Gallus gallus muscleblind-like 3 (Drosophila) (MBNL3), transcript variant 1, mRNA /cds=p(63,1178) /gb=NM_001163338 /gi=254039663 /ug=Gga.7029 /len=8801	SB03055A1C09.f1 Normalized subtracted Keck-Tagu Library SB03 Taeniopygia guttata cDNA clone SB03055A1C09.f1 5, mRNA sequence /clone=SB03055A1C09.f1 /clone_end=5' /gb=FE713205 /gi=169901650 /ug=Tgu.17738 /len=823	\N	\N	Non Full_Length
21_Locus_10943_Transcript_1/1_Confidence_1.000_Length_719	G1146P342FL6.T0 Anolis carolinensis pooled normalized ovary cDNA library Anolis carolinensis cDNA, mRNA sequence /gb=FG756779 /gi=190283189 /ug=Acr.34102 /len=777	\N	PREDICTED: Taeniopygia guttata progesterone receptor membrane component 2 (LOC100222943), mRNA /cds=p(1,657) /gb=XM_002189000 /gi=224049247 /ug=Tgu.8210 /len=1777	\N	\N	Non Full_Length
21_Locus_10944_Transcript_1/1_Confidence_1.000_Length_579	\N	603758032F1 CSEQCHN04 Gallus gallus cDNA clone ChEST672o7 5', mRNA sequence /clone=ChEST672o7 /clone_end=5' /gb=BU218341 /gi=25401037 /ug=Gga.36121 /len=939	\N	\N	PREDICTED: fukutin-related protein-like [Anolis carolinensis]	Non Full_Length
21_Locus_10945_Transcript_1/1_Confidence_1.000_Length_260	G1145P311RD13.T0 Anolis carolinensis pooled normalized mixed organ cDNA library Anolis carolinensis cDNA, mRNA sequence /gb=FG741271 /gi=190270399 /ug=Acr.30156 /len=858	\N	\N	\N	PREDICTED: presenilins-associated rhomboid-like protein, mitochondrial-like [Anolis carolinensis]	Putative
21_Locus_10946_Transcript_1/1_Confidence_1.000_Length_188	G1144P33FO1.T0 Anolis carolinensis pooled normalized embryo cDNA library Anolis carolinensis cDNA, mRNA sequence /gb=FG702030 /gi=190229255 /ug=Acr.19778 /len=892	gonad_EST10048 Embryonic gonad cDNA Library Gallus gallus cDNA 5', mRNA sequence /clone_end=5' /gb=CV862572 /gi=82790956 /ug=Gga.5850 /len=1316	PREDICTED: Taeniopygia guttata similar to putative SRB7 suppressor of RNA polymerase B (LOC100226926), mRNA /cds=p(1,423) /gb=XM_002189741 /gi=224096027 /ug=Tgu.7725 /len=2022	\N	PREDICTED: mediator of RNA polymerase II transcription subunit 21-like [Meleagris gallopavo]	Non Full_Length
21_Locus_10947_Transcript_1/2_Confidence_1.000_Length_1402	G1145P311FH7.T0 Anolis carolinensis pooled normalized mixed organ cDNA library Anolis carolinensis cDNA, mRNA sequence /gb=FG741204 /gi=190270262 /ug=Acr.4936 /len=881	PREDICTED: Gallus gallus similar to LOC495018 protein (LOC423420), mRNA /cds=p(156,1556) /gb=XM_421330 /gi=118091930 /ug=Gga.19002 /len=1967	PREDICTED: Taeniopygia guttata hypothetical protein LOC100225869 (LOC100225869), mRNA /cds=p(22,1434) /gb=XM_002200145 /gi=224051646 /ug=Tgu.19247 /len=1446	\N	PREDICTED: hypothetical protein [Taeniopygia guttata]	Non Full_Length
21_Locus_1095_Transcript_1/1_Confidence_1.000_Length_126	\N	\N	\N	\N	\N	Non Full_Length
21_Locus_10950_Transcript_1/1_Confidence_1.000_Length_298	\N	Gallus gallus mRNA for hypothetical protein, clone 17c23 /cds=p(706,4257) /gb=AJ720413 /gi=53133485 /ug=Gga.1914 /len=4409	\N	\N	PREDICTED: Bloom syndrome protein homolog [Anolis carolinensis]	Non Full_Length
21_Locus_10951_Transcript_1/1_Confidence_1.000_Length_347	G1146P347FJ13.T0 Anolis carolinensis pooled normalized ovary cDNA library Anolis carolinensis cDNA, mRNA sequence /gb=FG750413 /gi=190280659 /ug=Acr.2330 /len=864	Gallus gallus mRNA for hypothetical protein, clone 5g12 /cds=p(36,1181) /gb=AJ719700 /gi=53129082 /ug=Gga.4353 /len=2461	PREDICTED: Taeniopygia guttata flap structure-specific endonuclease 1 (LOC100222912), mRNA /cds=p(1,1161) /gb=XM_002192844 /gi=224050600 /ug=Tgu.2673 /len=1870	\N	flap structure specific endonuclease 1, isoform CRA_b [Mus musculus]	Full_Length
21_Locus_10952_Transcript_1/1_Confidence_1.000_Length_602	\N	\N	\N	\N	\N	Non Full_Length
21_Locus_10955_Transcript_1/1_Confidence_1.000_Length_433	\N	\N	\N	\N	\N	Non Full_Length
21_Locus_10956_Transcript_1/1_Confidence_1.000_Length_1564	G1143P334FI21.T0 Anolis carolinensis pooled normalized Dewlap cDNA Library Anolis carolinensis cDNA, mRNA sequence /gb=FG676062 /gi=190203481 /ug=Acr.12110 /len=871	AM066718 Chicken immune 2 - CSEQRBN29 Gallus gallus cDNA clone C0000644J20_T7, mRNA sequence /clone=C0000644J20_T7 /gb=AM066718 /gi=72295653 /ug=Gga.16743 /len=718	PREDICTED: Taeniopygia guttata similar to mannosidase, alpha, class 2A, member 2 (LOC100226019), mRNA /cds=p(1,3351) /gb=XM_002187579 /gi=224063015 /ug=Tgu.4887 /len=3510	\N	PREDICTED: lysosomal alpha-mannosidase-like [Anolis carolinensis]	Non Full_Length
21_Locus_10957_Transcript_1/1_Confidence_1.000_Length_580	\N	\N	\N	\N	\N	Full_Length
21_Locus_10958_Transcript_1/1_Confidence_1.000_Length_1205	\N	\N	\N	\N	\N	Non Full_Length
21_Locus_10959_Transcript_1/1_Confidence_1.000_Length_390	\N	Gallus gallus finished cDNA, clone ChEST987f24 /gb=BX934962 /gi=41635490 /ug=Gga.10216 /len=1455	\N	\N	PREDICTED: probable prolyl-tRNA synthetase, mitochondrial [Monodelphis domestica]	Non Full_Length
21_Locus_10960_Transcript_2/2_Confidence_0.600_Length_211	\N	\N	\N	\N	\N	Non Full_Length
21_Locus_10962_Transcript_1/1_Confidence_1.000_Length_1114	G1144P318FB15.T0 Anolis carolinensis pooled normalized embryo cDNA library Anolis carolinensis cDNA, mRNA sequence /gb=FG690965 /gi=190215997 /ug=Acr.16613 /len=859	PREDICTED: Gallus gallus hypothetical LOC426860 (LOC426860), mRNA /gb=XR_027216 /gi=118094776 /ug=Gga.12976 /len=2997	PREDICTED: Taeniopygia guttata hypothetical protein LOC100229621 (LOC100229621), mRNA /cds=p(1,2283) /gb=XM_002190981 /gi=224056981 /ug=Tgu.18891 /len=2283	\N	PREDICTED: TRMT1-like protein-like [Anolis carolinensis]	Non Full_Length
21_Locus_10963_Transcript_1/1_Confidence_1.000_Length_211	\N	\N	\N	\N	\N	Non Full_Length
21_Locus_10964_Transcript_1/1_Confidence_1.000_Length_1183	\N	PREDICTED: Gallus gallus Rtf1, Paf1/RNA polymerase II complex component, homolog (S. cerevisiae) (RTF1), mRNA /cds=p(103,2115) /gb=XM_421139 /gi=118091595 /ug=Gga.22583 /len=4857	PREDICTED: Taeniopygia guttata Rtf1, Paf1/RNA polymerase II complex component, homolog (S. cerevisiae) (LOC100223977), mRNA /cds=p(1,1944) /gb=XM_002198971 /gi=224051146 /ug=Tgu.66 /len=2668	\N	Rtf1, Paf1/RNA polymerase II complex component, homolog (S. cerevisiae), isoform CRA_a [Homo sapiens]	Non Full_Length
21_Locus_10965_Transcript_1/2_Confidence_1.000_Length_1524	\N	\N	\N	\N	\N	Full_Length
21_Locus_10966_Transcript_1/1_Confidence_1.000_Length_1855	G1143P32FA6.T0 Anolis carolinensis pooled normalized Dewlap cDNA Library Anolis carolinensis cDNA, mRNA sequence /gb=FG667791 /gi=190199576 /ug=Acr.9222 /len=854	Gallus gallus mRNA for hypothetical protein, clone 20m16 /cds=p(148,1710) /gb=AJ851713 /gi=60099032 /ug=Gga.22725 /len=2101	PREDICTED: Taeniopygia guttata katanin p80 subunit B 1 (LOC100224183), mRNA /cds=p(261,2231) /gb=XM_002197709 /gi=224063809 /ug=Tgu.16221 /len=2231	\N	PREDICTED: u3 small nucleolar RNA-associated protein 15 homolog isoform 1 [Anolis carolinensis]	Non Full_Length
21_Locus_10968_Transcript_1/1_Confidence_1.000_Length_504	\N	PREDICTED: Gallus gallus hypothetical LOC417837 (LOC417837), mRNA /cds=p(1,3576) /gb=XM_416078 /gi=118082398 /ug=Gga.30037 /len=4223	PREDICTED: Taeniopygia guttata similar to KIAA0829 protein (LOC100229414), mRNA /cds=p(1,3693) /gb=XM_002189111 /gi=224093996 /ug=Tgu.18733 /len=4016	\N	unnamed protein product [Homo sapiens]	Non Full_Length
21_Locus_10969_Transcript_1/1_Confidence_1.000_Length_357	\N	\N	\N	\N	\N	Full_Length
21_Locus_10971_Transcript_1/1_Confidence_1.000_Length_1002	\N	\N	\N	\N	\N	Non Full_Length
21_Locus_10972_Transcript_1/1_Confidence_1.000_Length_840	\N	\N	\N	\N	\N	Full_Length
21_Locus_10973_Transcript_1/1_Confidence_1.000_Length_507	\N	\N	\N	\N	\N	Full_Length
21_Locus_10974_Transcript_1/1_Confidence_1.000_Length_314	\N	Gallus gallus mRNA for hypothetical protein, clone 4b8 /cds=p(134,1114) /gb=AJ851505 /gi=60098616 /ug=Gga.21409 /len=2641	\N	\N	\N	Non Full_Length
21_Locus_10975_Transcript_1/1_Confidence_1.000_Length_1541	\N	PREDICTED: Gallus gallus similar to KIAA0913 protein (LOC423739), mRNA /cds=p(1,5502) /gb=XM_421614 /gi=118092669 /ug=Gga.28170 /len=6818	\N	\N	PREDICTED: zinc finger SWIM domain-containing protein KIAA0913-like [Anolis carolinensis]	Non Full_Length
21_Locus_10977_Transcript_1/1_Confidence_1.000_Length_1765	\N	\N	\N	\N	\N	Full_Length
21_Locus_10978_Transcript_1/1_Confidence_1.000_Length_437	\N	\N	\N	\N	\N	Full_Length
21_Locus_1098_Transcript_1/1_Confidence_1.000_Length_1122	\N	PREDICTED: Gallus gallus similar to ATP synthase mitochondrial F1 complex assembly factor 1 (LOC424616), mRNA /cds=p(1,924) /gb=XM_422453 /gi=118094610 /ug=Gga.8001 /len=2861	PREDICTED: Taeniopygia guttata ATP synthase mitochondrial F1 complex assembly factor 1-like (LOC100190256), mRNA /cds=p(32,955) /gb=XM_002196069 /gi=224058118 /ug=Tgu.11146 /len=1640	\N	unnamed protein product [Homo sapiens]	Non Full_Length
21_Locus_10980_Transcript_1/1_Confidence_1.000_Length_345	\N	PREDICTED: Gallus gallus similar to KIAA1008 protein (LOC418821), mRNA /cds=p(1,2892) /gb=XM_417016 /gi=118084744 /ug=Gga.21620 /len=3119	PREDICTED: Taeniopygia guttata similar to KIAA1008 protein (LOC100223496), mRNA /cds=p(1,2895) /gb=XM_002197177 /gi=224043478 /ug=Tgu.15415 /len=2895	\N	Exosome complex exonuclease RRP44 [Cricetulus griseus]	Non Full_Length
21_Locus_10981_Transcript_1/1_Confidence_1.000_Length_209	\N	\N	\N	\N	\N	Non Full_Length
21_Locus_10982_Transcript_1/1_Confidence_1.000_Length_2399	G1143P33FE7.T0 Anolis carolinensis pooled normalized Dewlap cDNA Library Anolis carolinensis cDNA, mRNA sequence /gb=FG667212 /gi=190196075 /ug=Acr.8973 /len=855	Gallus gallus mRNA for hypothetical protein, clone 18g17 /cds=p(117,593) /gb=AJ720471 /gi=53133601 /ug=Gga.8548 /len=3021	zf_yg3k_17_C2 Developmental library I Taeniopygia guttata cDNA, mRNA sequence /gb=EE051337 /gi=110580397 /ug=Tgu.9176 /len=700	\N	\N	Full_Length
21_Locus_10983_Transcript_1/1_Confidence_1.000_Length_468	\N	\N	\N	\N	\N	Full_Length
21_Locus_10984_Transcript_1/1_Confidence_1.000_Length_101	\N	\N	\N	\N	\N	Non Full_Length
21_Locus_10986_Transcript_1/1_Confidence_1.000_Length_973	G1143P327FB5.T0 Anolis carolinensis pooled normalized Dewlap cDNA Library Anolis carolinensis cDNA, mRNA sequence /gb=FG683331 /gi=190208035 /ug=Acr.14311 /len=826	Gallus gallus frizzled homolog 7 (Drosophila) (FZD7), mRNA /cds=p(371,2074) /gb=NM_204221 /gi=46049080 /ug=Gga.110 /len=3090	PREDICTED: Taeniopygia guttata similar to frizzled homolog 9 (LOC100217519), mRNA /cds=p(1,1755) /gb=XM_002187916 /gi=224075630 /ug=Tgu.2724 /len=2107	\N	PREDICTED: frizzled-2-like [Anolis carolinensis]	Non Full_Length
21_Locus_10987_Transcript_1/1_Confidence_1.000_Length_517	\N	PREDICTED: Gallus gallus similar to hypothetical protein (LOC416311), mRNA /cds=p(24,491) /gb=XM_414628 /gi=118097578 /ug=Gga.16042 /len=2870	\N	\N	\N	Full_Length
21_Locus_10988_Transcript_1/1_Confidence_1.000_Length_404	\N	\N	\N	\N	\N	Non Full_Length
21_Locus_10989_Transcript_1/1_Confidence_1.000_Length_784	G1147P355FA3.T0 Anolis carolinensis pooled normalized regenerating tail cDNA library Anolis carolinensis cDNA, mRNA sequence /gb=FG776583 /gi=190304305 /ug=Acr.40093 /len=815	Gallus gallus mRNA for hypothetical protein, clone 17i9 /cds=p(32,2299) /gb=AJ720431 /gi=53133521 /ug=Gga.41913 /len=3826	SB03064B2E04.f1 Normalized subtracted Keck-Tagu Library SB03 Taeniopygia guttata cDNA clone SB03064B2E04.f1 5, mRNA sequence /clone=SB03064B2E04.f1 /clone_end=5' /gb=FE715680 /gi=169900213 /ug=Tgu.3307 /len=827	\N	Stat2 protein [Mus musculus]	Non Full_Length
21_Locus_1099_Transcript_1/1_Confidence_1.000_Length_740	G1148P321FP16.T0 Anolis carolinensis pooled normalized testes cDNA library Anolis carolinensis cDNA, mRNA sequence /gb=FG797235 /gi=190324323 /ug=Acr.12578 /len=886	gPGC_EST08497 Embryonic gonadal PGC cDNA Library Gallus gallus cDNA 5', mRNA sequence /clone_end=5' /gb=DR418655 /gi=109668631 /ug=Gga.3370 /len=1352	Taeniopygia guttata clone 0058P0039H07 putative ovarian carcinoma immunoreactive antigen mRNA, complete cds /cds=p(9,770) /gb=DQ214804 /gi=76158207 /ug=Tgu.10863 /len=1176	\N	PREDICTED: OCIA domain-containing protein 2-like isoform 1 [Anolis carolinensis]	Full_Length
21_Locus_10990_Transcript_1/1_Confidence_1.000_Length_175	\N	\N	\N	\N	\N	Non Full_Length
21_Locus_10991_Transcript_1/1_Confidence_1.000_Length_489	\N	\N	\N	\N	\N	Full_Length
21_Locus_10992_Transcript_1/1_Confidence_1.000_Length_920	\N	PREDICTED: Gallus gallus similar to Dgat2l1-prov protein (LOC424811), mRNA /gb=XR_027084 /gi=118095019 /ug=Gga.30902 /len=2188	\N	\N	2-acylglycerol O-acyltransferase 1 [Danio rerio] >gi|166796854|gb|AAI59111.1| Zgc:171525 protein [Danio rerio]	Non Full_Length
21_Locus_10993_Transcript_1/1_Confidence_1.000_Length_443	\N	\N	\N	\N	\N	Full_Length
21_Locus_10998_Transcript_1/1_Confidence_1.000_Length_172	\N	PREDICTED: Gallus gallus similar to Inpp5a protein (LOC423973), mRNA /cds=p(1,1509) /gb=XM_421831 /gi=118093207 /ug=Gga.43437 /len=2005	\N	\N	PREDICTED: LOW QUALITY PROTEIN: type I inositol-1,4,5-trisphosphate 5-phosphatase-like [Ornithorhynchus anatinus]	Full_Length
21_Locus_10999_Transcript_1/1_Confidence_1.000_Length_121	\N	\N	\N	\N	\N	Non Full_Length
21_Locus_110_Transcript_1/1_Confidence_1.000_Length_1290	G1148P322FG10.T0 Anolis carolinensis pooled normalized testes cDNA library Anolis carolinensis cDNA, mRNA sequence /gb=FG801054 /gi=190328681 /ug=Acr.9180 /len=833	PREDICTED: Gallus gallus malate dehydrogenase 2, NAD (mitochondrial) (MDH2), mRNA /cds=p(9,1064) /gb=XM_415765 /gi=118100104 /ug=Gga.4839 /len=2175	Taeniopygia guttata clone 0063P0017D08 putative malate dehydrogenase mitochondrial variant 1 mRNA, complete cds; nuclear gene for mitochondrial product /cds=p(118,1134) /gb=DQ216576 /gi=76159997 /ug=Tgu.3075 /len=1319	\N	PREDICTED: malate dehydrogenase, mitochondrial-like [Anolis carolinensis]	Putative
21_Locus_11000_Transcript_1/1_Confidence_1.000_Length_204	\N	\N	\N	\N	\N	Full_Length
21_Locus_11001_Transcript_1/1_Confidence_1.000_Length_351	\N	\N	\N	\N	\N	Non Full_Length
21_Locus_11002_Transcript_1/1_Confidence_1.000_Length_750	G1146P342FN3.T0 Anolis carolinensis pooled normalized ovary cDNA library Anolis carolinensis cDNA, mRNA sequence /gb=FG756961 /gi=190286630 /ug=Acr.11846 /len=884	PREDICTED: Gallus gallus hypothetical LOC417613 (LOC417613), mRNA /cds=p(13,1461) /gb=XM_415857 /gi=118100270 /ug=Gga.39986 /len=2403	PREDICTED: Taeniopygia guttata similar to notchless homolog 1 (LOC100222393), mRNA /cds=p(1,1440) /gb=XM_002196042 /gi=224076539 /ug=Tgu.9748 /len=1929	\N	notchless protein homolog 1 isoform b [Homo sapiens]	Putative
21_Locus_11003_Transcript_1/1_Confidence_1.000_Length_102	\N	\N	\N	\N	\N	Non Full_Length
21_Locus_11004_Transcript_1/1_Confidence_1.000_Length_199	\N	PREDICTED: Gallus gallus similar to mediator of RNA polymerase II transcription, subunit 12 homolog (LOC422210), mRNA /gb=XR_027012 /gi=118089388 /ug=Gga.43452 /len=6529	PREDICTED: Taeniopygia guttata aldehyde dehydrogenase 3 family, member A2 (ALDH3A2), mRNA /cds=p(1,6525) /gb=XM_002190977 /gi=224098680 /ug=Tgu.19467 /len=6909	\N	PREDICTED: aldehyde dehydrogenase 3A2 [Taeniopygia guttata]	Non Full_Length
21_Locus_11008_Transcript_1/1_Confidence_1.000_Length_1274	G1148P325RD23.T0 Anolis carolinensis pooled normalized testes cDNA library Anolis carolinensis cDNA, mRNA sequence /gb=FG788783 /gi=190316010 /ug=Acr.43808 /len=641	PREDICTED: Gallus gallus sulfatase modifying factor 2 (SUMF2), mRNA /cds=p(72,1007) /gb=XM_415788 /gi=118100218 /ug=Gga.12468 /len=1107	PREDICTED: Taeniopygia guttata sulfatase modifying factor 2, transcript variant 1 (LOC100224222), mRNA /cds=p(3,935) /gb=XM_002196087 /gi=224076256 /ug=Tgu.16443 /len=1023	\N	PREDICTED: similar to MGC108306 protein [Gallus gallus]	Full_Length
21_Locus_11010_Transcript_1/1_Confidence_1.000_Length_284	\N	\N	\N	\N	\N	Non Full_Length
21_Locus_11011_Transcript_1/1_Confidence_1.000_Length_528	G1144P333FL4.T0 Anolis carolinensis pooled normalized embryo cDNA library Anolis carolinensis cDNA, mRNA sequence /gb=FG719730 /gi=190251180 /ug=Acr.801 /len=873	PREDICTED: Gallus gallus leucine rich repeat containing 8 family, member D (LRRC8D), mRNA /cds=p(285,2855) /gb=XM_422352 /gi=118094338 /ug=Gga.2841 /len=3966	PREDICTED: Taeniopygia guttata similar to leucine rich repeat containing 8 family, member B (LOC100226436), mRNA /cds=p(1,2406) /gb=XM_002195175 /gi=224057474 /ug=Tgu.9288 /len=2560	\N	PREDICTED: leucine-rich repeat-containing protein 8D-like [Anolis carolinensis]	Non Full_Length
21_Locus_11012_Transcript_1/1_Confidence_1.000_Length_528	G1143P327FP21.T0 Anolis carolinensis pooled normalized Dewlap cDNA Library Anolis carolinensis cDNA, mRNA sequence /gb=FG669781 /gi=190197953 /ug=Acr.9941 /len=864	Gallus gallus lamin B2 (LMNB2), mRNA /cds=p(40,1842) /gb=NM_205285 /gi=45384201 /ug=Gga.36061 /len=2157	\N	\N	PREDICTED: lamin-B2 [Monodelphis domestica]	Non Full_Length
21_Locus_11014_Transcript_1/1_Confidence_1.000_Length_712	G1144P344FC15.T0 Anolis carolinensis pooled normalized embryo cDNA library Anolis carolinensis cDNA, mRNA sequence /gb=FG712016 /gi=190241105 /ug=Acr.22535 /len=847	PREDICTED: Gallus gallus microtubule-associated protein 1B (MAP1B), mRNA /cds=p(38,7462) /gb=XM_001231728 /gi=118103948 /ug=Gga.2129 /len=8560	\N	\N	\N	Full_Length
21_Locus_11015_Transcript_1/1_Confidence_1.000_Length_287	\N	PREDICTED: Gallus gallus similar to Transmembrane protein 48 (LOC772284), mRNA /cds=p(1,2055) /gb=XM_001235441 /gi=118094678 /ug=Gga.39354 /len=2543	PREDICTED: Taeniopygia guttata similar to transmembrane protein 48 (LOC100220323), mRNA /cds=p(1,2040) /gb=XM_002193874 /gi=224058246 /ug=Tgu.16504 /len=2226	\N	PREDICTED: similar to Transmembrane protein 48 [Gallus gallus]	Non Full_Length
21_Locus_11018_Transcript_3/3_Confidence_0.556_Length_814	G1147P321RC12.T0 Anolis carolinensis pooled normalized regenerating tail cDNA library Anolis carolinensis cDNA, mRNA sequence /gb=FG777267 /gi=190310550 /ug=Acr.40320 /len=759	PREDICTED: Gallus gallus hypothetical LOC427922 (LOC427922), mRNA /cds=p(1,1422) /gb=XM_425495 /gi=118082957 /ug=Gga.14105 /len=2371	PREDICTED: Taeniopygia guttata similar to hCG2008146 (LOC100231142), mRNA /cds=p(1,3801) /gb=XM_002189312 /gi=224072656 /ug=Tgu.15041 /len=4267	\N	PREDICTED: histone-lysine N-methyltransferase PRDM9-like, partial [Anolis carolinensis]	Non Full_Length
21_Locus_11019_Transcript_1/1_Confidence_1.000_Length_232	\N	\N	\N	\N	\N	Full_Length
21_Locus_11020_Transcript_1/1_Confidence_1.000_Length_1006	G1143P313FL7.T0 Anolis carolinensis pooled normalized Dewlap cDNA Library Anolis carolinensis cDNA, mRNA sequence /gb=FG682089 /gi=190208011 /ug=Acr.7341 /len=904	gonad_EST09471 Embryonic gonad cDNA Library Gallus gallus cDNA 5', mRNA sequence /clone_end=5' /gb=CV861890 /gi=82790379 /ug=Gga.5810 /len=1305	Taeniopygia guttata clone 0058P0049E06 putative MGC89063 protein variant 2 mRNA, complete cds /cds=p(34,438) /gb=DQ213891 /gi=76156334 /ug=Tgu.10896 /len=1298	\N	PREDICTED: putative MGC89063 protein variant 2 [Taeniopygia guttata]	Non Full_Length
21_Locus_11021_Transcript_1/1_Confidence_1.000_Length_164	\N	\N	\N	\N	novel protein [Mus musculus]	Non Full_Length
21_Locus_11022_Transcript_1/1_Confidence_1.000_Length_243	\N	PREDICTED: Gallus gallus similar to Lactate dehydrogenase D (LOC415689), mRNA /gb=XR_027017 /gi=118096206 /ug=Gga.39567 /len=1215	\N	\N	PREDICTED: probable D-lactate dehydrogenase, mitochondrial [Monodelphis domestica]	Non Full_Length
21_Locus_11023_Transcript_1/1_Confidence_1.000_Length_187	\N	\N	\N	\N	\N	Non Full_Length
21_Locus_11024_Transcript_1/1_Confidence_1.000_Length_1070	\N	\N	\N	\N	\N	Full_Length
21_Locus_11025_Transcript_1/1_Confidence_1.000_Length_225	\N	\N	\N	\N	\N	Full_Length
21_Locus_11027_Transcript_1/1_Confidence_1.000_Length_715	G1143P317FD11.T0 Anolis carolinensis pooled normalized Dewlap cDNA Library Anolis carolinensis cDNA, mRNA sequence /gb=FG678243 /gi=190205886 /ug=Acr.9 /len=897	Gallus gallus calpastatin mRNA, partial cds /cds=p(1,2246) /gb=EF507730 /gi=145411436 /ug=Gga.44228 /len=2516	PREDICTED: Taeniopygia guttata calpastatin (LOC100223192), mRNA /cds=p(1,2682) /gb=XM_002187974 /gi=224091498 /ug=Tgu.14477 /len=3016	\N	PREDICTED: calpastatin-like [Anolis carolinensis]	Non Full_Length
21_Locus_11028_Transcript_1/1_Confidence_1.000_Length_344	\N	\N	\N	\N	\N	Non Full_Length
21_Locus_11029_Transcript_1/1_Confidence_1.000_Length_434	G1146P338FH20.T0 Anolis carolinensis pooled normalized ovary cDNA library Anolis carolinensis cDNA, mRNA sequence /gb=FG753752 /gi=190277996 /ug=Acr.24796 /len=887	PREDICTED: Gallus gallus heparin cofactor II (LOC395877), mRNA /cds=p(56,1522) /gb=XM_001232766 /gi=118098358 /ug=Gga.1166 /len=1824	SB03018B2A08.f1 Normalized subtracted Keck-Tagu Library SB03 Taeniopygia guttata cDNA clone SB03018B2A08.f1 5, mRNA sequence /clone=SB03018B2A08.f1 /clone_end=5' /gb=DV950935 /gi=83294444 /ug=Tgu.15400 /len=826	\N	heparin cofactor II [Gallus gallus]	Non Full_Length
21_Locus_1103_Transcript_1/1_Confidence_1.000_Length_864	G1146P338FM12.T0 Anolis carolinensis pooled normalized ovary cDNA library Anolis carolinensis cDNA, mRNA sequence /gb=FG752927 /gi=190277843 /ug=Acr.11045 /len=873	Gallus gallus mRNA for hypothetical protein, clone 15m16 /cds=p(130,2478) /gb=AJ851661 /gi=60098928 /ug=Gga.22809 /len=3762	PREDICTED: Taeniopygia guttata cleavage and polyadenylation specific factor 2 (LOC100223891), mRNA /cds=p(1,2349) /gb=XM_002200557 /gi=224051636 /ug=Tgu.4398 /len=2722	\N	PREDICTED: cleavage and polyadenylation specific factor 2, partial [Taeniopygia guttata]	Non Full_Length
21_Locus_11030_Transcript_1/2_Confidence_1.000_Length_2623	G1148P39FD15.T0 Anolis carolinensis pooled normalized testes cDNA library Anolis carolinensis cDNA, mRNA sequence /gb=FG796856 /gi=190329683 /ug=Acr.45514 /len=930	Gallus gallus EPH receptor B6 (EPHB6), mRNA /cds=p(139,3147) /gb=NM_001004387 /gi=52138668 /ug=Gga.633 /len=3712	PREDICTED: Taeniopygia guttata EPH receptor B6 (LOC100218302), mRNA /cds=p(439,3441) /gb=XM_002195043 /gi=224043806 /ug=Tgu.2381 /len=4057	\N	PREDICTED: LOW QUALITY PROTEIN: ephrin type-B receptor 5-like [Anolis carolinensis]	Non Full_Length
21_Locus_11036_Transcript_1/1_Confidence_1.000_Length_287	\N	PREDICTED: Gallus gallus hypothetical protein LOC769997 (LOC769997), mRNA /cds=p(1,1359) /gb=XM_001233312 /gi=118089818 /ug=Gga.12502 /len=1812	PREDICTED: Taeniopygia guttata hypothetical protein LOC100228301 (LOC100228301), mRNA /cds=p(1,1764) /gb=XM_002196880 /gi=224049692 /ug=Tgu.3900 /len=1764	\N	PREDICTED: hypothetical protein [Taeniopygia guttata]	Non Full_Length
21_Locus_11037_Transcript_1/1_Confidence_1.000_Length_664	\N	PREDICTED: Gallus gallus hypothetical LOC424934 (LOC424934), mRNA /cds=p(131,2710) /gb=XM_422741 /gi=118095175 /ug=Gga.30818 /len=3109	\N	\N	PREDICTED: hypothetical protein [Gallus gallus]	Putative
21_Locus_11038_Transcript_1/1_Confidence_1.000_Length_107	\N	\N	\N	\N	hypothetical protein VITISV_028562 [Vitis vinifera]	Non Full_Length
21_Locus_11039_Transcript_1/1_Confidence_1.000_Length_438	\N	\N	\N	\N	\N	Non Full_Length
21_Locus_11041_Transcript_1/1_Confidence_1.000_Length_906	G1144P336RA23.T0 Anolis carolinensis pooled normalized embryo cDNA library Anolis carolinensis cDNA, mRNA sequence /gb=FG704809 /gi=190236264 /ug=Acr.20589 /len=799	Gallus gallus mRNA for hypothetical protein, clone 4k14 /cds=p(44,2179) /gb=AJ719623 /gi=53128234 /ug=Gga.22081 /len=2483	PREDICTED: Taeniopygia guttata similar to probable threonyl-tRNA synthetase 2, cytoplasmic (LOC100224497), mRNA /cds=p(1,2160) /gb=XM_002194978 /gi=224062354 /ug=Tgu.3034 /len=2872	\N	threonyl-tRNA synthetase, isoform CRA_b [Rattus norvegicus]	Non Full_Length
21_Locus_11043_Transcript_1/1_Confidence_1.000_Length_320	\N	Gallus gallus putative RNA methylase mRNA, complete cds /cds=p(54,1439) /gb=AY139090 /gi=34391467 /ug=Gga.9240 /len=1598	PREDICTED: Taeniopygia guttata tRNA guanosine-2'-O-methyltransferase TRM11 (LOC100221498), mRNA /cds=p(1,1386) /gb=XM_002187007 /gi=224048191 /ug=Tgu.8624 /len=1836	\N	PREDICTED: tRNA guanosine-2'-O-methyltransferase TRM11 homolog [Ornithorhynchus anatinus]	Non Full_Length
21_Locus_11044_Transcript_1/3_Confidence_0.750_Length_248	\N	\N	\N	\N	\N	Non Full_Length
21_Locus_11045_Transcript_1/1_Confidence_1.000_Length_346	\N	PREDICTED: Gallus gallus similar to Oxidation resistance protein 1 (Protein C7) (LOC769266), mRNA /cds=p(1,975) /gb=XM_001232500 /gi=118087292 /ug=Gga.17001 /len=2834	\N	\N	\N	Non Full_Length
21_Locus_11046_Transcript_1/1_Confidence_1.000_Length_438	\N	\N	\N	\N	\N	Full_Length
21_Locus_11048_Transcript_1/1_Confidence_1.000_Length_228	G1146P348FA3.T0 Anolis carolinensis pooled normalized ovary cDNA library Anolis carolinensis cDNA, mRNA sequence /gb=FG764258 /gi=190292698 /ug=Acr.35889 /len=814	\N	\N	\N	LOC414586 protein [Xenopus laevis]	Non Full_Length
21_Locus_11051_Transcript_1/1_Confidence_1.000_Length_447	G1145P328FK19.T0 Anolis carolinensis pooled normalized mixed organ cDNA library Anolis carolinensis cDNA, mRNA sequence /gb=FG737119 /gi=190265394 /ug=Acr.2011 /len=903	Contig3006 WL/RJ Phraped ESTs Gallus gallus cDNA 5', mRNA sequence /clone_end=5' /gb=CO635759 /gi=50538982 /ug=Gga.1141 /len=1751	PREDICTED: Taeniopygia guttata malate dehydrogenase cytoplasmic-like (LOC100190381), mRNA /cds=p(91,1095) /gb=XM_002199618 /gi=224046968 /ug=Tgu.8482 /len=1823	\N	NAD-dependent malate dehydrogenase [Prunus armeniaca]	Non Full_Length
21_Locus_11052_Transcript_1/1_Confidence_1.000_Length_307	\N	\N	\N	\N	\N	Full_Length
21_Locus_11053_Transcript_1/1_Confidence_1.000_Length_413	\N	\N	\N	\N	\N	Non Full_Length
21_Locus_11054_Transcript_1/1_Confidence_1.000_Length_317	\N	\N	\N	\N	\N	Non Full_Length
21_Locus_11055_Transcript_1/1_Confidence_1.000_Length_1015	G1145P326FC17.T0 Anolis carolinensis pooled normalized mixed organ cDNA library Anolis carolinensis cDNA, mRNA sequence /gb=FG743337 /gi=190273167 /ug=Acr.30692 /len=899	PREDICTED: Gallus gallus hypothetical LOC428031 (LOC428031), mRNA /gb=XR_027217 /gi=118099033 /ug=Gga.30644 /len=1772	\N	\N	ORF2 [Platemys spixii]	Full_Length
21_Locus_11056_Transcript_1/1_Confidence_1.000_Length_224	\N	PREDICTED: Gallus gallus jumonji domain containing 2B (JMJD2B), mRNA /cds=p(23,3306) /gb=XM_001233691 /gi=118103350 /ug=Gga.29972 /len=3788	PREDICTED: Taeniopygia guttata bromodomain containing 1, transcript variant 1 (LOC100230898), mRNA /cds=p(10,3570) /gb=XM_002187950 /gi=224093459 /ug=Tgu.18746 /len=5284	\N	PREDICTED: lysine-specific demethylase 4B-like [Meleagris gallopavo]	Non Full_Length
21_Locus_11057_Transcript_1/1_Confidence_1.000_Length_996	\N	\N	\N	\N	PREDICTED: kremen protein 2-like [Anolis carolinensis]	Non Full_Length
21_Locus_11058_Transcript_2/3_Confidence_0.429_Length_1396	G1148P333FB17.T0 Anolis carolinensis pooled normalized testes cDNA library Anolis carolinensis cDNA, mRNA sequence /gb=FG797439 /gi=190328430 /ug=Acr.45629 /len=907	Gallus gallus paired-like homeodomain 2 (PITX2), mRNA /cds=p(77,1078) /gb=NM_205010 /gi=45384357 /ug=Gga.3398 /len=1802	PREDICTED: Taeniopygia guttata similar to aristaless related homeobox (LOC100231876), mRNA /cds=p(88,1617) /gb=XM_002195148 /gi=224042663 /ug=Tgu.1856 /len=1617	\N	pituitary homeobox 2 isoform b [Homo sapiens] >gi|324710992|ref|NP_001191326.1| pituitary homeobox 2 isoform b [Homo sapiens] >gi|324710994|ref|NP_001191327.1| pituitary homeobox 2 isoform b [Homo sapiens] >gi|114595672|ref|XP_001141078.1| PREDICTED: pituitary homeobox 2 isoform 1 [Pan troglodytes] >gi|114595674|ref|XP_001141151.1| PREDICTED: pituitary homeobox 2 isoform 2 [Pan troglodytes] >gi|1…	Full_Length
21_Locus_11059_Transcript_1/1_Confidence_1.000_Length_197	\N	Gallus gallus mRNA for hypothetical protein, clone 25o19 /cds=p(318,1022) /gb=AJ720802 /gi=53135825 /ug=Gga.22389 /len=1904	PREDICTED: Taeniopygia guttata leucine carboxyl methyltransferase 1 (LOC100231820), mRNA /cds=p(1,969) /gb=XM_002186845 /gi=224070203 /ug=Tgu.7967 /len=1692	\N	leucine carboxyl methyltransferase 1 [Xenopus (Silurana) tropicalis]	Non Full_Length
21_Locus_11061_Transcript_1/1_Confidence_1.000_Length_756	G1147P326FO16.T0 Anolis carolinensis pooled normalized regenerating tail cDNA library Anolis carolinensis cDNA, mRNA sequence /gb=FG772525 /gi=190300855 /ug=Acr.22180 /len=873	PREDICTED: Gallus gallus similar to isochorismatase domain containing 1 (LOC415601), mRNA /cds=p(15,893) /gb=XM_413969 /gi=118104236 /ug=Gga.31153 /len=1518	SB02038A2D09.f1 normalized Keck-Tagu Library SB02 Taeniopygia guttata cDNA clone SB02038A2D09.f1 5, mRNA sequence /clone=SB02038A2D09.f1 /clone_end=5' /gb=CK313651 /gi=44823225 /ug=Tgu.18923 /len=809	\N	PREDICTED: isochorismatase domain-containing protein 1-like, partial [Meleagris gallopavo]	Non Full_Length
21_Locus_11062_Transcript_1/1_Confidence_1.000_Length_463	G1146P39FF6.T0 Anolis carolinensis pooled normalized ovary cDNA library Anolis carolinensis cDNA, mRNA sequence /gb=FG751108 /gi=190282209 /ug=Acr.15061 /len=833	gonad_EST07013 Embryonic gonad cDNA Library Gallus gallus cDNA 5', mRNA sequence /clone_end=5' /gb=CV859537 /gi=82787921 /ug=Gga.20608 /len=1315	SB03030B2B12.f1 Normalized subtracted Keck-Tagu Library SB03 Taeniopygia guttata cDNA clone SB03030B2B12.f1 5, mRNA sequence /clone=SB03030B2B12.f1 /clone_end=5' /gb=DV954879 /gi=83298388 /ug=Tgu.1174 /len=793	\N	\N	Full_Length
21_Locus_11063_Transcript_1/1_Confidence_1.000_Length_475	\N	Gallus gallus SRY (sex determining region Y)-box 11 (SOX11), mRNA /cds=p(364,1554) /gb=NM_205187 /gi=45383977 /ug=Gga.32193 /len=1977	Taeniopygia guttata clone 0058P0037G02 SRY-box containing protein 4-like mRNA, complete sequence /gb=DQ215571 /gi=76158977 /ug=Tgu.16681 /len=749	\N	SOX11 [Gallus gallus]	Non Full_Length
21_Locus_11064_Transcript_1/1_Confidence_1.000_Length_500	G1145P37FI9.T0 Anolis carolinensis pooled normalized mixed organ cDNA library Anolis carolinensis cDNA, mRNA sequence /gb=FG726723 /gi=190255701 /ug=Acr.26462 /len=826	PREDICTED: Gallus gallus similar to PIAS-like protein hZimp10 (LOC423724), mRNA /gb=XR_026879 /gi=118092654 /ug=Gga.19209 /len=5393	\N	\N	\N	Full_Length
21_Locus_11066_Transcript_1/1_Confidence_1.000_Length_230	\N	Gallus gallus similar to germinal histone H4 gene (H4-VII), mRNA /cds=p(1,312) /gb=NM_001037843 /gi=83745134 /ug=Gga.47993 /len=312	SB03055B2G12.f1 Normalized subtracted Keck-Tagu Library SB03 Taeniopygia guttata cDNA clone SB03055B2G12.f1 5, mRNA sequence /clone=SB03055B2G12.f1 /clone_end=5' /gb=FE714269 /gi=169902130 /ug=Tgu.18280 /len=431	\N	histone 4 [Iberis amara]	Non Full_Length
21_Locus_11068_Transcript_1/1_Confidence_1.000_Length_1993	G1144P33RD7.T0 Anolis carolinensis pooled normalized embryo cDNA library Anolis carolinensis cDNA, mRNA sequence /gb=FG701041 /gi=190228448 /ug=Acr.19504 /len=798	gPGC_EST10241 Embryonic gonadal PGC cDNA Library Gallus gallus cDNA 5', mRNA sequence /clone_end=5' /gb=DR420399 /gi=109670375 /ug=Gga.7301 /len=1395	PREDICTED: Taeniopygia guttata WW domain containing E3 ubiquitin protein ligase 1 (LOC100219204), mRNA /cds=p(1,2778) /gb=XM_002199809 /gi=224046458 /ug=Tgu.16536 /len=3658	\N	PREDICTED: e3 ubiquitin-protein ligase HUWE1 [Monodelphis domestica]	Non Full_Length
21_Locus_11069_Transcript_1/1_Confidence_1.000_Length_1098	\N	\N	\N	\N	\N	Full_Length
21_Locus_1107_Transcript_1/1_Confidence_1.000_Length_197	\N	PREDICTED: Gallus gallus RNA-binding region (RNP1, RRM) containing 3 (RNPC3), mRNA /cds=p(1,1653) /gb=XM_422302 /gi=118094272 /ug=Gga.9582 /len=1688	\N	\N	PREDICTED: GK22061-like [Bos taurus] >gi|297493144|ref|XP_002700157.1| PREDICTED: GK22061-like [Bos taurus] >gi|296470778|gb|DAA12893.1| GK22061-like [Bos taurus]	Non Full_Length
21_Locus_11072_Transcript_1/1_Confidence_1.000_Length_636	\N	\N	\N	\N	\N	Full_Length
21_Locus_11073_Transcript_1/1_Confidence_1.000_Length_361	\N	\N	\N	\N	\N	Non Full_Length
21_Locus_11074_Transcript_1/1_Confidence_1.000_Length_1064	\N	\N	\N	\N	\N	Full_Length
21_Locus_11075_Transcript_1/1_Confidence_1.000_Length_539	\N	Gallus gallus mRNA for hypothetical protein, clone 2k10 /cds=p(97,1902) /gb=AJ719473 /gi=53127497 /ug=Gga.7269 /len=3507	PREDICTED: Taeniopygia guttata nuclear receptor coactivator 4 (LOC100224140), mRNA /cds=p(8,2221) /gb=XM_002190687 /gi=224052315 /ug=Tgu.19176 /len=2221	\N	PREDICTED: nuclear receptor coactivator 4-like, partial [Anolis carolinensis]	Non Full_Length
21_Locus_11076_Transcript_1/1_Confidence_1.000_Length_102	\N	\N	\N	\N	\N	Non Full_Length
21_Locus_11077_Transcript_1/1_Confidence_1.000_Length_1186	G1144P322FH17.T0 Anolis carolinensis pooled normalized embryo cDNA library Anolis carolinensis cDNA, mRNA sequence /gb=FG711732 /gi=190240863 /ug=Acr.2179 /len=886	PREDICTED: Gallus gallus FUN14 domain containing 2 (FUNDC2), mRNA /cds=p(34,492) /gb=XM_420194 /gi=118089373 /ug=Gga.8394 /len=3233	PREDICTED: Taeniopygia guttata hypothetical protein LOC100228946 (LOC100228946), mRNA /cds=p(1,471) /gb=XM_002190180 /gi=224042598 /ug=Tgu.8306 /len=1017	\N	PREDICTED: similar to hepatitis C virus core-binding protein 6 [Gallus gallus]	Non Full_Length
21_Locus_11078_Transcript_1/1_Confidence_1.000_Length_416	\N	PREDICTED: Gallus gallus hypothetical LOC425504 (LOC425504), mRNA /cds=p(95,979) /gb=XM_423258 /gi=118089562 /ug=Gga.11184 /len=1009	SB02033B1F07.f1 normalized Keck-Tagu Library SB02 Taeniopygia guttata cDNA clone SB02033B1F07.f1 5, mRNA sequence /clone=SB02033B1F07.f1 /clone_end=5' /gb=CK306254 /gi=44815828 /ug=Tgu.18830 /len=832	\N	PREDICTED: similar to potassium channel tetramerization domain containing 12 [Taeniopygia guttata]	Non Full_Length
21_Locus_11079_Transcript_1/1_Confidence_1.000_Length_174	\N	\N	\N	\N	PREDICTED: fibronectin type III and SPRY domain-containing protein 2-like [Meleagris gallopavo]	Non Full_Length
21_Locus_1108_Transcript_1/1_Confidence_1.000_Length_646	G1148P310FN2.T0 Anolis carolinensis pooled normalized testes cDNA library Anolis carolinensis cDNA, mRNA sequence /gb=FG800275 /gi=190329755 /ug=Acr.17312 /len=815	Gallus gallus finished cDNA, clone ChEST183g20 /gb=BX934992 /gi=41635520 /ug=Gga.4658 /len=1749	Taeniopygia guttata clone 0058P0061F12 putative nucleic acid binding protein RY-1 variant 4-like mRNA, complete sequence /gb=DQ216571 /gi=76159992 /ug=Tgu.10726 /len=1468	\N	PREDICTED: ATP synthase lipid-binding protein, mitochondrial-like [Anolis carolinensis]	Full_Length
21_Locus_11081_Transcript_1/1_Confidence_1.000_Length_206	\N	\N	\N	\N	\N	Full_Length
21_Locus_11082_Transcript_1/1_Confidence_1.000_Length_216	G1146P343FH3.T0 Anolis carolinensis pooled normalized ovary cDNA library Anolis carolinensis cDNA, mRNA sequence /gb=FG751716 /gi=190282594 /ug=Acr.26747 /len=826	Gallus gallus mRNA for hypothetical protein, clone 2j15 /cds=p(267,1508) /gb=AJ719468 /gi=53127487 /ug=Gga.11797 /len=1929	PREDICTED: Taeniopygia guttata similar to vaccinia related kinase (LOC100222877), mRNA /cds=p(1,1671) /gb=XM_002196878 /gi=224047473 /ug=Tgu.16283 /len=1671	\N	serine/threonine-protein kinase VRK1 [Gallus gallus] >gi|53127488|emb|CAG31127.1| hypothetical protein RCJMB04_2j15 [Gallus gallus]	Non Full_Length
21_Locus_11083_Transcript_1/1_Confidence_1.000_Length_744	\N	\N	\N	\N	\N	Non Full_Length
21_Locus_11084_Transcript_1/1_Confidence_1.000_Length_110	\N	\N	\N	\N	\N	Non Full_Length
21_Locus_11085_Transcript_1/1_Confidence_1.000_Length_141	\N	gonad_EST08645 Embryonic gonad cDNA Library Gallus gallus cDNA 5', mRNA sequence /clone_end=5' /gb=CV861169 /gi=82789553 /ug=Gga.43743 /len=1304	\N	\N	PREDICTED: ras GTPase-activating-like protein IQGAP2-like [Meleagris gallopavo]	Non Full_Length
21_Locus_11086_Transcript_1/1_Confidence_1.000_Length_368	G1145P314FK19.T0 Anolis carolinensis pooled normalized mixed organ cDNA library Anolis carolinensis cDNA, mRNA sequence /gb=FG743242 /gi=190270798 /ug=Acr.30671 /len=839	gPGC_EST06697 Embryonic gonadal PGC cDNA Library Gallus gallus cDNA 5', mRNA sequence /clone_end=5' /gb=DR416855 /gi=109666831 /ug=Gga.38308 /len=1358	\N	\N	\N	Non Full_Length
21_Locus_11087_Transcript_1/2_Confidence_1.000_Length_122	\N	\N	\N	\N	\N	Non Full_Length
21_Locus_11088_Transcript_1/1_Confidence_1.000_Length_127	\N	603861617F1 CSEQCHN75 Gallus gallus cDNA clone ChEST874a5 5', mRNA sequence /clone=ChEST874a5 /clone_end=5' /gb=BU380538 /gi=25888539 /ug=Gga.43510 /len=802	\N	\N	PREDICTED: mitochondrial import receptor subunit TOM40B-like [Xenopus (Silurana) tropicalis]	Non Full_Length
21_Locus_11089_Transcript_1/1_Confidence_1.000_Length_317	\N	\N	\N	\N	\N	Non Full_Length
21_Locus_11090_Transcript_1/1_Confidence_1.000_Length_619	G1145P338FJ8.T0 Anolis carolinensis pooled normalized mixed organ cDNA library Anolis carolinensis cDNA, mRNA sequence /gb=FG745523 /gi=190272505 /ug=Acr.31209 /len=876	Gallus gallus mitochondrial ribosomal protein S30 (MRPS30), nuclear gene encoding mitochondrial protein, mRNA /cds=p(40,1437) /gb=NM_204939 /gi=45384393 /ug=Gga.463 /len=1768	\N	\N	PREDICTED: 28S ribosomal protein S30, mitochondrial-like [Anolis carolinensis]	Non Full_Length
21_Locus_11093_Transcript_1/1_Confidence_1.000_Length_286	\N	\N	\N	\N	\N	Full_Length
21_Locus_11094_Transcript_1/1_Confidence_1.000_Length_170	G1143P328FN19.T0 Anolis carolinensis pooled normalized Dewlap cDNA Library Anolis carolinensis cDNA, mRNA sequence /gb=FG671982 /gi=190199488 /ug=Acr.8989 /len=888	PREDICTED: Gallus gallus hypothetical LOC419158 (LOC419158), mRNA /cds=p(1,1923) /gb=XM_417342 /gi=118100531 /ug=Gga.30557 /len=3344	\N	\N	PREDICTED: acetyl-coenzyme A synthetase, cytoplasmic-like [Anolis carolinensis]	Non Full_Length
21_Locus_11095_Transcript_1/1_Confidence_1.000_Length_224	\N	\N	SB05003A1F05.f1 Normalized subtracted Keck-Tagu Library SB05 Taeniopygia guttata cDNA clone SB05003A1F05.f1 5, mRNA sequence /clone=SB05003A1F05.f1 /clone_end=5' /gb=FE720333 /gi=169909830 /ug=Tgu.5859 /len=841	\N	\N	Non Full_Length
21_Locus_11096_Transcript_1/1_Confidence_1.000_Length_387	G1145P319FJ5.T0 Anolis carolinensis pooled normalized mixed organ cDNA library Anolis carolinensis cDNA, mRNA sequence /gb=FG734993 /gi=190265583 /ug=Acr.19280 /len=864	gonad_EST06987 Embryonic gonad cDNA Library Gallus gallus cDNA 5', mRNA sequence /clone_end=5' /gb=CV859511 /gi=82787895 /ug=Gga.42317 /len=1324	\N	\N	\N	Non Full_Length
21_Locus_11097_Transcript_1/1_Confidence_1.000_Length_488	\N	\N	\N	\N	serine/threonine protein kinase [Nocardiopsis dassonvillei subsp. dassonvillei DSM 43111] >gi|296848609|gb|ADH70627.1| serine/threonine protein kinase [Nocardiopsis dassonvillei subsp. dassonvillei DSM 43111]	Full_Length
21_Locus_11098_Transcript_1/1_Confidence_1.000_Length_203	\N	\N	\N	\N	hypothetical protein MELLADRAFT_93284 [Melampsora larici-populina 98AG31]	Non Full_Length
21_Locus_11099_Transcript_1/1_Confidence_1.000_Length_335	\N	\N	\N	\N	\N	Non Full_Length
21_Locus_111_Transcript_1/1_Confidence_1.000_Length_1370	G1145P39FN7.T0 Anolis carolinensis pooled normalized mixed organ cDNA library Anolis carolinensis cDNA, mRNA sequence /gb=FG732559 /gi=190258235 /ug=Acr.252 /len=877	Gallus gallus mRNA for hypothetical protein, clone 3m16 /cds=p(189,1298) /gb=AJ851478 /gi=60098562 /ug=Gga.30088 /len=2948	PREDICTED: Taeniopygia guttata DEK oncogene (DNA binding) (LOC100222161), mRNA /cds=p(1,1107) /gb=XM_002190423 /gi=224045687 /ug=Tgu.754 /len=1270	\N	protein DEK [Gallus gallus] >gi|60098563|emb|CAH65112.1| hypothetical protein RCJMB04_3m16 [Gallus gallus]	Full_Length
21_Locus_11101_Transcript_1/1_Confidence_1.000_Length_924	G1146P326FD12.T0 Anolis carolinensis pooled normalized ovary cDNA library Anolis carolinensis cDNA, mRNA sequence /gb=FG751832 /gi=190278456 /ug=Acr.5494 /len=869	Gallus gallus finished cDNA, clone ChEST22h9 /gb=BX935741 /gi=46426152 /ug=Gga.11402 /len=1074	Taeniopygia guttata clone 0063P0026F04 putative breast carcinoma amplified sequence 2 mRNA, complete cds /cds=p(26,448) /gb=DQ217046 /gi=76160469 /ug=Tgu.10948 /len=1054	\N	PREDICTED: pre-mRNA-splicing factor SPF27-like [Anolis carolinensis]	Putative
21_Locus_11102_Transcript_1/1_Confidence_1.000_Length_156	\N	\N	\N	\N	\N	Non Full_Length
21_Locus_11105_Transcript_1/1_Confidence_1.000_Length_660	\N	\N	\N	\N	\N	Full_Length
21_Locus_11106_Transcript_1/1_Confidence_1.000_Length_488	\N	\N	\N	\N	\N	Full_Length
21_Locus_11107_Transcript_1/1_Confidence_1.000_Length_301	\N	\N	\N	\N	\N	Non Full_Length
21_Locus_11108_Transcript_1/1_Confidence_1.000_Length_752	G1146P313FL23.T0 Anolis carolinensis pooled normalized ovary cDNA library Anolis carolinensis cDNA, mRNA sequence /gb=FG756430 /gi=190288384 /ug=Acr.34033 /len=796	PREDICTED: Gallus gallus pogo transposable element with ZNF domain (POGZ), mRNA /cds=p(1,4005) /gb=XM_427541 /gi=118102242 /ug=Gga.34682 /len=5173	\N	\N	\N	Non Full_Length
21_Locus_11109_Transcript_1/1_Confidence_1.000_Length_1056	\N	PREDICTED: Gallus gallus similar to MGC80576 protein (LOC417569), mRNA /cds=p(1,1422) /gb=XM_415815 /gi=118100188 /ug=Gga.8993 /len=1698	\N	\N	PREDICTED: proton-coupled folate transporter-like [Meleagris gallopavo]	Non Full_Length
21_Locus_1111_Transcript_1/1_Confidence_1.000_Length_366	\N	Gallus gallus mu-calpain large subunit (LOC693249), mRNA /cds=p(118,2265) /gb=NM_001044672 /gi=113206143 /ug=Gga.9324 /len=2705	\N	\N	calcium-activated neutral protease 1 [Sus scrofa]	Non Full_Length
21_Locus_11111_Transcript_1/1_Confidence_1.000_Length_552	\N	\N	\N	\N	\N	Full_Length
21_Locus_11112_Transcript_1/1_Confidence_1.000_Length_215	\N	\N	\N	\N	\N	Non Full_Length
21_Locus_11113_Transcript_1/1_Confidence_1.000_Length_881	\N	PREDICTED: Gallus gallus similar to TLC domain containing 1 (LOC417575), mRNA /cds=p(39,797) /gb=XM_415821 /gi=118100217 /ug=Gga.7273 /len=1110	PREDICTED: Taeniopygia guttata similar to TLC domain containing 1 (LOC100217499), mRNA /cds=p(1,723) /gb=XM_002194982 /gi=224076408 /ug=Tgu.8802 /len=1090	\N	PREDICTED: similar to TLC domain containing 1 [Gallus gallus] >gi|294292743|gb|ADE62144.1| calfacilitin [Gallus gallus]	Non Full_Length
21_Locus_11117_Transcript_1/1_Confidence_1.000_Length_823	\N	Gallus gallus finished cDNA, clone ChEST792o19 /gb=CR407203 /gi=47022737 /ug=Gga.36230 /len=1318	SB02037B2H11.f1 normalized Keck-Tagu Library SB02 Taeniopygia guttata cDNA clone SB02037B2H11.f1 5, mRNA sequence /clone=SB02037B2H11.f1 /clone_end=5' /gb=CK313525 /gi=44823099 /ug=Tgu.4336 /len=841	\N	\N	Full_Length
21_Locus_11118_Transcript_1/1_Confidence_1.000_Length_457	\N	\N	\N	\N	\N	Full_Length
21_Locus_11119_Transcript_1/1_Confidence_1.000_Length_1083	G1148P39FP4.T0 Anolis carolinensis pooled normalized testes cDNA library Anolis carolinensis cDNA, mRNA sequence /gb=FG795009 /gi=190323028 /ug=Acr.45154 /len=790	\N	SB03053B1C11.f1 Normalized subtracted Keck-Tagu Library SB03 Taeniopygia guttata cDNA clone SB03053B1C11.f1 5, mRNA sequence /clone=SB03053B1C11.f1 /clone_end=5' /gb=FE712676 /gi=169901737 /ug=Tgu.6248 /len=771	\N	PREDICTED: TERF1-interacting nuclear factor 2 [Canis lupus familiaris]	Full_Length
21_Locus_11122_Transcript_1/1_Confidence_1.000_Length_665	\N	\N	\N	\N	\N	Non Full_Length
21_Locus_11123_Transcript_1/1_Confidence_1.000_Length_472	\N	\N	\N	\N	\N	Non Full_Length
21_Locus_11124_Transcript_1/1_Confidence_1.000_Length_128	G1143P329FI11.T0 Anolis carolinensis pooled normalized Dewlap cDNA Library Anolis carolinensis cDNA, mRNA sequence /gb=FG684481 /gi=190212769 /ug=Acr.10478 /len=893	Gallus gallus finished cDNA, clone ChEST975b24 /gb=CR389371 /gi=46428016 /ug=Gga.34935 /len=1024	\N	\N	\N	Non Full_Length
21_Locus_11125_Transcript_1/1_Confidence_1.000_Length_672	G1146P310FJ14.T0 Anolis carolinensis pooled normalized ovary cDNA library Anolis carolinensis cDNA, mRNA sequence /gb=FG761618 /gi=190292424 /ug=Acr.35313 /len=808	Gallus gallus mRNA for hypothetical protein, clone 5d21 /cds=p(63,2960) /gb=AJ719680 /gi=53128845 /ug=Gga.1321 /len=3276	PREDICTED: Taeniopygia guttata iron-responsive element binding protein 2 (LOC100225103), mRNA /cds=p(1,3207) /gb=XM_002191708 /gi=224061697 /ug=Tgu.6992 /len=3508	\N	PREDICTED: iron-responsive element-binding protein 2 [Monodelphis domestica]	Non Full_Length
21_Locus_11126_Transcript_1/1_Confidence_1.000_Length_108	\N	\N	\N	\N	\N	Non Full_Length
21_Locus_11127_Transcript_1/1_Confidence_1.000_Length_1317	G1148P325FM11.T0 Anolis carolinensis pooled normalized testes cDNA library Anolis carolinensis cDNA, mRNA sequence /gb=FG786996 /gi=190315064 /ug=Acr.34153 /len=881	603474592F1 CSEQCHN70 Gallus gallus cDNA clone ChEST356g23 5', mRNA sequence /clone=ChEST356g23 /clone_end=5' /gb=BU354454 /gi=25862455 /ug=Gga.42404 /len=1032	PREDICTED: Taeniopygia guttata similar to EH domain binding protein 1 (LOC100227159), mRNA /cds=p(1,3726) /gb=XM_002199584 /gi=224046962 /ug=Tgu.10346 /len=4006	\N	unnamed protein product [Homo sapiens]	Non Full_Length
21_Locus_1113_Transcript_1/2_Confidence_1.000_Length_1664	\N	\N	\N	\N	PREDICTED: hypothetical protein [Vitis vinifera] >gi|297746032|emb|CBI16088.3| unnamed protein product [Vitis vinifera]	Putative
21_Locus_11131_Transcript_1/1_Confidence_1.000_Length_269	\N	\N	\N	\N	\N	Non Full_Length
21_Locus_11133_Transcript_1/1_Confidence_1.000_Length_219	\N	\N	SB02034B1F02.f1 normalized Keck-Tagu Library SB02 Taeniopygia guttata cDNA clone SB02034B1F02.f1 5, mRNA sequence /clone=SB02034B1F02.f1 /clone_end=5' /gb=CK306606 /gi=44816180 /ug=Tgu.5851 /len=803	\N	PREDICTED: condensin-2 complex subunit D3-like [Pongo abelii]	Non Full_Length
21_Locus_11134_Transcript_1/1_Confidence_1.000_Length_478	\N	Gallus gallus mRNA for hypothetical protein, clone 6g9 /cds=p(95,2098) /gb=AJ719774 /gi=53130001 /ug=Gga.22600 /len=3340	\N	\N	AACS protein [Homo sapiens]	Non Full_Length
21_Locus_11135_Transcript_1/1_Confidence_1.000_Length_885	\N	\N	\N	\N	\N	Full_Length
21_Locus_11136_Transcript_1/1_Confidence_1.000_Length_286	G1148P316RA9.T0 Anolis carolinensis pooled normalized testes cDNA library Anolis carolinensis cDNA, mRNA sequence /gb=FG800151 /gi=190328412 /ug=Acr.46165 /len=867	Gallus gallus finished cDNA, clone ChEST967j20 /gb=CR523254 /gi=48841916 /ug=Gga.20677 /len=927	PREDICTED: Taeniopygia guttata similar to Homeobox protein Hox-A5 (LOC100232162), mRNA /cds=p(1,1047) /gb=XM_002192566 /gi=224045301 /ug=Tgu.15900 /len=1542	\N	PREDICTED: similar to Hoxc10 [Gallus gallus]	Non Full_Length
21_Locus_11137_Transcript_1/1_Confidence_1.000_Length_225	\N	\N	\N	\N	\N	Full_Length
21_Locus_11138_Transcript_1/1_Confidence_1.000_Length_316	\N	\N	\N	\N	\N	Full_Length
21_Locus_11139_Transcript_1/1_Confidence_1.000_Length_1116	\N	\N	\N	\N	\N	Non Full_Length
21_Locus_1114_Transcript_1/1_Confidence_1.000_Length_1876	G1144P331FJ18.T0 Anolis carolinensis pooled normalized embryo cDNA library Anolis carolinensis cDNA, mRNA sequence /gb=FG694796 /gi=190221134 /ug=Acr.5752 /len=859	Gallus gallus mRNA for hypothetical protein, clone 4j7 /cds=p(23,1216) /gb=AJ719616 /gi=53128145 /ug=Gga.4465 /len=1776	PREDICTED: Taeniopygia guttata acetyl-coenzyme A acyltransferase 2 (LOC100231849), mRNA /cds=p(7,1203) /gb=XM_002194733 /gi=224088327 /ug=Tgu.6916 /len=1797	\N	PREDICTED: 3-ketoacyl-CoA thiolase, mitochondrial-like isoform 1 [Anolis carolinensis]	Full_Length
21_Locus_11140_Transcript_1/1_Confidence_1.000_Length_242	G1143P318RG7.T0 Anolis carolinensis pooled normalized Dewlap cDNA Library Anolis carolinensis cDNA, mRNA sequence /gb=FG682276 /gi=190207344 /ug=Acr.14049 /len=803	PREDICTED: Gallus gallus similar to 8S-lipoxygenase (LOC425997), mRNA /cds=p(1,1956) /gb=XM_423676 /gi=118116653 /ug=Gga.6903 /len=2371	\N	\N	PREDICTED: epidermis-type lipoxygenase 3-like [Anolis carolinensis]	Non Full_Length
21_Locus_11141_Transcript_1/1_Confidence_1.000_Length_110	\N	\N	\N	\N	\N	Non Full_Length
21_Locus_11142_Transcript_1/1_Confidence_1.000_Length_337	\N	PREDICTED: Gallus gallus similar to antigen ART1/P17 (LOC421421), mRNA /cds=p(1,1239) /gb=XM_419474 /gi=118088016 /ug=Gga.23153 /len=1767	\N	\N	PREDICTED: hypothetical protein [Taeniopygia guttata]	Non Full_Length
21_Locus_11145_Transcript_1/1_Confidence_1.000_Length_459	G1143P313FD3.T0 Anolis carolinensis pooled normalized Dewlap cDNA Library Anolis carolinensis cDNA, mRNA sequence /gb=FG677267 /gi=190203790 /ug=Acr.12477 /len=868	PREDICTED: Gallus gallus similar to KIAA0896 protein (LOC420252), mRNA /gb=XR_026860 /gi=118087251 /ug=Gga.39117 /len=9326	PREDICTED: Taeniopygia guttata similar to KIAA0896 protein (LOC100228850), mRNA /cds=p(1,8781) /gb=XM_002198964 /gi=224046584 /ug=Tgu.4290 /len=9731	\N	Ubr5 protein [Mus musculus]	Non Full_Length
21_Locus_11146_Transcript_1/1_Confidence_1.000_Length_253	\N	Gallus gallus finished cDNA, clone ChEST526i5 /gb=CR733238 /gi=51231555 /ug=Gga.21342 /len=1054	\N	\N	PREDICTED: v-set and transmembrane domain-containing protein 2B-like, partial [Anolis carolinensis]	Non Full_Length
21_Locus_11147_Transcript_1/1_Confidence_1.000_Length_461	G1145P334FM17.T0 Anolis carolinensis pooled normalized mixed organ cDNA library Anolis carolinensis cDNA, mRNA sequence /gb=FG732486 /gi=190257713 /ug=Acr.27981 /len=844	Gallus gallus ubiquitin specific peptidase 2 (USP2), mRNA /cds=p(506,1717) /gb=NM_204926 /gi=45382530 /ug=Gga.454 /len=2627	PREDICTED: Taeniopygia guttata ubiquitin specific protease 4 (LOC100228772), mRNA /cds=p(1,2715) /gb=XM_002192479 /gi=224066023 /ug=Tgu.10203 /len=2953	\N	PREDICTED: ubiquitin carboxyl-terminal hydrolase 21-like [Xenopus (Silurana) tropicalis]	Non Full_Length
21_Locus_11149_Transcript_1/1_Confidence_1.000_Length_297	G1142P325RI15.T0 Anolis carolinensis pooled normalized Brain cDNA Library Anolis carolinensis cDNA, mRNA sequence /gb=FG652439 /gi=190153182 /ug=Acr.2422 /len=795	\N	\N	\N	\N	Non Full_Length
21_Locus_11151_Transcript_1/1_Confidence_1.000_Length_559	G1142P322FC10.T0 Anolis carolinensis pooled normalized Brain cDNA Library Anolis carolinensis cDNA, mRNA sequence /gb=FG663306 /gi=190162883 /ug=Acr.1327 /len=920	Gallus gallus mRNA for hypothetical protein, clone 6f10 /cds=p(28,600) /gb=AJ719769 /gi=53129938 /ug=Gga.8161 /len=1513	Taeniopygia guttata clone 0058P0053F03 putative RIKEN cDNA 2310079N02 variant 2 mRNA, complete cds /cds=p(80,658) /gb=DQ214192 /gi=76157220 /ug=Tgu.11141 /len=1486	\N	nucleoside-triphosphatase C1orf57 [Taeniopygia guttata]	Non Full_Length
21_Locus_11153_Transcript_1/1_Confidence_1.000_Length_1032	G1144P353FK5.T0 Anolis carolinensis pooled normalized embryo cDNA library Anolis carolinensis cDNA, mRNA sequence /gb=FG691904 /gi=190217497 /ug=Acr.2588 /len=837	PREDICTED: Gallus gallus proenkephalin (PENK), mRNA /cds=p(181,984) /gb=XM_419213 /gi=118086972 /ug=Gga.11430 /len=1495	Taeniopygia guttata clone 0064P0014A11 putative preproenkephalin 1 mRNA, complete cds /cds=p(233,1036) /gb=DQ213588 /gi=76155012 /ug=Tgu.10658 /len=1364	\N	proenkephalin [Chrysemys scripta]	Non Full_Length
21_Locus_11154_Transcript_1/1_Confidence_1.000_Length_1203	\N	PREDICTED: Gallus gallus similar to MGC83858 protein (LOC424093), mRNA /cds=p(1,981) /gb=XM_421948 /gi=118093462 /ug=Gga.42849 /len=1579	PREDICTED: Taeniopygia guttata hypothetical protein LOC100225178 (LOC100225178), mRNA /cds=p(1,1386) /gb=XM_002187512 /gi=224055380 /ug=Tgu.7589 /len=3063	\N	PREDICTED: cyclin-Y-like protein 1-B-like [Monodelphis domestica]	Full_Length
21_Locus_11155_Transcript_1/1_Confidence_1.000_Length_544	\N	Gallus gallus finished cDNA, clone ChEST103c4 /gb=BX935910 /gi=46426155 /ug=Gga.2820 /len=1020	PREDICTED: Taeniopygia guttata trafficking protein particle complex 6B, transcript variant 1 (LOC100230566), mRNA /cds=p(613,1089) /gb=XM_002200525 /gi=224051463 /ug=Tgu.7599 /len=1235	\N	PREDICTED: trafficking protein particle complex subunit 6B-like isoform 1 [Anolis carolinensis]	Putative
21_Locus_11159_Transcript_1/1_Confidence_1.000_Length_301	G1148P319RC14.T0 Anolis carolinensis pooled normalized testes cDNA library Anolis carolinensis cDNA, mRNA sequence /gb=FG790587 /gi=190321582 /ug=Acr.10821 /len=846	\N	\N	\N	\N	Full_Length
21_Locus_1116_Transcript_2/2_Confidence_1.000_Length_2451	G1147P318FB12.T0 Anolis carolinensis pooled normalized regenerating tail cDNA library Anolis carolinensis cDNA, mRNA sequence /gb=FG781627 /gi=190310318 /ug=Acr.3897 /len=878	Gallus gallus mRNA for helix-loop-helix protein E12 /cds=p(104,2113) /gb=AJ579995 /gi=109238750 /ug=Gga.41918 /len=2489	SB03072A2A07.f1 Normalized subtracted Keck-Tagu Library SB03 Taeniopygia guttata cDNA clone SB03072A2A07.f1 5, mRNA sequence /clone=SB03072A2A07.f1 /clone_end=5' /gb=FE719616 /gi=169904123 /ug=Tgu.18516 /len=832	\N	transcription factor E2-alpha [Gallus gallus] >gi|109238751|emb|CAE30453.2| helix-loop-helix protein E12 [Gallus gallus]	Full_Length
21_Locus_11160_Transcript_1/1_Confidence_1.000_Length_234	\N	\N	\N	\N	\N	Non Full_Length
21_Locus_11161_Transcript_1/1_Confidence_1.000_Length_287	\N	\N	\N	\N	\N	Non Full_Length
21_Locus_11162_Transcript_1/1_Confidence_1.000_Length_607	\N	PREDICTED: Gallus gallus protocadherin alpha subfamily C, 2 (PCDHAC2), mRNA /cds=p(1,2841) /gb=XM_414464 /gi=118097147 /ug=Gga.44504 /len=4589	PREDICTED: Taeniopygia guttata similar to cadherin-related neuronal receptor c02 (LOC100220115), mRNA /cds=p(1,2865) /gb=XM_002191335 /gi=224068292 /ug=Tgu.8251 /len=4889	\N	\N	Non Full_Length
21_Locus_11166_Transcript_1/1_Confidence_1.000_Length_951	\N	Gallus gallus mRNA for hypothetical protein, clone 23d23 /cds=p(363,944) /gb=AJ720677 /gi=53134492 /ug=Gga.11109 /len=4335	SB03013B1A04.f1 Normalized subtracted Keck-Tagu Library SB03 Taeniopygia guttata cDNA clone SB03013B1A04.f1 5, mRNA sequence /clone=SB03013B1A04.f1 /clone_end=5' /gb=DV949242 /gi=83292750 /ug=Tgu.5636 /len=837	\N	\N	Full_Length
21_Locus_11168_Transcript_1/1_Confidence_1.000_Length_426	\N	\N	\N	\N	\N	Full_Length
21_Locus_11169_Transcript_1/1_Confidence_1.000_Length_154	G1147P31RE23.T0 Anolis carolinensis pooled normalized regenerating tail cDNA library Anolis carolinensis cDNA, mRNA sequence /gb=FG765527 /gi=190295789 /ug=Acr.36229 /len=805	\N	\N	\N	\N	Non Full_Length
21_Locus_11171_Transcript_1/1_Confidence_1.000_Length_138	\N	\N	\N	\N	\N	Putative
21_Locus_11172_Transcript_1/1_Confidence_1.000_Length_495	G1142P312FI19.T0 Anolis carolinensis pooled normalized Brain cDNA Library Anolis carolinensis cDNA, mRNA sequence /gb=FG665046 /gi=190168917 /ug=Acr.3414 /len=795	PREDICTED: Gallus gallus similar to translocated promoter region (to activated MET oncogene) (LOC424457), mRNA /cds=p(1,7107) /gb=XM_422300 /gi=118094252 /ug=Gga.16881 /len=9115	\N	\N	PREDICTED: similar to translocated promoter region (to activated MET oncogene) [Gallus gallus]	Non Full_Length
21_Locus_11175_Transcript_1/1_Confidence_1.000_Length_1149	\N	Gallus gallus mRNA for hypothetical protein, clone 30c23 /cds=p(61,603) /gb=AJ720927 /gi=53136513 /ug=Gga.1822 /len=2140	\N	\N	trafficking protein particle complex subunit 3 [Gallus gallus] >gi|71153349|sp|Q5ZI57.1|TPPC3_CHICK RecName: Full=Trafficking protein particle complex subunit 3 >gi|53136514|emb|CAG32586.1| hypothetical protein RCJMB04_30c23 [Gallus gallus]	Non Full_Length
21_Locus_11177_Transcript_1/1_Confidence_1.000_Length_110	\N	\N	\N	\N	\N	Non Full_Length
21_Locus_11179_Transcript_1/1_Confidence_1.000_Length_449	G1148P327FG6.T0 Anolis carolinensis pooled normalized testes cDNA library Anolis carolinensis cDNA, mRNA sequence /gb=FG798460 /gi=190323994 /ug=Acr.32656 /len=896	PREDICTED: Gallus gallus similar to Transducin-like enhancer of split 1 (E(sp1) homolog, Drosophila) (LOC427450), mRNA /gb=XR_027180 /gi=118104120 /ug=Gga.29643 /len=3118	\N	\N	rCG55170 [Rattus norvegicus]	Non Full_Length
21_Locus_1118_Transcript_1/1_Confidence_1.000_Length_414	G1146P342FL4.T0 Anolis carolinensis pooled normalized ovary cDNA library Anolis carolinensis cDNA, mRNA sequence /gb=FG756772 /gi=190283182 /ug=Acr.1634 /len=868	Gallus gallus finished cDNA, clone ChEST770d16 /gb=BX950317 /gi=46018971 /ug=Gga.5481 /len=2385	Taeniopygia guttata clone 0061P0001F07 putative ribosomal protein S21 variant 1 mRNA, complete cds /cds=p(64,315) /gb=DQ214067 /gi=76156900 /ug=Tgu.10735 /len=377	\N	PREDICTED: similar to Rps21-prov protein [Gallus gallus] >gi|326931897|ref|XP_003212060.1| PREDICTED: 40S ribosomal protein S21-like [Meleagris gallopavo]	Putative
21_Locus_11181_Transcript_1/1_Confidence_1.000_Length_593	\N	\N	\N	\N	\N	Non Full_Length
21_Locus_11182_Transcript_1/1_Confidence_1.000_Length_356	\N	\N	\N	\N	\N	Full_Length
21_Locus_11183_Transcript_1/1_Confidence_1.000_Length_408	\N	\N	\N	\N	\N	Non Full_Length
21_Locus_11185_Transcript_1/1_Confidence_1.000_Length_232	G1147P338FE7.T0 Anolis carolinensis pooled normalized regenerating tail cDNA library Anolis carolinensis cDNA, mRNA sequence /gb=FG777689 /gi=190308956 /ug=Acr.18739 /len=860	Gallus gallus prion protein (p27-30) (Creutzfeldt-Jakob disease, Gerstmann-Strausler-Scheinker syndrome, fatal familial insomnia) (PRNP), mRNA /cds=p(172,975) /gb=NM_205465 /gi=45382624 /ug=Gga.3867 /len=2188	PREDICTED: Taeniopygia guttata prion protein (LOC100231829), mRNA /cds=p(10,819) /gb=XM_002196834 /gi=224080763 /ug=Tgu.553 /len=2238	\N	prion protein [Pelodiscus sinensis]	Non Full_Length
21_Locus_11187_Transcript_1/1_Confidence_1.000_Length_437	\N	Gallus gallus amphiphysin (AMPH), mRNA /cds=p(98,2146) /gb=NM_001004398 /gi=56606149 /ug=Gga.2709 /len=3220	PREDICTED: Taeniopygia guttata amphiphysin (LOC100228670), mRNA /cds=p(94,2127) /gb=XM_002198924 /gi=224045046 /ug=Tgu.7000 /len=3183	\N	\N	Full_Length
21_Locus_11188_Transcript_1/1_Confidence_1.000_Length_269	\N	PREDICTED: Gallus gallus RAB GTPase activating protein 1 (RABGAP1), mRNA /cds=p(54,3263) /gb=XM_415391 /gi=118099496 /ug=Gga.15938 /len=4899	PREDICTED: Taeniopygia guttata RAB GTPase activating protein 1 (LOC100220138), mRNA /cds=p(1,3207) /gb=XM_002190326 /gi=224073914 /ug=Tgu.4015 /len=4803	\N	PREDICTED: rab GTPase-activating protein 1-like [Pan troglodytes]	Non Full_Length
21_Locus_11189_Transcript_1/1_Confidence_1.000_Length_1524	\N	PREDICTED: Gallus gallus hypothetical LOC420528 (LOC420528), mRNA /cds=p(25,2706) /gb=XM_418631 /gi=118085703 /ug=Gga.23901 /len=2866	PREDICTED: Taeniopygia guttata KIAA1946 (LOC100232018), mRNA /cds=p(1,2391) /gb=XM_002192356 /gi=224055945 /ug=Tgu.9328 /len=2525	\N	PREDICTED: protein FAM171A2-like [Anolis carolinensis]	Non Full_Length
21_Locus_1119_Transcript_1/1_Confidence_1.000_Length_646	\N	Gallus gallus finished cDNA, clone ChEST164l18 /gb=CR390129 /gi=46428774 /ug=Gga.18277 /len=839	PREDICTED: Taeniopygia guttata similar to NIF3-like protein 1 (LOC100223142), mRNA /cds=p(1,1194) /gb=XM_002198565 /gi=224166126 /ug=Tgu.5449 /len=1384	\N	unnamed protein product [Mus musculus]	Non Full_Length
21_Locus_11190_Transcript_1/1_Confidence_1.000_Length_496	G1148P314FI12.T0 Anolis carolinensis pooled normalized testes cDNA library Anolis carolinensis cDNA, mRNA sequence /gb=FG798857 /gi=190327214 /ug=Acr.35599 /len=884	PREDICTED: Gallus gallus similar to Mitogen-activated protein kinase kinase 4 (LOC417312), mRNA /cds=p(1,1092) /gb=XM_415583 /gi=118099541 /ug=Gga.26783 /len=1801	PREDICTED: Taeniopygia guttata hypothetical protein LOC100219801 (LOC100219801), mRNA /cds=p(1,1197) /gb=XM_002186966 /gi=224074773 /ug=Tgu.4363 /len=1907	\N	hypothetical protein PANDA_019052 [Ailuropoda melanoleuca]	Non Full_Length
21_Locus_11191_Transcript_1/1_Confidence_1.000_Length_321	G1143P334FI12.T0 Anolis carolinensis pooled normalized Dewlap cDNA Library Anolis carolinensis cDNA, mRNA sequence /gb=FG678863 /gi=190210582 /ug=Acr.6318 /len=884	gPGC_EST08096 Embryonic gonadal PGC cDNA Library Gallus gallus cDNA 5', mRNA sequence /clone_end=5' /gb=DR418254 /gi=109668230 /ug=Gga.7604 /len=1358	\N	\N	hypothetical protein RCJMB04_15e9 [Gallus gallus]	Non Full_Length
21_Locus_11192_Transcript_1/1_Confidence_1.000_Length_359	\N	\N	\N	\N	\N	Non Full_Length
21_Locus_11193_Transcript_1/1_Confidence_1.000_Length_368	\N	\N	\N	\N	\N	Full_Length
21_Locus_11194_Transcript_1/1_Confidence_1.000_Length_191	\N	\N	\N	\N	\N	Non Full_Length
21_Locus_11195_Transcript_1/1_Confidence_1.000_Length_1024	G1147P348RP4.T0 Anolis carolinensis pooled normalized regenerating tail cDNA library Anolis carolinensis cDNA, mRNA sequence /gb=FG770064 /gi=190298644 /ug=Acr.37916 /len=780	Gallus gallus finished cDNA, clone ChEST78e5 /gb=BX935602 /gi=46018689 /ug=Gga.8779 /len=3275	PREDICTED: Taeniopygia guttata similar to hCG2008146 (LOC100231142), mRNA /cds=p(1,3801) /gb=XM_002189312 /gi=224072656 /ug=Tgu.15041 /len=4267	\N	PREDICTED: hypothetical protein [Gallus gallus]	Full_Length
21_Locus_11196_Transcript_1/1_Confidence_1.000_Length_241	\N	Gallus gallus mRNA for hypothetical protein, clone 24l22 /cds=p(103,2151) /gb=AJ720751 /gi=53135266 /ug=Gga.9898 /len=2314	PREDICTED: Taeniopygia guttata exocyst complex component 7, transcript variant 1 (LOC100223673), mRNA /cds=p(1,2055) /gb=XM_002195975 /gi=224075107 /ug=Tgu.2574 /len=2208	\N	exocyst complex component 7, isoform CRA_c [Homo sapiens]	Full_Length
21_Locus_11198_Transcript_1/1_Confidence_1.000_Length_389	\N	PREDICTED: Gallus gallus similar to DNA polymerase gamma accessory subunit (LOC417418), mRNA /cds=p(1,1395) /gb=XM_415670 /gi=118099753 /ug=Gga.25612 /len=1435	PREDICTED: Taeniopygia guttata similar to POLG2 protein (LOC100231742), mRNA /cds=p(1,1428) /gb=XM_002194622 /gi=224074562 /ug=Tgu.7619 /len=1464	\N	PREDICTED: DNA polymerase subunit gamma-2, mitochondrial-like, partial [Meleagris gallopavo]	Non Full_Length
21_Locus_112_Transcript_1/1_Confidence_1.000_Length_743	\N	\N	\N	\N	\N	Full_Length
21_Locus_11201_Transcript_1/1_Confidence_1.000_Length_361	\N	\N	\N	\N	\N	Full_Length
21_Locus_11202_Transcript_1/1_Confidence_1.000_Length_154	\N	\N	\N	\N	\N	Non Full_Length
21_Locus_11203_Transcript_1/1_Confidence_1.000_Length_604	\N	\N	\N	\N	\N	Full_Length
21_Locus_11204_Transcript_1/1_Confidence_1.000_Length_1058	G1147P321FO22.T0 Anolis carolinensis pooled normalized regenerating tail cDNA library Anolis carolinensis cDNA, mRNA sequence /gb=FG779682 /gi=190306835 /ug=Acr.41071 /len=852	\N	\N	\N	\N	Full_Length
21_Locus_11205_Transcript_1/1_Confidence_1.000_Length_420	\N	\N	\N	\N	\N	Full_Length
21_Locus_11206_Transcript_1/1_Confidence_1.000_Length_1067	\N	Gallus gallus mRNA for hypothetical protein, clone 20h10 /cds=p(41,1117) /gb=AJ720571 /gi=53133801 /ug=Gga.22521 /len=1943	PREDICTED: Taeniopygia guttata solute carrier family 35, member C2 (LOC100226748), mRNA /cds=p(1,1122) /gb=XM_002191584 /gi=224078095 /ug=Tgu.4020 /len=1585	\N	solute carrier family 35 member C2 [Pan troglodytes]	Non Full_Length
21_Locus_11207_Transcript_1/1_Confidence_1.000_Length_295	\N	\N	\N	\N	\N	Non Full_Length
21_Locus_11208_Transcript_1/1_Confidence_1.000_Length_127	\N	\N	\N	\N	\N	Non Full_Length
21_Locus_11209_Transcript_1/1_Confidence_1.000_Length_331	\N	\N	\N	\N	\N	Non Full_Length
21_Locus_1121_Transcript_1/1_Confidence_1.000_Length_129	\N	\N	\N	\N	\N	Non Full_Length
21_Locus_11210_Transcript_1/1_Confidence_1.000_Length_661	\N	\N	\N	\N	\N	Full_Length
21_Locus_11212_Transcript_1/1_Confidence_1.000_Length_151	\N	\N	\N	\N	glyceraldehyde 3-phosphate dehydrogenase, putative [Ricinus communis] >gi|223495249|gb|EEF21870.1| glyceraldehyde 3-phosphate dehydrogenase, putative [Ricinus communis]	Non Full_Length
21_Locus_11213_Transcript_1/1_Confidence_1.000_Length_619	\N	\N	\N	\N	\N	Full_Length
21_Locus_11215_Transcript_1/1_Confidence_1.000_Length_717	G1143P32FG6.T0 Anolis carolinensis pooled normalized Dewlap cDNA Library Anolis carolinensis cDNA, mRNA sequence /gb=FG667785 /gi=190199570 /ug=Acr.9219 /len=816	Gallus gallus mRNA for hypothetical protein, clone 11d7 /cds=p(123,1016) /gb=AJ720133 /gi=53131114 /ug=Gga.3929 /len=1606	PREDICTED: Taeniopygia guttata ubiquitin carboxyl-terminal hydrolase L5 (LOC100222923), mRNA /cds=p(1,1065) /gb=XM_002191824 /gi=224057027 /ug=Tgu.6968 /len=1623	\N	ubiquitin carboxyl-terminal hydrolase L5 [Homo sapiens]	Non Full_Length
21_Locus_11216_Transcript_1/1_Confidence_1.000_Length_2616	\N	\N	\N	\N	\N	Full_Length
21_Locus_11218_Transcript_1/1_Confidence_1.000_Length_552	\N	brain_EST03741 Brain cDNA Library Gallus gallus cDNA 3', mRNA sequence /clone_end=3' /gb=CO760549 /gi=50961802 /ug=Gga.43288 /len=957	SB02014B2C04.f1 normalized Keck-Tagu Library SB02 Taeniopygia guttata cDNA clone SB02014B2C04.f1 5, mRNA sequence /clone=SB02014B2C04.f1 /clone_end=5' /gb=CK302142 /gi=44811716 /ug=Tgu.10461 /len=838	\N	\N	Full_Length
21_Locus_11220_Transcript_1/1_Confidence_1.000_Length_134	\N	\N	\N	\N	\N	Non Full_Length
21_Locus_11221_Transcript_1/2_Confidence_1.000_Length_289	\N	\N	\N	\N	\N	Full_Length
21_Locus_11222_Transcript_1/2_Confidence_0.500_Length_165	G1144P31FM10.T0 Anolis carolinensis pooled normalized embryo cDNA library Anolis carolinensis cDNA, mRNA sequence /gb=FG709705 /gi=190241523 /ug=Acr.21896 /len=861	PREDICTED: Gallus gallus similar to Zinc finger protein 407 (LOC421011), mRNA /cds=p(1,2013) /gb=XM_419097 /gi=118086720 /ug=Gga.19239 /len=3196	PREDICTED: Taeniopygia guttata similar to hCG2008146 (LOC100231142), mRNA /cds=p(1,3801) /gb=XM_002189312 /gi=224072656 /ug=Tgu.15041 /len=4267	\N	ZNF96 [Macaca mulatta]	Non Full_Length
21_Locus_11223_Transcript_1/1_Confidence_1.000_Length_662	\N	\N	\N	\N	\N	Full_Length
21_Locus_11224_Transcript_1/1_Confidence_1.000_Length_786	\N	\N	\N	\N	\N	Full_Length
21_Locus_11225_Transcript_1/1_Confidence_1.000_Length_179	\N	\N	\N	\N	\N	Non Full_Length
21_Locus_11226_Transcript_1/1_Confidence_1.000_Length_337	\N	\N	\N	\N	\N	Non Full_Length
21_Locus_11228_Transcript_1/1_Confidence_1.000_Length_471	\N	AJ395258 dkfz426 Gallus gallus cDNA clone 21m12r1, mRNA sequence /clone=21m12r1 /gb=AJ395258 /gi=7125991 /ug=Gga.39195 /len=665	\N	\N	PREDICTED: RING finger protein 31-like, partial [Anolis carolinensis]	Non Full_Length
21_Locus_11231_Transcript_1/1_Confidence_1.000_Length_402	\N	PREDICTED: Gallus gallus similar to NADPH-dependent FMN and FAD containing oxidoreductase (LOC417280), mRNA /cds=p(14,1804) /gb=XM_415553 /gi=118099141 /ug=Gga.29755 /len=1859	PREDICTED: Taeniopygia guttata NADPH dependent diflavin oxidoreductase 1-like (LOC100190612), mRNA /cds=p(1,2034) /gb=XM_002190867 /gi=224072972 /ug=Tgu.40 /len=2034	\N	PREDICTED: NADPH-dependent diflavin oxidoreductase 1-like isoform 3 [Meleagris gallopavo]	Non Full_Length
21_Locus_11232_Transcript_1/1_Confidence_1.000_Length_559	\N	\N	\N	\N	\N	Non Full_Length
21_Locus_11233_Transcript_1/1_Confidence_1.000_Length_1037	\N	Gallus gallus mRNA for hypothetical protein, clone 1o21 /cds=p(8,679) /gb=AJ851405 /gi=60098416 /ug=Gga.16491 /len=2978	PREDICTED: Taeniopygia guttata preimplantation protein 3, transcript variant 1 (LOC100224270), mRNA /cds=p(59,736) /gb=XM_002192087 /gi=224055476 /ug=Tgu.4082 /len=1039	\N	mps one binder kinase activator-like 3 [Gallus gallus] >gi|82075457|sp|Q5F495.1|MOBL3_CHICK RecName: Full=Mps one binder kinase activator-like 3; AltName: Full=Mob1 homolog 3; Short=Mob3; AltName: Full=Preimplantation protein 3 >gi|60098417|emb|CAH65039.1| hypothetical protein RCJMB04_1o21 [Gallus gallus]	Full_Length
21_Locus_11234_Transcript_1/1_Confidence_1.000_Length_240	\N	\N	\N	\N	\N	Non Full_Length
21_Locus_11236_Transcript_1/1_Confidence_1.000_Length_1049	\N	\N	\N	\N	Ig gamma-2A chain C region, membrane-bound form [Cricetulus griseus]	Full_Length
21_Locus_11237_Transcript_1/1_Confidence_1.000_Length_161	\N	\N	\N	\N	\N	Non Full_Length
21_Locus_11238_Transcript_1/1_Confidence_1.000_Length_601	\N	\N	\N	\N	\N	Full_Length
21_Locus_11239_Transcript_1/2_Confidence_1.000_Length_154	\N	PREDICTED: Gallus gallus splicing factor, arginine/serine-rich 14 (SFRS14), mRNA /cds=p(232,3408) /gb=XM_418231 /gi=118103261 /ug=Gga.42273 /len=3408	\N	\N	PREDICTED: SURP and G-patch domain-containing protein 2 [Ornithorhynchus anatinus]	Full_Length
21_Locus_11241_Transcript_1/1_Confidence_1.000_Length_640	\N	\N	\N	\N	\N	Full_Length
21_Locus_11244_Transcript_1/1_Confidence_1.000_Length_383	\N	603405462F1 CSEQCHN60 Gallus gallus cDNA clone ChEST308k16 5', mRNA sequence /clone=ChEST308k16 /clone_end=5' /gb=BU308311 /gi=25816312 /ug=Gga.10137 /len=655	\N	\N	PREDICTED: heat shock protein beta-7-like [Meleagris gallopavo]	Non Full_Length
21_Locus_11245_Transcript_1/1_Confidence_1.000_Length_881	G1146P346FB7.T0 Anolis carolinensis pooled normalized ovary cDNA library Anolis carolinensis cDNA, mRNA sequence /gb=FG763173 /gi=190293519 /ug=Acr.35651 /len=832	603213847F1 CSEQRBN13 Gallus gallus cDNA clone ChEST197m12 5', mRNA sequence /clone=ChEST197m12 /clone_end=5' /gb=BU445159 /gi=25934470 /ug=Gga.24965 /len=660	PREDICTED: Taeniopygia guttata small nuclear ribonucleoprotein D1-like (LOC100190603), mRNA /cds=p(1,525) /gb=XM_002197007 /gi=224045559 /ug=Tgu.10690 /len=1502	\N	PREDICTED: similar to U7 snRNP-specific Sm-like protein LSM10 [Gallus gallus]	Full_Length
21_Locus_11246_Transcript_1/1_Confidence_1.000_Length_1032	G1143P333FE16.T0 Anolis carolinensis pooled normalized Dewlap cDNA Library Anolis carolinensis cDNA, mRNA sequence /gb=FG683436 /gi=190210087 /ug=Acr.334 /len=853	Gallus gallus mRNA for hypothetical protein, clone 32j5 /cds=p(81,1022) /gb=AJ721018 /gi=53136695 /ug=Gga.2969 /len=2422	PREDICTED: Taeniopygia guttata RNA polymerase II associated protein 3 (LOC100229922), partial mRNA /cds=p(1,1587) /gb=XM_002194787 /gi=224093709 /ug=Tgu.7542 /len=1990	\N	PREDICTED: small glutamine-rich tetratricopeptide repeat-containing protein alpha-like [Ornithorhynchus anatinus]	Full_Length
21_Locus_11249_Transcript_2/2_Confidence_1.000_Length_558	G1142P39FO17.T0 Anolis carolinensis pooled normalized Brain cDNA Library Anolis carolinensis cDNA, mRNA sequence /gb=FG660343 /gi=190167478 /ug=Acr.6135 /len=862	PREDICTED: Gallus gallus hypothetical LOC428031 (LOC428031), mRNA /gb=XR_027217 /gi=118099033 /ug=Gga.30644 /len=1772	\N	\N	PREDICTED: hypothetical protein [Strongylocentrotus purpuratus] >gi|115968317|ref|XP_001197080.1| PREDICTED: hypothetical protein [Strongylocentrotus purpuratus]	Non Full_Length
21_Locus_11250_Transcript_1/1_Confidence_1.000_Length_191	\N	\N	\N	\N	\N	Non Full_Length
21_Locus_11252_Transcript_1/1_Confidence_1.000_Length_360	\N	\N	\N	\N	\N	Full_Length
21_Locus_11253_Transcript_1/1_Confidence_1.000_Length_408	\N	\N	\N	\N	\N	Non Full_Length
21_Locus_11254_Transcript_1/1_Confidence_1.000_Length_899	\N	PREDICTED: Gallus gallus hypothetical LOC429068 (LOC429068), mRNA /gb=XR_027069 /gi=118094167 /ug=Gga.30588 /len=781	SB03067A1F07.f1 Normalized subtracted Keck-Tagu Library SB03 Taeniopygia guttata cDNA clone SB03067A1F07.f1 5, mRNA sequence /clone=SB03067A1F07.f1 /clone_end=5' /gb=FE718007 /gi=169906443 /ug=Tgu.650 /len=731	\N	hypothetical protein PANDA_009636 [Ailuropoda melanoleuca]	Non Full_Length
21_Locus_11255_Transcript_2/2_Confidence_1.000_Length_600	\N	\N	\N	\N	\N	Full_Length
21_Locus_11256_Transcript_1/1_Confidence_1.000_Length_283	\N	\N	\N	\N	\N	Full_Length
21_Locus_11258_Transcript_1/1_Confidence_1.000_Length_314	G1143P329FO3.T0 Anolis carolinensis pooled normalized Dewlap cDNA Library Anolis carolinensis cDNA, mRNA sequence /gb=FG684459 /gi=190214538 /ug=Acr.14660 /len=866	PREDICTED: Gallus gallus similar to spectrin, beta, non-erythrocytic 1 (LOC421216), mRNA /cds=p(53,7141) /gb=XM_419291 /gi=118087524 /ug=Gga.9659 /len=8341	PREDICTED: Taeniopygia guttata similar to spectrin, beta, non-erythrocytic 1 (LOC100227699), mRNA /cds=p(53,7132) /gb=XM_002199647 /gi=224047497 /ug=Tgu.263 /len=7332	\N	spectrin beta chain, brain 1 [Danio rerio] >gi|148725238|emb|CAM14133.2| novel protein similar to vertebrate spectrin, beta, non-erythrocytic 2 (SPTBN2) [Danio rerio] >gi|148726372|emb|CAM16537.2| novel protein similar to vertebrate spectrin, beta, non-erythrocytic 2 (SPTBN2) [Danio rerio]	Non Full_Length
21_Locus_11260_Transcript_1/1_Confidence_1.000_Length_331	\N	\N	\N	\N	\N	Full_Length
21_Locus_11261_Transcript_1/1_Confidence_1.000_Length_1731	G1144P34RE5.T0 Anolis carolinensis pooled normalized embryo cDNA library Anolis carolinensis cDNA, mRNA sequence /gb=FG687548 /gi=190217214 /ug=Acr.12044 /len=844	Gallus gallus fibroblast growth factor receptor 3 (FGFR3), mRNA /cds=p(49,2532) /gb=NM_205509 /gi=199561569 /ug=Gga.16413 /len=5395	PREDICTED: Taeniopygia guttata similar to fibroblast growth factor receptor 3 (LOC100218924), mRNA /cds=p(1,2493) /gb=XM_002198348 /gi=224050224 /ug=Tgu.8745 /len=2996	\N	PREDICTED: fibroblast growth factor receptor 4-like [Anolis carolinensis]	Non Full_Length
21_Locus_11262_Transcript_1/1_Confidence_1.000_Length_290	\N	gonad_EST09728 Embryonic gonad cDNA Library Gallus gallus cDNA 5', mRNA sequence /clone_end=5' /gb=CV862252 /gi=82790636 /ug=Gga.45962 /len=1280	SB06006B1F11.f1 Normalized subtracted Keck-Tagu Library SB06 Taeniopygia guttata cDNA clone SB06006B1F11.f1 5, mRNA sequence /clone=SB06006B1F11.f1 /clone_end=5' /gb=FE731331 /gi=169920482 /ug=Tgu.15561 /len=668	\N	\N	Full_Length
21_Locus_11263_Transcript_1/1_Confidence_1.000_Length_237	\N	Gallus gallus collapsin response mediator protein-2A (CRMP2A) mRNA, complete cds /cds=p(101,2131) /gb=AF301549 /gi=33340022 /ug=Gga.3569 /len=2488	PREDICTED: Taeniopygia guttata similar to collapsin response mediator protein-1A (LOC100228581), mRNA /cds=p(407,2458) /gb=XM_002196345 /gi=224050130 /ug=Tgu.5038 /len=3405	\N	PREDICTED: dihydropyrimidinase-related protein 1-like [Meleagris gallopavo]	Non Full_Length
21_Locus_11264_Transcript_1/1_Confidence_1.000_Length_328	G1142P315FD17.T0 Anolis carolinensis pooled normalized Brain cDNA Library Anolis carolinensis cDNA, mRNA sequence /gb=FG665803 /gi=190170235 /ug=Acr.3290 /len=871	\N	\N	\N	\N	Non Full_Length
21_Locus_11265_Transcript_1/1_Confidence_1.000_Length_170	\N	\N	\N	\N	PREDICTED: ranBP-type and C3HC4-type zinc finger-containing protein 1-like [Anolis carolinensis]	Non Full_Length
21_Locus_11266_Transcript_1/1_Confidence_1.000_Length_694	\N	AJ392242 dkfz426 Gallus gallus cDNA clone 10l8r1, mRNA sequence /clone=10l8r1 /gb=AJ392242 /gi=7119908 /ug=Gga.34656 /len=790	\N	\N	PREDICTED: hypothetical protein [Taeniopygia guttata]	Non Full_Length
21_Locus_11267_Transcript_1/1_Confidence_1.000_Length_271	\N	PREDICTED: Gallus gallus similar to KIAA1404 protein (LOC419218), mRNA /cds=p(1,5796) /gb=XM_417395 /gi=118100643 /ug=Gga.25358 /len=5908	\N	\N	PREDICTED: similar to KIAA1404 protein [Gallus gallus]	Non Full_Length
21_Locus_11268_Transcript_1/1_Confidence_1.000_Length_1287	\N	\N	\N	\N	\N	Full_Length
21_Locus_1127_Transcript_1/1_Confidence_1.000_Length_1188	\N	Gallus gallus finished cDNA, clone ChEST300o21 /gb=CR523490 /gi=48842152 /ug=Gga.36688 /len=1035	\N	\N	G protein pathway suppressor 2 [Xenopus (Silurana) tropicalis] >gi|165971393|gb|AAI58526.1| gps2 protein [Xenopus (Silurana) tropicalis]	Full_Length
21_Locus_11270_Transcript_1/1_Confidence_1.000_Length_137	G1146P313FA13.T0 Anolis carolinensis pooled normalized ovary cDNA library Anolis carolinensis cDNA, mRNA sequence /gb=FG755751 /gi=190287072 /ug=Acr.3668 /len=896	\N	0061P0020B06_5' library 61 - subtracted (Single male minus single female) - male Taeniopygia guttata cDNA clone 0061P0020B06 5' similar to Nef-associated factor 1, transcript variant 1b, mRNA sequence /clone=0061P0020B06 /clone_end=5' /gb=DV579006 /gi=284513350 /ug=Tgu.14969 /len=827	\N	\N	Non Full_Length
21_Locus_11271_Transcript_1/1_Confidence_1.000_Length_677	\N	\N	\N	\N	\N	Full_Length
21_Locus_11275_Transcript_1/1_Confidence_1.000_Length_184	\N	\N	\N	\N	\N	Non Full_Length
21_Locus_11276_Transcript_1/1_Confidence_1.000_Length_1006	\N	PREDICTED: Gallus gallus CD99 molecule-like 2 (CD99L2), mRNA /cds=p(1,1053) /gb=XM_420355 /gi=118089719 /ug=Gga.11915 /len=1123	SB03055B1A08.f1 Normalized subtracted Keck-Tagu Library SB03 Taeniopygia guttata cDNA clone SB03055B1A08.f1 5, mRNA sequence /clone=SB03055B1A08.f1 /clone_end=5' /gb=FE714393 /gi=169900616 /ug=Tgu.16225 /len=849	\N	PREDICTED: CD99 antigen-like protein 2-like [Sus scrofa]	Full_Length
21_Locus_11278_Transcript_1/2_Confidence_1.000_Length_426	\N	\N	\N	\N	\N	Non Full_Length
21_Locus_1128_Transcript_1/2_Confidence_1.000_Length_274	\N	\N	\N	\N	\N	Non Full_Length
21_Locus_11280_Transcript_1/1_Confidence_1.000_Length_1020	G1147P348FC12.T0 Anolis carolinensis pooled normalized regenerating tail cDNA library Anolis carolinensis cDNA, mRNA sequence /gb=FG768029 /gi=190301469 /ug=Acr.37163 /len=861	PREDICTED: Gallus gallus hypothetical LOC423120 (LOC423120), mRNA /cds=p(1,1527) /gb=XM_421052 /gi=118091379 /ug=Gga.13371 /len=3291	PREDICTED: Taeniopygia guttata similar to fatty acid desaturase 1 (LOC100225746), mRNA /cds=p(1,1329) /gb=XM_002194890 /gi=224050509 /ug=Tgu.18902 /len=1329	\N	PREDICTED: fatty acid desaturase 1 [Taeniopygia guttata]	Non Full_Length
21_Locus_11282_Transcript_1/1_Confidence_1.000_Length_156	\N	\N	\N	\N	\N	Non Full_Length
21_Locus_11283_Transcript_1/1_Confidence_1.000_Length_543	\N	\N	\N	\N	\N	Full_Length
21_Locus_11287_Transcript_1/1_Confidence_1.000_Length_371	G1145P338RA2.T0 Anolis carolinensis pooled normalized mixed organ cDNA library Anolis carolinensis cDNA, mRNA sequence /gb=FG728762 /gi=190257529 /ug=Acr.25201 /len=717	PREDICTED: Gallus gallus similar to Tubulin alpha-3/alpha-7 chain (Alpha-tubulin 3/7) (Alpha-tubulin isotype M-alpha-3/7) (LOC425049), mRNA /cds=p(77,1429) /gb=XM_422851 /gi=118095420 /ug=Gga.45657 /len=2064	PREDICTED: Taeniopygia guttata hypothetical protein LOC100229710 (LOC100229710), partial mRNA /cds=p(1,1266) /gb=XM_002199883 /gi=224148706 /ug=Tgu.15162 /len=1266	\N	alpha-tubulin 3 [Quercus ilex] >gi|121490208|emb|CAK55185.1| alpha-tubulin 6 [Quercus ilex]	Non Full_Length
21_Locus_11288_Transcript_1/1_Confidence_1.000_Length_827	\N	\N	\N	\N	\N	Full_Length
21_Locus_11289_Transcript_1/1_Confidence_1.000_Length_654	\N	\N	\N	\N	\N	Full_Length
21_Locus_11290_Transcript_1/1_Confidence_1.000_Length_212	\N	\N	\N	\N	\N	Full_Length
21_Locus_11291_Transcript_1/1_Confidence_1.000_Length_326	\N	\N	\N	\N	\N	Full_Length
21_Locus_11293_Transcript_1/1_Confidence_1.000_Length_215	\N	PREDICTED: Gallus gallus kinesin family member 21A (KIF21A), mRNA /cds=p(1,4971) /gb=XM_415936 /gi=118082126 /ug=Gga.12424 /len=6168	\N	\N	\N	Non Full_Length
21_Locus_11295_Transcript_1/1_Confidence_1.000_Length_1101	G1148P319FE10.T0 Anolis carolinensis pooled normalized testes cDNA library Anolis carolinensis cDNA, mRNA sequence /gb=FG790529 /gi=190321468 /ug=Acr.44204 /len=876	Gallus gallus finished cDNA, clone ChEST17k11 /gb=CR387683 /gi=46240442 /ug=Gga.9183 /len=1347	PREDICTED: Taeniopygia guttata similar to putative LIM and SH3 protein 1 (LOC100219803), mRNA /cds=p(1,717) /gb=XM_002192760 /gi=224086325 /ug=Tgu.19062 /len=717	\N	PREDICTED: LIM and SH3 domain protein 1-like isoform 1 [Anolis carolinensis]	Full_Length
21_Locus_11296_Transcript_1/1_Confidence_1.000_Length_198	G1143P326RD6.T0 Anolis carolinensis pooled normalized Dewlap cDNA Library Anolis carolinensis cDNA, mRNA sequence /gb=FG672294 /gi=190199889 /ug=Acr.10862 /len=850	Gallus gallus mRNA for hypothetical protein, clone 5a23 /cds=p(89,3043) /gb=AJ719661 /gi=53128641 /ug=Gga.42047 /len=3386	PREDICTED: Taeniopygia guttata ring finger protein 20 (LOC100227641), mRNA /cds=p(1,3201) /gb=XM_002187141 /gi=224091962 /ug=Tgu.2186 /len=3945	\N	PREDICTED: e3 ubiquitin-protein ligase BRE1B-like [Anolis carolinensis]	Non Full_Length
21_Locus_11297_Transcript_1/1_Confidence_1.000_Length_220	G1144P329FA20.T0 Anolis carolinensis pooled normalized embryo cDNA library Anolis carolinensis cDNA, mRNA sequence /gb=FG712216 /gi=190238036 /ug=Acr.22592 /len=866	\N	\N	\N	\N	Non Full_Length
21_Locus_11298_Transcript_1/1_Confidence_1.000_Length_676	\N	\N	\N	\N	\N	Non Full_Length
21_Locus_11299_Transcript_1/3_Confidence_0.333_Length_291	\N	\N	\N	\N	\N	Non Full_Length
21_Locus_113_Transcript_1/1_Confidence_1.000_Length_2082	\N	\N	\N	\N	PREDICTED: proline-, glutamic acid- and leucine-rich protein 1 [Monodelphis domestica]	Full_Length
21_Locus_1130_Transcript_1/1_Confidence_1.000_Length_1185	G1146P346RI8.T0 Anolis carolinensis pooled normalized ovary cDNA library Anolis carolinensis cDNA, mRNA sequence /gb=FG751446 /gi=190277356 /ug=Acr.26740 /len=889	PREDICTED: Gallus gallus similar to DIP13 beta (LOC418075), mRNA /cds=p(1,2001) /gb=XM_416311 /gi=118082832 /ug=Gga.43726 /len=2619	\N	\N	PREDICTED: DCC-interacting protein 13-beta [Ornithorhynchus anatinus]	Non Full_Length
21_Locus_11300_Transcript_1/1_Confidence_1.000_Length_644	G1145P315FF4.T0 Anolis carolinensis pooled normalized mixed organ cDNA library Anolis carolinensis cDNA, mRNA sequence /gb=FG737421 /gi=190265893 /ug=Acr.19117 /len=873	Gallus gallus finished cDNA, clone ChEST727g5 /gb=BX934759 /gi=46018340 /ug=Gga.10255 /len=937	PREDICTED: Taeniopygia guttata retinol dehydrogenase 14 (all-trans/9-cis/11-cis) (LOC100228466), mRNA /cds=p(88,954) /gb=XM_002186652 /gi=224048779 /ug=Tgu.2222 /len=1807	\N	PREDICTED: dehydrogenase/reductase SDR family member 12-like [Anolis carolinensis]	Non Full_Length
21_Locus_11303_Transcript_1/1_Confidence_1.000_Length_481	\N	\N	\N	\N	\N	Non Full_Length
21_Locus_11306_Transcript_1/1_Confidence_1.000_Length_440	\N	\N	\N	\N	\N	Non Full_Length
21_Locus_11308_Transcript_1/1_Confidence_1.000_Length_329	G1146P337FJ23.T0 Anolis carolinensis pooled normalized ovary cDNA library Anolis carolinensis cDNA, mRNA sequence /gb=FG751573 /gi=190279990 /ug=Acr.16880 /len=867	PREDICTED: Gallus gallus hect domain and RLD 4 (HERC4), mRNA /cds=p(232,3402) /gb=XM_001231233 /gi=118092564 /ug=Gga.42459 /len=3569	PREDICTED: Taeniopygia guttata hect domain and RLD 4 (LOC100226404), mRNA /cds=p(1,3003) /gb=XM_002190662 /gi=224052097 /ug=Tgu.16187 /len=3162	\N	hect domain and RLD 4, isoform CRA_f [Homo sapiens]	Non Full_Length
21_Locus_11310_Transcript_1/1_Confidence_1.000_Length_322	G1146P348FL4.T0 Anolis carolinensis pooled normalized ovary cDNA library Anolis carolinensis cDNA, mRNA sequence /gb=FG763491 /gi=190289678 /ug=Acr.23830 /len=863	Gallus gallus mRNA for hypothetical protein, clone 15m14 /cds=p(17,2311) /gb=AJ720345 /gi=53133349 /ug=Gga.9907 /len=2620	PREDICTED: Taeniopygia guttata nucleolar complex associated 2 homolog (LOC100228976), mRNA /cds=p(1,2325) /gb=XM_002189479 /gi=224080000 /ug=Tgu.17771 /len=2325	\N	PREDICTED: LOW QUALITY PROTEIN: nucleolar complex protein 2 homolog [Meleagris gallopavo]	Non Full_Length
21_Locus_11311_Transcript_1/1_Confidence_1.000_Length_300	\N	\N	\N	\N	\N	Non Full_Length
21_Locus_11313_Transcript_1/1_Confidence_1.000_Length_2045	G1144P313FF9.T0 Anolis carolinensis pooled normalized embryo cDNA library Anolis carolinensis cDNA, mRNA sequence /gb=FG705735 /gi=190232878 /ug=Acr.20830 /len=879	Gallus gallus mRNA for hypothetical protein, clone 25c4 /cds=p(16,1800) /gb=AJ720765 /gi=53135424 /ug=Gga.16847 /len=2358	PREDICTED: Taeniopygia guttata KIAA1279 (LOC100218787), mRNA /cds=p(26,1816) /gb=XM_002192572 /gi=224052120 /ug=Tgu.2410 /len=2380	\N	PREDICTED: KIF1-binding protein homolog, partial [Meleagris gallopavo]	Full_Length
21_Locus_11314_Transcript_1/1_Confidence_1.000_Length_1450	\N	\N	\N	\N	\N	Non Full_Length
21_Locus_11315_Transcript_1/1_Confidence_1.000_Length_902	G1147P345FL3.T0 Anolis carolinensis pooled normalized regenerating tail cDNA library Anolis carolinensis cDNA, mRNA sequence /gb=FG769782 /gi=190298992 /ug=Acr.20418 /len=838	PREDICTED: Gallus gallus similar to hDj9 (LOC424868), mRNA /cds=p(43,1119) /gb=XM_422682 /gi=118094879 /ug=Gga.31913 /len=3281	PREDICTED: Taeniopygia guttata hypothetical protein LOC100217667 (LOC100217667), mRNA /cds=p(1,1086) /gb=XM_002192941 /gi=224059837 /ug=Tgu.3409 /len=1882	\N	PREDICTED: dnaJ homolog subfamily B member 11-like, partial [Ornithorhynchus anatinus]	Non Full_Length
21_Locus_11316_Transcript_1/1_Confidence_1.000_Length_120	\N	\N	\N	\N	\N	Non Full_Length
21_Locus_11317_Transcript_1/1_Confidence_1.000_Length_449	\N	\N	\N	\N	\N	Non Full_Length
21_Locus_11318_Transcript_1/1_Confidence_1.000_Length_479	G1145P37FI8.T0 Anolis carolinensis pooled normalized mixed organ cDNA library Anolis carolinensis cDNA, mRNA sequence /gb=FG726140 /gi=190255922 /ug=Acr.26319 /len=878	Gallus gallus mRNA for hypothetical protein, clone 21n23 /cds=p(46,1194) /gb=AJ720624 /gi=53133907 /ug=Gga.2473 /len=2240	0058P0008H10_5' library 58 - normalized (50 mix pooled juveniles + adults) - male Taeniopygia guttata cDNA clone 0058P0008H10 5' similar to RIKEN cDNA 0610011L14, mRNA sequence /clone=0058P0008H10 /clone_end=5' /gb=DV575804 /gi=284514698 /ug=Tgu.18730 /len=734	\N	PREDICTED: uncharacterized protein C20orf4 homolog, partial [Anolis carolinensis]	Non Full_Length
21_Locus_11319_Transcript_1/1_Confidence_1.000_Length_294	\N	\N	\N	\N	\N	Non Full_Length
21_Locus_1132_Transcript_1/1_Confidence_1.000_Length_1468	G1143P318FM11.T0 Anolis carolinensis pooled normalized Dewlap cDNA Library Anolis carolinensis cDNA, mRNA sequence /gb=FG678334 /gi=190202254 /ug=Acr.12803 /len=854	Gallus gallus mRNA for hypothetical protein, clone 29b14 /cds=p(30,1040) /gb=AJ851766 /gi=60099138 /ug=Gga.5769 /len=1529	PREDICTED: Taeniopygia guttata natural killer cell-specific antigen KLIP1-like (LOC100190372), mRNA /cds=p(150,1169) /gb=XM_002195568 /gi=224047706 /ug=Tgu.11085 /len=1552	\N	putative natural killer cell-specific antigen KLIP1 [Taeniopygia guttata]	Full_Length
21_Locus_11321_Transcript_1/1_Confidence_1.000_Length_430	\N	\N	\N	\N	\N	Non Full_Length
21_Locus_11322_Transcript_1/1_Confidence_1.000_Length_207	\N	\N	\N	\N	\N	Full_Length
21_Locus_11323_Transcript_1/1_Confidence_1.000_Length_192	\N	\N	\N	\N	\N	Non Full_Length
21_Locus_11324_Transcript_1/1_Confidence_1.000_Length_176	\N	\N	\N	\N	\N	Non Full_Length
21_Locus_11325_Transcript_1/1_Confidence_1.000_Length_222	\N	\N	\N	\N	\N	Non Full_Length
21_Locus_11326_Transcript_1/1_Confidence_1.000_Length_454	\N	603006242F1 CSEQCHL01 Gallus gallus cDNA clone ChEST24c12 5', mRNA sequence /clone=ChEST24c12 /clone_end=5' /gb=BU103741 /gi=25304306 /ug=Gga.45929 /len=652	PREDICTED: Taeniopygia guttata adenomatous polyposis coli (LOC100231767), mRNA /cds=p(23,8536) /gb=XM_002189391 /gi=224089189 /ug=Tgu.6178 /len=9428	\N	hypothetical protein I79_009158 [Cricetulus griseus]	Full_Length
21_Locus_11327_Transcript_1/1_Confidence_1.000_Length_2228	\N	PREDICTED: Gallus gallus similar to MLN51 (LOC426135), partial mRNA /cds=p(1,1720) /gb=XM_423806 /gi=118110460 /ug=Gga.42884 /len=1720	\N	\N	PREDICTED: similar to metastatic lymph node 51 [Taeniopygia guttata]	Non Full_Length
21_Locus_11329_Transcript_1/1_Confidence_1.000_Length_829	\N	\N	\N	\N	\N	Full_Length
21_Locus_1133_Transcript_1/1_Confidence_1.000_Length_1383	G1144P334FJ12.T0 Anolis carolinensis pooled normalized embryo cDNA library Anolis carolinensis cDNA, mRNA sequence /gb=FG698939 /gi=190229350 /ug=Acr.5627 /len=846	PREDICTED: Gallus gallus DnaJ (Hsp40) homolog, subfamily C, member 8 (DNAJC8), mRNA /cds=p(1,753) /gb=XM_417717 /gi=118101524 /ug=Gga.39432 /len=1416	PREDICTED: Taeniopygia guttata DnaJ (Hsp40) homolog, subfamily C, member 8 (LOC100222779), mRNA /cds=p(24,770) /gb=XM_002192541 /gi=224081577 /ug=Tgu.18761 /len=1410	\N	PREDICTED: dnaJ homolog subfamily C member 8-like [Anolis carolinensis]	Putative
21_Locus_11330_Transcript_1/1_Confidence_1.000_Length_527	\N	\N	\N	\N	\N	Full_Length
21_Locus_11331_Transcript_1/1_Confidence_1.000_Length_416	\N	PREDICTED: Gallus gallus similar to Transducin-like enhancer of split 1 (E(sp1) homolog, Drosophila) (LOC427450), mRNA /gb=XR_027180 /gi=118104120 /ug=Gga.29643 /len=3118	\N	\N	\N	Full_Length
21_Locus_11332_Transcript_1/1_Confidence_1.000_Length_429	\N	\N	\N	\N	\N	Full_Length
21_Locus_11333_Transcript_1/1_Confidence_1.000_Length_2514	G1144P350FJ8.T0 Anolis carolinensis pooled normalized embryo cDNA library Anolis carolinensis cDNA, mRNA sequence /gb=FG708364 /gi=190237379 /ug=Acr.21520 /len=927	PREDICTED: Gallus gallus solute carrier family 39 (zinc transporter), member 6 (SLC39A6), mRNA /cds=p(129,2291) /gb=XM_419071 /gi=118086687 /ug=Gga.19094 /len=2291	PREDICTED: Taeniopygia guttata solute carrier family 39 (zinc transporter), member 6 (LOC100220498), mRNA /cds=p(1,2184) /gb=XM_002189548 /gi=224045928 /ug=Tgu.17427 /len=2184	\N	PREDICTED: zinc transporter ZIP6-like [Anolis carolinensis]	Putative
21_Locus_11334_Transcript_1/1_Confidence_1.000_Length_125	\N	\N	\N	\N	\N	Non Full_Length
21_Locus_11335_Transcript_1/1_Confidence_1.000_Length_698	\N	\N	\N	\N	\N	Full_Length
21_Locus_11336_Transcript_1/1_Confidence_1.000_Length_1013	\N	\N	SB02049A2C11.f1 normalized Keck-Tagu Library SB02 Taeniopygia guttata cDNA clone SB02049A2C11.f1 5, mRNA sequence /clone=SB02049A2C11.f1 /clone_end=5' /gb=CK309386 /gi=44818960 /ug=Tgu.4109 /len=832	\N	\N	Full_Length
21_Locus_11337_Transcript_1/1_Confidence_1.000_Length_162	\N	PREDICTED: Gallus gallus fibrillin 2 (FBN2), mRNA /cds=p(1,7266) /gb=XM_424715 /gi=118104346 /ug=Gga.30305 /len=7266	\N	\N	PREDICTED: LOW QUALITY PROTEIN: fibrillin-2-like [Anolis carolinensis]	Non Full_Length
21_Locus_11338_Transcript_1/1_Confidence_1.000_Length_154	\N	Gallus gallus mRNA for hypothetical protein, clone 1f22 /cds=p(13,813) /gb=AJ719317 /gi=53126690 /ug=Gga.1274 /len=1980	PREDICTED: Taeniopygia guttata similar to adaptin ear-binding clathrin-associated protein (LOC100232696), mRNA /cds=p(48,872) /gb=XM_002193463 /gi=224043779 /ug=Tgu.19132 /len=872	\N	PREDICTED: adaptin ear-binding coat-associated protein 1-like [Xenopus (Silurana) tropicalis]	Non Full_Length
21_Locus_11340_Transcript_1/1_Confidence_1.000_Length_601	\N	603005651F1 CSEQCHL01 Gallus gallus cDNA clone ChEST22f13 5', mRNA sequence /clone=ChEST22f13 /clone_end=5' /gb=BU106516 /gi=25308734 /ug=Gga.9531 /len=790	\N	\N	RecName: Full=Cathelicidin-OH antimicrobial peptide; AltName: Full=Cathelicidin-related protein; Flags: Precursor >gi|193792529|gb|ACF21002.1| cathelicidin-related protein precursor [Ophiophagus hannah]	Non Full_Length
21_Locus_11341_Transcript_1/1_Confidence_1.000_Length_2417	\N	\N	\N	\N	\N	Full_Length
21_Locus_11343_Transcript_2/2_Confidence_1.000_Length_1287	G1147P326FB19.T0 Anolis carolinensis pooled normalized regenerating tail cDNA library Anolis carolinensis cDNA, mRNA sequence /gb=FG780112 /gi=190310133 /ug=Acr.13815 /len=871	Gallus gallus mRNA for hypothetical protein, clone 34f23 /cds=p(77,991) /gb=AJ721076 /gi=53136811 /ug=Gga.1853 /len=1999	PREDICTED: Taeniopygia guttata transcription elongation factor A 1 (LOC100229754), mRNA /cds=p(59,973) /gb=XM_002197653 /gi=224046245 /ug=Tgu.4522 /len=1496	\N	transcription elongation factor A protein 1 [Gallus gallus] >gi|53136812|emb|CAG32735.1| hypothetical protein RCJMB04_34f23 [Gallus gallus]	Full_Length
21_Locus_11344_Transcript_1/1_Confidence_1.000_Length_285	\N	\N	\N	\N	PREDICTED: TOX high mobility group box family member 4-like [Anolis carolinensis]	Non Full_Length
21_Locus_11345_Transcript_1/1_Confidence_1.000_Length_204	\N	Gallus gallus transducin-like enhancer of split 4 (E(sp1) homolog, Drosophila) (TLE4), mRNA /cds=p(1,2322) /gb=NM_204237 /gi=45383651 /ug=Gga.126 /len=2781	\N	\N	Tle3 protein [Rattus norvegicus]	Non Full_Length
21_Locus_11347_Transcript_1/1_Confidence_1.000_Length_576	\N	PREDICTED: Gallus gallus hypothetical LOC422432 (LOC422432), mRNA /cds=p(136,2736) /gb=XM_420400 /gi=118089806 /ug=Gga.38841 /len=5638	\N	\N	\N	Full_Length
21_Locus_11348_Transcript_1/1_Confidence_1.000_Length_621	G1145P336FE11.T0 Anolis carolinensis pooled normalized mixed organ cDNA library Anolis carolinensis cDNA, mRNA sequence /gb=FG733081 /gi=190257282 /ug=Acr.10257 /len=905	\N	\N	\N	\N	Full_Length
21_Locus_11349_Transcript_1/1_Confidence_1.000_Length_1071	\N	603122109F1 CSEQCHL22 Gallus gallus cDNA clone ChEST85b4 5', mRNA sequence /clone=ChEST85b4 /clone_end=5' /gb=BU134319 /gi=25347042 /ug=Gga.14244 /len=885	PREDICTED: Taeniopygia guttata SH3-domain binding protein 5 (BTK-associated) (LOC100232208), mRNA /cds=p(1,1275) /gb=XM_002196325 /gi=224045460 /ug=Tgu.18907 /len=1390	\N	PREDICTED: hypothetical protein LOC100551595 [Anolis carolinensis]	Full_Length
21_Locus_1135_Transcript_1/1_Confidence_1.000_Length_1106	G1145P37FE8.T0 Anolis carolinensis pooled normalized mixed organ cDNA library Anolis carolinensis cDNA, mRNA sequence /gb=FG725800 /gi=190255810 /ug=Acr.26228 /len=857	PREDICTED: Gallus gallus protein tyrosine phosphatase, receptor type, A, transcript variant 1 (PTPRA), mRNA /cds=p(670,3096) /gb=XM_001231318 /gi=118090865 /ug=Gga.11228 /len=3625	PREDICTED: Taeniopygia guttata protein tyrosine phosphatase, receptor type, A (LOC100223429), mRNA /cds=p(1,2424) /gb=XM_002189805 /gi=224050306 /ug=Tgu.6290 /len=2628	\N	PREDICTED: protein tyrosine phosphatase, receptor type, A [Taeniopygia guttata]	Non Full_Length
21_Locus_11350_Transcript_1/1_Confidence_1.000_Length_193	\N	\N	\N	\N	\N	Non Full_Length
21_Locus_11351_Transcript_1/1_Confidence_1.000_Length_317	G1148P327FH11.T0 Anolis carolinensis pooled normalized testes cDNA library Anolis carolinensis cDNA, mRNA sequence /gb=FG798277 /gi=190327460 /ug=Acr.13028 /len=900	PREDICTED: Gallus gallus DnaJ (Hsp40) homolog, subfamily C, member 15 (DNAJC15), mRNA /cds=p(218,664) /gb=XM_417034 /gi=118084825 /ug=Gga.5413 /len=1835	PREDICTED: Taeniopygia guttata DnaJ (Hsp40) homolog, subfamily C, member 15 (LOC100230058), mRNA /cds=p(18,464) /gb=XM_002198826 /gi=224043428 /ug=Tgu.6169 /len=858	\N	PREDICTED: similar to MGC89962 protein [Gallus gallus]	Putative
21_Locus_11353_Transcript_1/1_Confidence_1.000_Length_146	\N	\N	\N	\N	\N	Non Full_Length
21_Locus_11354_Transcript_1/1_Confidence_1.000_Length_326	\N	\N	\N	\N	\N	Full_Length
21_Locus_11355_Transcript_1/1_Confidence_1.000_Length_214	\N	\N	\N	\N	\N	Full_Length
21_Locus_11358_Transcript_1/1_Confidence_1.000_Length_642	G1148P331FG11.T0 Anolis carolinensis pooled normalized testes cDNA library Anolis carolinensis cDNA, mRNA sequence /gb=FG792153 /gi=190322037 /ug=Acr.23947 /len=873	\N	\N	\N	PREDICTED: complement C2-like [Anolis carolinensis]	Non Full_Length
21_Locus_1136_Transcript_1/1_Confidence_1.000_Length_384	\N	\N	\N	\N	\N	Non Full_Length
21_Locus_11361_Transcript_1/1_Confidence_1.000_Length_806	G1144P38FC18.T0 Anolis carolinensis pooled normalized embryo cDNA library Anolis carolinensis cDNA, mRNA sequence /gb=FG715653 /gi=190242919 /ug=Acr.9550 /len=855	Gallus gallus myomesin 1, 185kDa (MYOM1), mRNA /cds=p(58,4950) /gb=NM_204959 /gi=45384433 /ug=Gga.47623 /len=5204	PREDICTED: Taeniopygia guttata myomesin 1, 185kDa (LOC100227833), mRNA /cds=p(1,4533) /gb=XM_002194106 /gi=224046111 /ug=Tgu.584 /len=5228	\N	Chain A, Crystal Structure Of The Myomesin Domains 12 And 13 >gi|166235400|pdb|2R15|B Chain B, Crystal Structure Of The Myomesin Domains 12 And 13	Non Full_Length
21_Locus_11362_Transcript_1/1_Confidence_1.000_Length_659	\N	\N	\N	\N	\N	Non Full_Length
21_Locus_11364_Transcript_1/1_Confidence_1.000_Length_194	\N	\N	\N	\N	\N	Full_Length
21_Locus_11365_Transcript_1/1_Confidence_1.000_Length_1623	\N	\N	\N	\N	\N	Full_Length
21_Locus_11367_Transcript_1/1_Confidence_1.000_Length_779	G1143P321FB5.T0 Anolis carolinensis pooled normalized Dewlap cDNA Library Anolis carolinensis cDNA, mRNA sequence /gb=FG679855 /gi=190212134 /ug=Acr.11186 /len=860	PREDICTED: Gallus gallus snail homolog 2 (Drosophila) (SNAI2), mRNA /cds=p(138,944) /gb=XM_419196 /gi=118086945 /ug=Gga.19934 /len=2039	PREDICTED: Taeniopygia guttata zinc finger and BTB domain containing 17 (LOC100224545), mRNA /cds=p(1,2247) /gb=XM_002189213 /gi=224079269 /ug=Tgu.10045 /len=2247	\N	PREDICTED: similar to snail homolog 2 [Taeniopygia guttata] >gi|326917615|ref|XP_003205092.1| PREDICTED: zinc finger protein SNAI2-like [Meleagris gallopavo]	Non Full_Length
21_Locus_11368_Transcript_1/1_Confidence_1.000_Length_360	\N	\N	SB02023A2E11.f1 normalized Keck-Tagu Library SB02 Taeniopygia guttata cDNA clone SB02023A2E11.f1 5, mRNA sequence /clone=SB02023A2E11.f1 /clone_end=5' /gb=CK304407 /gi=44813981 /ug=Tgu.18807 /len=797	\N	\N	Full_Length
21_Locus_11369_Transcript_1/1_Confidence_1.000_Length_965	\N	\N	\N	\N	\N	Non Full_Length
21_Locus_1137_Transcript_1/1_Confidence_0.600_Length_212	\N	\N	\N	\N	\N	Non Full_Length
21_Locus_11370_Transcript_1/1_Confidence_1.000_Length_567	\N	\N	\N	\N	\N	Non Full_Length
21_Locus_11372_Transcript_1/1_Confidence_1.000_Length_321	\N	PREDICTED: Gallus gallus similar to Spectrin beta chain, brain 4 (Spectrin, non-erythroid beta chain 4) (Beta-V spectrin) (BSPECV) (LOC421441), mRNA /cds=p(1,2769) /gb=XM_419492 /gi=118088056 /ug=Gga.31808 /len=2769	\N	\N	PREDICTED: hypothetical protein LOC100551915 [Anolis carolinensis]	Non Full_Length
21_Locus_11373_Transcript_1/1_Confidence_1.000_Length_497	\N	\N	\N	\N	\N	Full_Length
21_Locus_11375_Transcript_1/1_Confidence_1.000_Length_328	\N	\N	\N	\N	\N	Full_Length
21_Locus_11376_Transcript_1/1_Confidence_1.000_Length_240	\N	\N	\N	\N	\N	Non Full_Length
21_Locus_11377_Transcript_1/1_Confidence_1.000_Length_1167	\N	brain_EST02840 Brain cDNA Library Gallus gallus cDNA 3', mRNA sequence /clone_end=3' /gb=CO759648 /gi=50960901 /ug=Gga.21768 /len=1076	\N	\N	\N	Full_Length
21_Locus_11380_Transcript_1/1_Confidence_1.000_Length_525	\N	\N	\N	\N	\N	Non Full_Length
21_Locus_11382_Transcript_1/1_Confidence_1.000_Length_823	\N	spleen_EST03060 Spleen cDNA Library Gallus gallus cDNA 3', mRNA sequence /clone_end=3' /gb=CO767334 /gi=50968601 /ug=Gga.34811 /len=955	\N	\N	\N	Full_Length
21_Locus_11384_Transcript_1/1_Confidence_1.000_Length_231	\N	\N	\N	\N	\N	Non Full_Length
21_Locus_11387_Transcript_1/1_Confidence_1.000_Length_637	G1147P31FK2.T0 Anolis carolinensis pooled normalized regenerating tail cDNA library Anolis carolinensis cDNA, mRNA sequence /gb=FG766098 /gi=190295057 /ug=Acr.1251 /len=830	PREDICTED: Gallus gallus ubiquitin-conjugating enzyme E2 variant 1 (UBE2V1), mRNA /cds=p(1,1008) /gb=XM_417514 /gi=118100912 /ug=Gga.4159 /len=2632	SB02046B1B08.f1 normalized Keck-Tagu Library SB02 Taeniopygia guttata cDNA clone SB02046B1B08.f1 5, mRNA sequence /clone=SB02046B1B08.f1 /clone_end=5' /gb=CK308422 /gi=44817996 /ug=Tgu.2575 /len=798	\N	ubiquitin-conjugating enzyme E2 variant 1 [Taeniopygia guttata]	Full_Length
21_Locus_11388_Transcript_2/2_Confidence_1.000_Length_464	G1144P33FA22.T0 Anolis carolinensis pooled normalized embryo cDNA library Anolis carolinensis cDNA, mRNA sequence /gb=FG701122 /gi=190228529 /ug=Acr.19525 /len=868	\N	\N	\N	PREDICTED: e3 ubiquitin-protein ligase HUWE1-like [Xenopus (Silurana) tropicalis]	Non Full_Length
21_Locus_11389_Transcript_1/1_Confidence_1.000_Length_436	\N	\N	\N	\N	\N	Full_Length
21_Locus_1139_Transcript_3/3_Confidence_0.800_Length_242	\N	gPGC_EST09485 Embryonic gonadal PGC cDNA Library Gallus gallus cDNA 5', mRNA sequence /clone_end=5' /gb=DR419643 /gi=109669619 /ug=Gga.23911 /len=1385	0058P0042G01_5' library 58 - normalized (50 mix pooled juveniles + adults) - male Taeniopygia guttata cDNA clone 0058P0042G01 5' similar to 60S acidic ribosomal protein P1, mRNA sequence /clone=0058P0042G01 /clone_end=5' /gb=DV572549 /gi=194363692 /ug=Tgu.11070 /len=609	\N	rCG58303, isoform CRA_b [Rattus norvegicus]	Non Full_Length
21_Locus_11391_Transcript_1/1_Confidence_1.000_Length_227	\N	\N	\N	\N	\N	Non Full_Length
21_Locus_11393_Transcript_1/1_Confidence_1.000_Length_388	\N	\N	\N	\N	\N	Non Full_Length
21_Locus_11394_Transcript_1/1_Confidence_1.000_Length_712	\N	WLB046C03.ab1 WLtestis Gallus gallus cDNA 5', mRNA sequence /clone_end=5' /gb=CN231977 /gi=46335721 /ug=Gga.24184 /len=699	\N	\N	PREDICTED: HD domain containing 3 [Oryctolagus cuniculus]	Putative
21_Locus_11396_Transcript_1/1_Confidence_1.000_Length_520	G1143P316FO10.T0 Anolis carolinensis pooled normalized Dewlap cDNA Library Anolis carolinensis cDNA, mRNA sequence /gb=FG683141 /gi=190211108 /ug=Acr.14261 /len=851	Gallus gallus makorin, ring finger protein, 2 (MKRN2), mRNA /cds=p(18,1271) /gb=NM_204288 /gi=45383559 /ug=Gga.905 /len=1665	PREDICTED: Taeniopygia guttata makorin ring finger protein 1 (LOC100219579), mRNA /cds=p(1,1482) /gb=XM_002197615 /gi=224095598 /ug=Tgu.16643 /len=2861	\N	PREDICTED: probable E3 ubiquitin-protein ligase makorin-2-like [Meleagris gallopavo]	Non Full_Length
21_Locus_11399_Transcript_1/2_Confidence_1.000_Length_982	G1148P316FO22.T0 Anolis carolinensis pooled normalized testes cDNA library Anolis carolinensis cDNA, mRNA sequence /gb=FG789018 /gi=190315696 /ug=Acr.9006 /len=880	PREDICTED: Gallus gallus multiple substrate lipid kinase (MULK), mRNA /cds=p(26,1300) /gb=XM_416354 /gi=118082913 /ug=Gga.8313 /len=1810	PREDICTED: Taeniopygia guttata acylglycerol kinase (LOC100217608), mRNA /cds=p(1,1272) /gb=XM_002197535 /gi=224095572 /ug=Tgu.6681 /len=1624	\N	PREDICTED: similar to putative lipid kinase [Gallus gallus]	Non Full_Length
21_Locus_11400_Transcript_1/1_Confidence_1.000_Length_126	\N	PREDICTED: Gallus gallus similar to type V P-type ATPase (LOC424898), mRNA /cds=p(1,3669) /gb=XM_422709 /gi=118095111 /ug=Gga.35965 /len=5330	\N	\N	PREDICTED: probable cation-transporting ATPase 13A3-like [Anolis carolinensis]	Non Full_Length
21_Locus_11402_Transcript_1/1_Confidence_1.000_Length_271	G1144P329FB22.T0 Anolis carolinensis pooled normalized embryo cDNA library Anolis carolinensis cDNA, mRNA sequence /gb=FG712892 /gi=190240042 /ug=Acr.12745 /len=847	Gallus gallus mRNA for hypothetical protein, clone 5j2 /cds=p(365,2116) /gb=AJ719713 /gi=53129257 /ug=Gga.22655 /len=3079	PREDICTED: Taeniopygia guttata YTH domain family, member 3 (LOC100221104), mRNA /cds=p(1,1743) /gb=XM_002197294 /gi=224046308 /ug=Tgu.10230 /len=2697	\N	\N	Non Full_Length
21_Locus_11403_Transcript_1/1_Confidence_1.000_Length_924	\N	\N	\N	\N	\N	Full_Length
21_Locus_11404_Transcript_1/1_Confidence_1.000_Length_295	\N	\N	\N	\N	\N	Non Full_Length
21_Locus_11405_Transcript_1/1_Confidence_1.000_Length_960	\N	603957529F1 CSEQRBN09 Gallus gallus cDNA clone ChEST927j8 5', mRNA sequence /clone=ChEST927j8 /clone_end=5' /gb=BU426431 /gi=25919107 /ug=Gga.28914 /len=808	SB03011B2H01.f1 Normalized subtracted Keck-Tagu Library SB03 Taeniopygia guttata cDNA clone SB03011B2H01.f1 5, mRNA sequence /clone=SB03011B2H01.f1 /clone_end=5' /gb=DV948735 /gi=83292243 /ug=Tgu.10126 /len=766	\N	PREDICTED: serine hydroxymethyltransferase, mitochondrial-like [Anolis carolinensis]	Non Full_Length
21_Locus_11406_Transcript_1/1_Confidence_1.000_Length_390	\N	\N	\N	\N	\N	Full_Length
21_Locus_11407_Transcript_1/1_Confidence_1.000_Length_293	G1147P348FI4.T0 Anolis carolinensis pooled normalized regenerating tail cDNA library Anolis carolinensis cDNA, mRNA sequence /gb=FG768973 /gi=190297832 /ug=Acr.17636 /len=857	Gallus gallus mRNA for hypothetical protein, clone 6g17 /cds=p(277,1842) /gb=AJ719777 /gi=53130045 /ug=Gga.16047 /len=3675	\N	\N	hypothetical protein [Pongo abelii]	Full_Length
21_Locus_11409_Transcript_1/1_Confidence_1.000_Length_103	\N	\N	\N	\N	\N	Non Full_Length
21_Locus_11410_Transcript_1/2_Confidence_1.000_Length_586	\N	\N	\N	\N	\N	Non Full_Length
21_Locus_11411_Transcript_1/1_Confidence_1.000_Length_145	\N	\N	\N	\N	\N	Non Full_Length
21_Locus_11412_Transcript_1/1_Confidence_1.000_Length_239	G1143P317RG24.T0 Anolis carolinensis pooled normalized Dewlap cDNA Library Anolis carolinensis cDNA, mRNA sequence /gb=FG677927 /gi=190205752 /ug=Acr.12673 /len=778	PREDICTED: Gallus gallus similar to family with sequence similarity 98, member B (LOC423291), mRNA /cds=p(1,1269) /gb=XM_421211 /gi=118091795 /ug=Gga.36368 /len=2868	\N	\N	PREDICTED: protein FAM98A-like [Anolis carolinensis]	Non Full_Length
21_Locus_11413_Transcript_1/1_Confidence_1.000_Length_570	\N	\N	\N	\N	\N	Full_Length
21_Locus_11414_Transcript_1/1_Confidence_1.000_Length_1266	G1146P38FN15.T0 Anolis carolinensis pooled normalized ovary cDNA library Anolis carolinensis cDNA, mRNA sequence /gb=FG760292 /gi=190285762 /ug=Acr.8683 /len=855	PREDICTED: Gallus gallus mercaptopyruvate sulfurtransferase (MPST), mRNA /cds=p(111,1004) /gb=XM_416283 /gi=118082847 /ug=Gga.11582 /len=1719	PREDICTED: Taeniopygia guttata mercaptopyruvate sulfurtransferase (LOC100224402), mRNA /cds=p(55,948) /gb=XM_002199126 /gi=224095287 /ug=Tgu.7876 /len=1649	\N	PREDICTED: 3-mercaptopyruvate sulfurtransferase-like isoform 1 [Anolis carolinensis]	Non Full_Length
21_Locus_11415_Transcript_1/1_Confidence_1.000_Length_464	\N	PREDICTED: Gallus gallus R3H domain and coiled-coil containing 1 (R3HCC1), mRNA /cds=p(53,1888) /gb=XM_417686 /gi=118101321 /ug=Gga.12402 /len=3710	\N	\N	PREDICTED: hypothetical protein LOC100566520 [Anolis carolinensis]	Non Full_Length
21_Locus_11417_Transcript_1/1_Confidence_1.000_Length_173	\N	PREDICTED: Gallus gallus similar to zinc finger protein (LOC771713), mRNA /cds=p(1,2277) /gb=XM_001234958 /gi=118086694 /ug=Gga.45249 /len=2277	PREDICTED: Taeniopygia guttata hypothetical protein LOC100230122 (LOC100230122), mRNA /cds=p(1,1821) /gb=XM_002190070 /gi=224045940 /ug=Tgu.6625 /len=1821	\N	PREDICTED: hypothetical protein [Taeniopygia guttata]	Non Full_Length
21_Locus_11418_Transcript_1/1_Confidence_1.000_Length_494	G1146P310FI9.T0 Anolis carolinensis pooled normalized ovary cDNA library Anolis carolinensis cDNA, mRNA sequence /gb=FG758589 /gi=190286939 /ug=Acr.34563 /len=876	PREDICTED: Gallus gallus similar to Possible global transcription activator SNF2L1 (LOC422358), mRNA /cds=p(10,3105) /gb=XM_420329 /gi=118089661 /ug=Gga.2597 /len=4460	PREDICTED: Taeniopygia guttata SWI/SNF related, matrix associated, actin dependent regulator of chromatin, subfamily a, member 1 (LOC100223617), mRNA /cds=p(1,3570) /gb=XM_002192373 /gi=224098057 /ug=Tgu.6551 /len=3968	\N	SNF2H-like protein [Sus scrofa]	Non Full_Length
21_Locus_11419_Transcript_1/1_Confidence_1.000_Length_920	G1147P324RE10.T0 Anolis carolinensis pooled normalized regenerating tail cDNA library Anolis carolinensis cDNA, mRNA sequence /gb=FG778702 /gi=190311551 /ug=Acr.40750 /len=769	\N	\N	\N	PREDICTED: hypothetical protein LOC100561123 [Anolis carolinensis]	Non Full_Length
21_Locus_1142_Transcript_1/1_Confidence_1.000_Length_1180	\N	\N	\N	\N	\N	Full_Length
21_Locus_11420_Transcript_1/1_Confidence_1.000_Length_522	\N	\N	\N	\N	\N	Non Full_Length
21_Locus_11421_Transcript_1/1_Confidence_1.000_Length_565	\N	\N	\N	\N	\N	Non Full_Length
21_Locus_11422_Transcript_1/1_Confidence_1.000_Length_156	\N	PREDICTED: Gallus gallus similar to choline dehydrogenase (LOC415993), mRNA /cds=p(1,2151) /gb=XM_414335 /gi=118096860 /ug=Gga.24748 /len=2973	\N	\N	PREDICTED: choline dehydrogenase, mitochondrial-like [Anolis carolinensis]	Non Full_Length
21_Locus_11423_Transcript_1/1_Confidence_1.000_Length_435	G1148P310FJ14.T0 Anolis carolinensis pooled normalized testes cDNA library Anolis carolinensis cDNA, mRNA sequence /gb=FG800303 /gi=190329840 /ug=Acr.46210 /len=866	603106751F1 CSEQCHN04 Gallus gallus cDNA clone ChEST47e13 5', mRNA sequence /clone=ChEST47e13 /clone_end=5' /gb=BU217703 /gi=25399536 /ug=Gga.29760 /len=864	PREDICTED: Taeniopygia guttata protein kinase, cAMP-dependent, catalytic, beta (LOC100226105), mRNA /cds=p(6,1202) /gb=XM_002187538 /gi=224057635 /ug=Tgu.5178 /len=4150	\N	PREDICTED: ribosomal protein S6 kinase alpha-4-like, partial [Anolis carolinensis]	Non Full_Length
21_Locus_11427_Transcript_1/1_Confidence_1.000_Length_130	\N	\N	\N	\N	\N	Non Full_Length
21_Locus_1143_Transcript_1/1_Confidence_1.000_Length_795	\N	\N	\N	\N	\N	Full_Length
21_Locus_11430_Transcript_1/1_Confidence_1.000_Length_156	\N	\N	\N	\N	PREDICTED: hypothetical protein [Vitis vinifera]	Non Full_Length
21_Locus_11431_Transcript_1/1_Confidence_1.000_Length_531	\N	\N	\N	\N	\N	Non Full_Length
21_Locus_11434_Transcript_1/1_Confidence_0.200_Length_820	\N	\N	\N	\N	\N	Non Full_Length
21_Locus_11435_Transcript_1/1_Confidence_1.000_Length_767	\N	Gallus gallus finished cDNA, clone ChEST332l18 /gb=CR354222 /gi=45426370 /ug=Gga.2271 /len=1413	\N	\N	\N	Full_Length
21_Locus_11436_Transcript_1/1_Confidence_1.000_Length_618	\N	\N	\N	\N	\N	Full_Length
21_Locus_11437_Transcript_1/2_Confidence_1.000_Length_469	G1148P317RF24.T0 Anolis carolinensis pooled normalized testes cDNA library Anolis carolinensis cDNA, mRNA sequence /gb=FG803426 /gi=190331521 /ug=Acr.46842 /len=851	PREDICTED: Gallus gallus similar to transcription factor 20 (LOC417980), mRNA /cds=p(183,5942) /gb=XM_416218 /gi=118082634 /ug=Gga.7464 /len=7219	PREDICTED: Taeniopygia guttata similar to myeloid/lymphoid or mixed-lineage leukemia 3 (LOC100227193), mRNA /cds=p(1,14658) /gb=XM_002187231 /gi=224044642 /ug=Tgu.5145 /len=14819	\N	PREDICTED: transcription factor 20 [Pan troglodytes]	Non Full_Length
21_Locus_11438_Transcript_1/1_Confidence_1.000_Length_386	G1144P31FD20.T0 Anolis carolinensis pooled normalized embryo cDNA library Anolis carolinensis cDNA, mRNA sequence /gb=FG723584 /gi=190251280 /ug=Acr.18449 /len=871	Gallus gallus myosin binding protein H (MYBPH), mRNA /cds=p(263,1876) /gb=NM_001031028 /gi=71895864 /ug=Gga.882 /len=2066	PREDICTED: Taeniopygia guttata similar to contactin 4 (LOC100224263), mRNA /cds=p(1,3303) /gb=XM_002186900 /gi=224066636 /ug=Tgu.2852 /len=4948	\N	PREDICTED: myosin-binding protein H-like [Anolis carolinensis]	Non Full_Length
21_Locus_11439_Transcript_1/1_Confidence_1.000_Length_248	\N	\N	\N	\N	\N	Full_Length
21_Locus_1144_Transcript_1/1_Confidence_1.000_Length_401	\N	Gallus gallus connective tissue growth factor (CTGF), mRNA /cds=p(172,1206) /gb=NM_204274 /gi=45383589 /ug=Gga.4051 /len=2288	PREDICTED: Taeniopygia guttata connective tissue growth factor (LOC100224713), mRNA /cds=p(139,1182) /gb=XM_002192239 /gi=224048152 /ug=Tgu.9550 /len=2176	\N	\N	Full_Length
21_Locus_11440_Transcript_1/1_Confidence_1.000_Length_593	\N	Gallus gallus DNA (cytosine-5-)-methyltransferase 1 (DNMT1), mRNA /cds=p(38,4651) /gb=NM_206952 /gi=46048773 /ug=Gga.1206 /len=4995	\N	\N	PREDICTED: DNA (cytosine-5-)-methyltransferase 1, partial [Gallus gallus]	Non Full_Length
21_Locus_11441_Transcript_1/2_Confidence_1.000_Length_713	\N	603487188F1 CSEQCHN62 Gallus gallus cDNA clone ChEST383p22 5', mRNA sequence /clone=ChEST383p22 /clone_end=5' /gb=BU320078 /gi=25828079 /ug=Gga.12156 /len=859	\N	\N	PREDICTED: mediator of RNA polymerase II transcription subunit 29-like [Monodelphis domestica]	Full_Length
21_Locus_11443_Transcript_1/1_Confidence_1.000_Length_631	\N	\N	\N	\N	\N	Non Full_Length
21_Locus_11444_Transcript_1/1_Confidence_1.000_Length_646	\N	PREDICTED: Gallus gallus NudC domain containing 2 (NUDCD2), mRNA /cds=p(33,506) /gb=XM_414494 /gi=118097245 /ug=Gga.12128 /len=2446	Taeniopygia guttata clone 0058P0007A10 putative RIKEN cDNA 2700047N05 mRNA, complete cds /cds=p(143,616) /gb=DQ214836 /gi=76158239 /ug=Tgu.19406 /len=884	\N	PREDICTED: nudC domain-containing protein 2-like [Meleagris gallopavo]	Full_Length
21_Locus_11445_Transcript_1/1_Confidence_1.000_Length_360	\N	\N	\N	\N	\N	Full_Length
21_Locus_11446_Transcript_1/1_Confidence_1.000_Length_454	\N	Gallus gallus mRNA for hypothetical protein, clone 1f15 /cds=p(167,3370) /gb=AJ719314 /gi=53126653 /ug=Gga.22501 /len=3842	\N	\N	PREDICTED: hypothetical protein, partial [Gallus gallus]	Non Full_Length
21_Locus_11447_Transcript_1/1_Confidence_1.000_Length_670	\N	\N	\N	\N	\N	Full_Length
21_Locus_11448_Transcript_1/1_Confidence_1.000_Length_650	\N	\N	\N	\N	\N	Full_Length
21_Locus_11449_Transcript_1/1_Confidence_1.000_Length_1377	G1145P314FJ4.T0 Anolis carolinensis pooled normalized mixed organ cDNA library Anolis carolinensis cDNA, mRNA sequence /gb=FG744364 /gi=190268976 /ug=Acr.27311 /len=842	PREDICTED: Gallus gallus paraoxonase 2 (PON2), mRNA /cds=p(13,1077) /gb=XM_418669 /gi=118085769 /ug=Gga.23753 /len=2742	PREDICTED: Taeniopygia guttata paraoxonase 2, transcript variant 1 (LOC100218152), mRNA /cds=p(24,1088) /gb=XM_002197107 /gi=224044926 /ug=Tgu.2501 /len=1605	\N	PREDICTED: paraoxonase 2 isoform 1 [Taeniopygia guttata]	Non Full_Length
21_Locus_1145_Transcript_1/1_Confidence_1.000_Length_1116	\N	PREDICTED: Gallus gallus non-SMC condensin II complex, subunit H2 (NCAPH2), mRNA /cds=p(194,2032) /gb=XM_423939 /gi=118081869 /ug=Gga.1535 /len=2032	SB05010B1C04.f1 Normalized subtracted Keck-Tagu Library SB05 Taeniopygia guttata cDNA clone SB05010B1C04.f1 5, mRNA sequence /clone=SB05010B1C04.f1 /clone_end=5' /gb=FE722827 /gi=169914673 /ug=Tgu.560 /len=798	\N	condensin-2 complex subunit H2 [Xenopus (Silurana) tropicalis] >gi|123893144|sp|Q28GV1.1|CNDH2_XENTR RecName: Full=Condensin-2 complex subunit H2; AltName: Full=Non-SMC condensin II complex subunit H2 >gi|89273751|emb|CAJ82082.1| novel protein [Xenopus (Silurana) tropicalis] >gi|134023963|gb|AAI35871.1| Condensin-2 complex subunit H2 [Xenopus (Silurana) tropicalis]	Non Full_Length
21_Locus_11450_Transcript_1/1_Confidence_1.000_Length_472	G1147P357RI17.T0 Anolis carolinensis pooled normalized regenerating tail cDNA library Anolis carolinensis cDNA, mRNA sequence /gb=FG774074 /gi=190302665 /ug=Acr.39271 /len=865	Gallus gallus mRNA for hypothetical protein, clone 5h5 /cds=p(43,1854) /gb=AJ719704 /gi=53129130 /ug=Gga.17654 /len=2459	\N	\N	hypothetical protein [Homo sapiens]	Non Full_Length
21_Locus_11452_Transcript_1/1_Confidence_1.000_Length_251	G1144P328FC16.T0 Anolis carolinensis pooled normalized embryo cDNA library Anolis carolinensis cDNA, mRNA sequence /gb=FG698418 /gi=190229137 /ug=Acr.4086 /len=892	603007725F1 CSEQCHL23 Gallus gallus cDNA clone ChEST28a7 5', mRNA sequence /clone=ChEST28a7 /clone_end=5' /gb=BU137213 /gi=25350933 /ug=Gga.47307 /len=839	Taeniopygia guttata clone 0064P0012D12 putative ribosomal protein L7 mRNA, complete cds /cds=p(43,783) /gb=EF191714 /gi=120431710 /ug=Tgu.6885 /len=858	\N	60S ribosomal protein L7-2 [Arabidopsis thaliana] >gi|222423496|dbj|BAH19718.1| AT2G01250 [Arabidopsis thaliana] >gi|330250327|gb|AEC05421.1| 60S ribosomal protein L7-2 [Arabidopsis thaliana]	Non Full_Length
21_Locus_11453_Transcript_1/1_Confidence_1.000_Length_620	\N	\N	\N	\N	\N	Non Full_Length
21_Locus_11454_Transcript_1/1_Confidence_1.000_Length_311	\N	\N	\N	\N	\N	Non Full_Length
21_Locus_11455_Transcript_1/2_Confidence_1.000_Length_616	\N	\N	\N	\N	\N	Full_Length
21_Locus_11456_Transcript_1/1_Confidence_1.000_Length_533	\N	\N	\N	\N	hypothetical protein POPTRDRAFT_674736 [Populus trichocarpa] >gi|118487848|gb|ABK95747.1| unknown [Populus trichocarpa] >gi|222875313|gb|EEF12444.1| hypothetical protein POPTRDRAFT_674736 [Populus trichocarpa]	Putative
21_Locus_11457_Transcript_1/1_Confidence_1.000_Length_107	G1144P318FE18.T0 Anolis carolinensis pooled normalized embryo cDNA library Anolis carolinensis cDNA, mRNA sequence /gb=FG691208 /gi=190220239 /ug=Acr.1390 /len=923	Gallus gallus mRNA for hypothetical protein, clone 7n24 /cds=p(32,649) /gb=AJ719889 /gi=53130437 /ug=Gga.1264 /len=1342	PREDICTED: Taeniopygia guttata nuclear transcription factor Y, beta (LOC100222409), mRNA /cds=p(258,875) /gb=XM_002199753 /gi=224095422 /ug=Tgu.5363 /len=1432	\N	\N	Non Full_Length
21_Locus_11458_Transcript_1/1_Confidence_1.000_Length_451	\N	Gallus gallus mRNA for hypothetical protein, clone 3g12 /cds=p(35,1930) /gb=AJ719566 /gi=53127791 /ug=Gga.9844 /len=1983	PREDICTED: Taeniopygia guttata GTP binding protein 4 (LOC100226123), mRNA /cds=p(2,1897) /gb=XM_002193084 /gi=224044684 /ug=Tgu.17592 /len=1972	\N	PREDICTED: nucleolar GTP-binding protein 1-like [Anolis carolinensis]	Non Full_Length
21_Locus_11460_Transcript_1/1_Confidence_1.000_Length_125	\N	\N	\N	\N	\N	Non Full_Length
21_Locus_11461_Transcript_1/1_Confidence_1.000_Length_151	G1146P338RL5.T0 Anolis carolinensis pooled normalized ovary cDNA library Anolis carolinensis cDNA, mRNA sequence /gb=FG748822 /gi=190282083 /ug=Acr.14948 /len=835	Gallus gallus sulfotransferase (LOC395933), mRNA /cds=p(71,1009) /gb=NM_205060 /gi=45384225 /ug=Gga.4124 /len=2283	\N	\N	PREDICTED: sulfotransferase 6B1-like [Anolis carolinensis]	Non Full_Length
21_Locus_11462_Transcript_1/1_Confidence_1.000_Length_298	\N	\N	\N	\N	\N	Non Full_Length
21_Locus_11463_Transcript_1/1_Confidence_1.000_Length_326	\N	\N	\N	\N	\N	Non Full_Length
21_Locus_11464_Transcript_1/1_Confidence_1.000_Length_543	\N	\N	\N	\N	\N	Full_Length
21_Locus_11467_Transcript_1/1_Confidence_1.000_Length_1051	\N	Gallus gallus nicastrin (NCSTN), mRNA /cds=p(44,2197) /gb=NM_001004413 /gi=54020715 /ug=Gga.9792 /len=2784	PREDICTED: Taeniopygia guttata nicastrin (LOC100222138), mRNA /cds=p(1,2061) /gb=XM_002190391 /gi=224084220 /ug=Tgu.3922 /len=2480	\N	nicastrin [Gallus gallus]	Non Full_Length
21_Locus_11468_Transcript_1/1_Confidence_1.000_Length_1551	G1146P326FJ7.T0 Anolis carolinensis pooled normalized ovary cDNA library Anolis carolinensis cDNA, mRNA sequence /gb=FG749441 /gi=190277795 /ug=Acr.15626 /len=871	gPGC_EST06858 Embryonic gonadal PGC cDNA Library Gallus gallus cDNA 5', mRNA sequence /clone_end=5' /gb=DR417016 /gi=109666992 /ug=Gga.1540 /len=1295	PREDICTED: Taeniopygia guttata COMM domain containing 8 (LOC100223163), mRNA /cds=p(1,723) /gb=XM_002194258 /gi=224049934 /ug=Tgu.4703 /len=1166	\N	PREDICTED: hypothetical protein [Gallus gallus]	Full_Length
21_Locus_11469_Transcript_1/1_Confidence_1.000_Length_149	\N	\N	\N	\N	\N	Non Full_Length
21_Locus_1147_Transcript_1/1_Confidence_1.000_Length_782	\N	PREDICTED: Gallus gallus hypothetical LOC416856 (LOC416856), mRNA /cds=p(179,811) /gb=XM_415148 /gi=118098496 /ug=Gga.38709 /len=4421	SB02010B2E04.f1 normalized Keck-Tagu Library SB02 Taeniopygia guttata cDNA clone SB02010B2E04.f1 5, mRNA sequence /clone=SB02010B2E04.f1 /clone_end=5' /gb=CK312070 /gi=44821644 /ug=Tgu.5039 /len=787	\N	\N	Full_Length
21_Locus_11471_Transcript_1/1_Confidence_1.000_Length_516	\N	\N	\N	\N	\N	Full_Length
21_Locus_11475_Transcript_1/1_Confidence_1.000_Length_191	\N	\N	\N	\N	\N	Non Full_Length
21_Locus_11476_Transcript_1/1_Confidence_1.000_Length_408	\N	Gallus gallus mRNA for hypothetical protein, clone 25o1 /cds=p(330,1319) /gb=AJ720800 /gi=53135801 /ug=Gga.7516 /len=1860	PREDICTED: Taeniopygia guttata NADP-dependent leukotriene B4 12-hydroxydehydrogenase (LOC100229401), mRNA /cds=p(1,999) /gb=XM_002188976 /gi=224089431 /ug=Tgu.4227 /len=1097	\N	PREDICTED: hypothetical protein [Vitis vinifera] >gi|147792339|emb|CAN61471.1| hypothetical protein VITISV_043825 [Vitis vinifera]	Non Full_Length
21_Locus_11477_Transcript_1/1_Confidence_1.000_Length_513	\N	Gallus gallus mRNA for hypothetical protein, clone 7n20 /cds=p(20,1972) /gb=AJ851574 /gi=60098754 /ug=Gga.42655 /len=2837	PREDICTED: Taeniopygia guttata fragile X mental retardation, autosomal homolog 1 (LOC100221134), mRNA /cds=p(1,2046) /gb=XM_002192914 /gi=224060775 /ug=Tgu.8218 /len=2901	\N	fragile X mental retardation gene 2, autosomal homolog (predicted) [Rattus norvegicus]	Non Full_Length
21_Locus_1148_Transcript_1/1_Confidence_1.000_Length_2231	G1142P320FP7.T0 Anolis carolinensis pooled normalized Brain cDNA Library Anolis carolinensis cDNA, mRNA sequence /gb=FG662957 /gi=190166870 /ug=Acr.7222 /len=751	603764545F1 CSEQRBN13 Gallus gallus cDNA clone ChEST688i12 5', mRNA sequence /clone=ChEST688i12 /clone_end=5' /gb=BU445884 /gi=25935195 /ug=Gga.37245 /len=625	Taeniopygia guttata clone 0058P0061A05 putative peptidylprolyl isomerase-like 1 mRNA, complete cds /cds=p(30,530) /gb=DQ213211 /gi=76153180 /ug=Tgu.19520 /len=609	\N	PREDICTED: peptidyl-prolyl cis-trans isomerase-like 1-like [Monodelphis domestica]	Full_Length
21_Locus_11480_Transcript_1/1_Confidence_1.000_Length_902	G1144P322FH8.T0 Anolis carolinensis pooled normalized embryo cDNA library Anolis carolinensis cDNA, mRNA sequence /gb=FG718258 /gi=190242171 /ug=Acr.24247 /len=894	Gallus gallus mRNA for hypothetical protein, clone 3c14 /cds=p(277,576) /gb=AJ719535 /gi=53127729 /ug=Gga.3900 /len=1661	SB03066B1D08.f1 Normalized subtracted Keck-Tagu Library SB03 Taeniopygia guttata cDNA clone SB03066B1D08.f1 5, mRNA sequence /clone=SB03066B1D08.f1 /clone_end=5' /gb=FE716578 /gi=169907046 /ug=Tgu.4188 /len=875	\N	PREDICTED: transcription factor E2F6-like [Ornithorhynchus anatinus]	Full_Length
21_Locus_11481_Transcript_1/1_Confidence_1.000_Length_571	\N	\N	SB03067A1F07.f1 Normalized subtracted Keck-Tagu Library SB03 Taeniopygia guttata cDNA clone SB03067A1F07.f1 5, mRNA sequence /clone=SB03067A1F07.f1 /clone_end=5' /gb=FE718007 /gi=169906443 /ug=Tgu.650 /len=731	\N	immediate early response 5-like (predicted), 5 prime [Callithrix jacchus]	Full_Length
21_Locus_11482_Transcript_1/1_Confidence_1.000_Length_485	\N	\N	\N	\N	\N	Full_Length
21_Locus_11483_Transcript_1/1_Confidence_1.000_Length_561	\N	\N	\N	\N	\N	Full_Length
21_Locus_11485_Transcript_1/1_Confidence_1.000_Length_404	\N	\N	\N	\N	\N	Full_Length
21_Locus_11486_Transcript_1/1_Confidence_1.000_Length_971	\N	PREDICTED: Gallus gallus EBF3 protein (EBF3), mRNA /cds=p(1,1314) /gb=XM_421824 /gi=118093189 /ug=Gga.31947 /len=1314	PREDICTED: Taeniopygia guttata similar to early B-cell factor 3, transcript variant 3 (LOC100229148), mRNA /cds=p(1,1791) /gb=XM_002194590 /gi=224053203 /ug=Tgu.15463 /len=1922	\N	\N	Non Full_Length
21_Locus_11487_Transcript_1/1_Confidence_1.000_Length_1026	\N	PREDICTED: Gallus gallus similar to palladin; CGI-151 protein (LOC422428), mRNA /cds=p(122,3724) /gb=XM_420396 /gi=118089851 /ug=Gga.13228 /len=5745	SB02007B2G07.f1 normalized Keck-Tagu Library SB02 Taeniopygia guttata cDNA clone SB02007B2G07.f1 5, mRNA sequence /clone=SB02007B2G07.f1 /clone_end=5' /gb=CK311071 /gi=44820645 /ug=Tgu.5211 /len=781	\N	\N	Full_Length
21_Locus_11488_Transcript_1/1_Confidence_1.000_Length_531	\N	\N	\N	\N	\N	Full_Length
21_Locus_11489_Transcript_1/1_Confidence_1.000_Length_754	\N	PREDICTED: Gallus gallus similar to KIAA1281 protein (LOC426810), mRNA /cds=p(1,3810) /gb=XM_424420 /gi=118104614 /ug=Gga.35838 /len=4746	PREDICTED: Taeniopygia guttata similar to KIAA1281 protein (LOC100220126), mRNA /cds=p(1,4512) /gb=XM_002190810 /gi=224089220 /ug=Tgu.16860 /len=4512	\N	ZNF608 protein [Homo sapiens]	Non Full_Length
21_Locus_11490_Transcript_1/1_Confidence_1.000_Length_111	\N	\N	\N	\N	\N	Non Full_Length
21_Locus_11491_Transcript_1/1_Confidence_1.000_Length_827	G1143P314FG5.T0 Anolis carolinensis pooled normalized Dewlap cDNA Library Anolis carolinensis cDNA, mRNA sequence /gb=FG669272 /gi=190198976 /ug=Acr.4349 /len=825	PREDICTED: Gallus gallus G elongation factor, mitochondrial 1 (GFM1), mRNA /cds=p(247,2463) /gb=XM_001233638 /gi=118095338 /ug=Gga.22331 /len=2772	SB02025A1G07.f1 normalized Keck-Tagu Library SB02 Taeniopygia guttata cDNA clone SB02025A1G07.f1 5, mRNA sequence /clone=SB02025A1G07.f1 /clone_end=5' /gb=CK304679 /gi=44814253 /ug=Tgu.6104 /len=564	\N	PREDICTED: elongation factor G, mitochondrial-like [Xenopus (Silurana) tropicalis]	Non Full_Length
21_Locus_11492_Transcript_1/1_Confidence_1.000_Length_221	G1146P347FP9.T0 Anolis carolinensis pooled normalized ovary cDNA library Anolis carolinensis cDNA, mRNA sequence /gb=FG750399 /gi=190280631 /ug=Acr.32509 /len=842	PREDICTED: Gallus gallus FAT tumor suppressor homolog 1 (Drosophila) (FAT), mRNA /cds=p(1,13773) /gb=XM_420680 /gi=118090436 /ug=Gga.27629 /len=14977	PREDICTED: Taeniopygia guttata delta-like 1 (LOC100230776), mRNA /cds=p(1,2184) /gb=XM_002190164 /gi=224047777 /ug=Tgu.592 /len=2860	\N	PREDICTED: LOW QUALITY PROTEIN: protocadherin Fat 1-like [Anolis carolinensis]	Non Full_Length
21_Locus_11493_Transcript_1/1_Confidence_1.000_Length_963	\N	\N	\N	\N	\N	Full_Length
21_Locus_11494_Transcript_2/2_Confidence_1.000_Length_495	\N	\N	\N	\N	\N	Full_Length
21_Locus_11495_Transcript_1/1_Confidence_1.000_Length_258	\N	\N	\N	\N	\N	Non Full_Length
21_Locus_11496_Transcript_1/1_Confidence_1.000_Length_252	\N	\N	\N	\N	\N	Full_Length
21_Locus_11497_Transcript_1/1_Confidence_1.000_Length_813	\N	PREDICTED: Gallus gallus hypothetical LOC415309 (LOC415309), mRNA /gb=XR_027011 /gi=118095575 /ug=Gga.6294 /len=1380	\N	\N	Sorting nexin-18 [Cricetulus griseus]	Non Full_Length
21_Locus_11498_Transcript_1/1_Confidence_1.000_Length_143	\N	\N	\N	\N	\N	Non Full_Length
21_Locus_11499_Transcript_3/3_Confidence_0.667_Length_1268	\N	PREDICTED: Gallus gallus similar to GON4L (LOC425067), mRNA /cds=p(35,6697) /gb=XM_422861 /gi=118102189 /ug=Gga.14785 /len=8618	PREDICTED: Taeniopygia guttata death associated protein 3 (LOC100226911), mRNA /cds=p(1,2307) /gb=XM_002192544 /gi=224084469 /ug=Tgu.14233 /len=2364	\N	Protein misato-like 1 [Cricetulus griseus]	Non Full_Length
21_Locus_1150_Transcript_1/1_Confidence_1.000_Length_480	\N	LPSm_L20 LPS stimulated Chicken PBL Macrophage Gallus gallus cDNA clone LPSm_L20 5', mRNA sequence /clone=LPSm_L20 /clone_end=5' /gb=CK613696 /gi=41334754 /ug=Gga.46441 /len=465	\N	\N	\N	Full_Length
21_Locus_11500_Transcript_1/1_Confidence_1.000_Length_744	\N	603373674F1 CSEQRBN20 Gallus gallus cDNA clone ChEST284c20 5', mRNA sequence /clone=ChEST284c20 /clone_end=5' /gb=BU467243 /gi=25960820 /ug=Gga.10377 /len=644	Taeniopygia guttata clone 0061P0010E02 putative mitogen-activated protein-binding protein-interacting protein mRNA, complete cds /cds=p(27,404) /gb=DQ214220 /gi=76157302 /ug=Tgu.19447 /len=603	\N	RecName: Full=Ragulator complex protein LAMTOR2; AltName: Full=Late endosomal/lysosomal adaptor and MAPK and MTOR activator 2 >gi|197127748|gb|ACH44246.1| putative mitogen-activated protein-binding protein-interacting protein [Taeniopygia guttata] >gi|197127749|gb|ACH44247.1| putative mitogen-activated protein-binding protein-interacting protein [Taeniopygia guttata]	Full_Length
21_Locus_11501_Transcript_1/1_Confidence_1.000_Length_408	\N	PREDICTED: Gallus gallus protein kinase, cAMP-dependent, catalytic, beta (PRKACB), mRNA /cds=p(10,1206) /gb=XM_422379 /gi=118094385 /ug=Gga.18003 /len=4551	PREDICTED: Taeniopygia guttata protein kinase, cAMP-dependent, catalytic, beta (LOC100226105), mRNA /cds=p(6,1202) /gb=XM_002187538 /gi=224057635 /ug=Tgu.5178 /len=4150	\N	\N	Full_Length
21_Locus_11502_Transcript_1/1_Confidence_1.000_Length_124	\N	\N	\N	\N	\N	Non Full_Length
21_Locus_11503_Transcript_1/1_Confidence_1.000_Length_472	G1142P312FK9.T0 Anolis carolinensis pooled normalized Brain cDNA Library Anolis carolinensis cDNA, mRNA sequence /gb=FG665027 /gi=190167960 /ug=Acr.1287 /len=894	\N	\N	\N	\N	Full_Length
21_Locus_11505_Transcript_1/1_Confidence_1.000_Length_167	G1145P330FB4.T0 Anolis carolinensis pooled normalized mixed organ cDNA library Anolis carolinensis cDNA, mRNA sequence /gb=FG738619 /gi=190263602 /ug=Acr.14924 /len=902	PREDICTED: Gallus gallus tripartite motif-containing 55, transcript variant 2 (TRIM55), mRNA /cds=p(135,1742) /gb=XM_418278 /gi=118087029 /ug=Gga.9674 /len=1988	\N	\N	PREDICTED: tripartite motif-containing protein 55 isoform 1 [Loxodonta africana]	Non Full_Length
21_Locus_11507_Transcript_1/1_Confidence_1.000_Length_182	\N	\N	\N	\N	\N	Non Full_Length
21_Locus_11508_Transcript_1/1_Confidence_1.000_Length_727	G1146P337FL16.T0 Anolis carolinensis pooled normalized ovary cDNA library Anolis carolinensis cDNA, mRNA sequence /gb=FG754702 /gi=190287286 /ug=Acr.3297 /len=869	PREDICTED: Gallus gallus transmembrane 9 superfamily member 3 (TM9SF3), mRNA /cds=p(1,1674) /gb=XM_421629 /gi=118092736 /ug=Gga.4101 /len=3259	PREDICTED: Taeniopygia guttata transmembrane 9 superfamily member 3 (LOC100218411), mRNA /cds=p(1,2124) /gb=XM_002193851 /gi=224052443 /ug=Tgu.4415 /len=3518	\N	\N	Full_Length
21_Locus_11509_Transcript_1/1_Confidence_1.000_Length_328	\N	PREDICTED: Gallus gallus similar to HERPUD2 protein (LOC420742), mRNA /cds=p(307,1527) /gb=XM_418840 /gi=118086056 /ug=Gga.21462 /len=2472	\N	\N	\N	Non Full_Length
21_Locus_11510_Transcript_1/1_Confidence_1.000_Length_103	\N	\N	\N	\N	\N	Non Full_Length
21_Locus_11512_Transcript_2/2_Confidence_1.000_Length_401	\N	\N	\N	\N	PREDICTED: hypothetical protein [Vitis vinifera] >gi|302141707|emb|CBI18910.3| unnamed protein product [Vitis vinifera]	Non Full_Length
21_Locus_11513_Transcript_1/1_Confidence_1.000_Length_1740	\N	\N	\N	\N	\N	Full_Length
21_Locus_11514_Transcript_1/1_Confidence_1.000_Length_244	\N	\N	\N	\N	\N	Non Full_Length
21_Locus_11517_Transcript_1/1_Confidence_1.000_Length_358	\N	\N	\N	\N	\N	Full_Length
21_Locus_11518_Transcript_1/1_Confidence_1.000_Length_322	\N	\N	\N	\N	\N	Full_Length
21_Locus_11519_Transcript_1/1_Confidence_1.000_Length_839	G1147P352FF9.T0 Anolis carolinensis pooled normalized regenerating tail cDNA library Anolis carolinensis cDNA, mRNA sequence /gb=FG774726 /gi=190303708 /ug=Acr.1220 /len=812	PREDICTED: Gallus gallus programmed cell death 11 (PDCD11), mRNA /cds=p(1,5481) /gb=XM_421739 /gi=118092988 /ug=Gga.17672 /len=5752	PREDICTED: Taeniopygia guttata programmed cell death 11 (LOC100229463), mRNA /cds=p(1,5658) /gb=XM_002193629 /gi=224052756 /ug=Tgu.5505 /len=5908	\N	PREDICTED: protein RRP5 homolog [Anolis carolinensis]	Non Full_Length
21_Locus_1152_Transcript_1/2_Confidence_1.000_Length_788	G1146P319FI17.T0 Anolis carolinensis pooled normalized ovary cDNA library Anolis carolinensis cDNA, mRNA sequence /gb=FG755285 /gi=190288233 /ug=Acr.4367 /len=914	Gallus gallus mRNA for hypothetical protein, clone 19g16 /cds=p(12,1523) /gb=AJ851704 /gi=60099014 /ug=Gga.42338 /len=4493	SB03055A1H08.f1 Normalized subtracted Keck-Tagu Library SB03 Taeniopygia guttata cDNA clone SB03055A1H08.f1 5, mRNA sequence /clone=SB03055A1H08.f1 /clone_end=5' /gb=FE713137 /gi=169902542 /ug=Tgu.2630 /len=779	\N	eukaryotic translation initiation factor 3 subunit K [Mus musculus] >gi|23396620|sp|Q9DBZ5.1|EIF3K_MOUSE RecName: Full=Eukaryotic translation initiation factor 3 subunit K; Short=eIF3k; AltName: Full=Eukaryotic translation initiation factor 3 subunit 12; AltName: Full=eIF-3 p25 >gi|12835998|dbj|BAB23454.1| unnamed protein product [Mus musculus] >gi|61403494|gb|AAH91749.1| Eukaryotic translation i…	Full_Length
21_Locus_11520_Transcript_1/1_Confidence_1.000_Length_1094	G1143P316FA6.T0 Anolis carolinensis pooled normalized Dewlap cDNA Library Anolis carolinensis cDNA, mRNA sequence /gb=FG671481 /gi=190200535 /ug=Acr.10563 /len=854	PREDICTED: Gallus gallus nucleolar protein 8 (NOL8), mRNA /cds=p(1,3426) /gb=XM_414299 /gi=118096778 /ug=Gga.37956 /len=3426	PREDICTED: Taeniopygia guttata nucleolar protein 8 (LOC100228826), mRNA /cds=p(1,3402) /gb=XM_002191074 /gi=224065894 /ug=Tgu.15904 /len=3402	\N	PREDICTED: nucleolar protein 8, partial [Ornithorhynchus anatinus]	Non Full_Length
21_Locus_11521_Transcript_1/1_Confidence_1.000_Length_225	G1143P319RN15.T0 Anolis carolinensis pooled normalized Dewlap cDNA Library Anolis carolinensis cDNA, mRNA sequence /gb=FG682438 /gi=190209733 /ug=Acr.14087 /len=889	PREDICTED: Gallus gallus hypothetical LOC426415 (LOC426415), mRNA /cds=p(15,815) /gb=XM_424063 /gi=118093145 /ug=Gga.35119 /len=1325	Taeniopygia guttata clone 0058P0020E07 putative phospholysine phosphohistidine inorganic pyrophosphate phosphatase mRNA, complete cds /cds=p(11,820) /gb=DQ215394 /gi=76158799 /ug=Tgu.19370 /len=1463	\N	PREDICTED: phospholysine phosphohistidine inorganic pyrophosphate phosphatase-like [Anolis carolinensis]	Non Full_Length
21_Locus_11522_Transcript_1/1_Confidence_1.000_Length_2052	G1142P318FB20.T0 Anolis carolinensis pooled normalized Brain cDNA Library Anolis carolinensis cDNA, mRNA sequence /gb=FG650775 /gi=190155548 /ug=Acr.1527 /len=892	PREDICTED: Gallus gallus similar to Antiquitin (LOC426812), mRNA /cds=p(11,1621) /gb=XM_424422 /gi=118104601 /ug=Gga.11454 /len=2068	PREDICTED: Taeniopygia guttata similar to Alpha-aminoadipic semialdehyde dehydrogenase (LOC100223716), mRNA /cds=p(1,1602) /gb=XM_002189329 /gi=224089463 /ug=Tgu.5601 /len=2034	\N	PREDICTED: similar to Alpha-aminoadipic semialdehyde dehydrogenase [Taeniopygia guttata]	Putative
21_Locus_11523_Transcript_1/1_Confidence_1.000_Length_328	\N	Gallus gallus collagen, type XVIII, alpha 1 (COL18A1), mRNA /cds=p(8,4042) /gb=NM_204164 /gi=45383787 /ug=Gga.22843 /len=5279	\N	\N	\N	Non Full_Length
21_Locus_11524_Transcript_1/1_Confidence_1.000_Length_432	\N	\N	\N	\N	\N	Full_Length
21_Locus_11525_Transcript_1/1_Confidence_1.000_Length_179	\N	\N	\N	\N	\N	Non Full_Length
21_Locus_11526_Transcript_1/1_Confidence_1.000_Length_278	\N	\N	\N	\N	\N	Full_Length
21_Locus_11529_Transcript_1/1_Confidence_1.000_Length_754	\N	PREDICTED: Gallus gallus similar to hypothetical protein MGC26717 (LOC418429), mRNA /cds=p(34,960) /gb=XM_416640 /gi=118083660 /ug=Gga.11866 /len=1855	\N	\N	PREDICTED: uncharacterized protein C3orf38-like [Anolis carolinensis]	Non Full_Length
21_Locus_1153_Transcript_1/1_Confidence_1.000_Length_2955	G1146P346RN21.T0 Anolis carolinensis pooled normalized ovary cDNA library Anolis carolinensis cDNA, mRNA sequence /gb=FG750757 /gi=190281242 /ug=Acr.32628 /len=775	Gallus gallus v-myb myeloblastosis viral oncogene homolog (avian)-like 2 (MYBL2), mRNA /cds=p(39,2099) /gb=NM_205318 /gi=45384333 /ug=Gga.4532 /len=2297	PREDICTED: Taeniopygia guttata CDC5 cell division cycle 5-like (S. pombe) (LOC100232289), mRNA /cds=p(1,2412) /gb=XM_002191034 /gi=224048880 /ug=Tgu.6712 /len=2819	\N	PREDICTED: myb-related protein B-like [Meleagris gallopavo]	Full_Length
21_Locus_11530_Transcript_1/1_Confidence_1.000_Length_570	\N	\N	\N	\N	\N	Non Full_Length
21_Locus_11531_Transcript_1/1_Confidence_1.000_Length_226	\N	\N	\N	\N	\N	Non Full_Length
21_Locus_11532_Transcript_1/1_Confidence_1.000_Length_796	\N	\N	\N	\N	\N	Full_Length
21_Locus_11533_Transcript_1/1_Confidence_1.000_Length_176	\N	\N	\N	\N	\N	Non Full_Length
21_Locus_11535_Transcript_1/1_Confidence_1.000_Length_293	\N	\N	\N	\N	\N	Non Full_Length
21_Locus_11537_Transcript_1/1_Confidence_1.000_Length_153	\N	PREDICTED: Gallus gallus pogo transposable element with ZNF domain (POGZ), mRNA /cds=p(1,4005) /gb=XM_427541 /gi=118102242 /ug=Gga.34682 /len=5173	PREDICTED: Taeniopygia guttata zinc finger protein 280D (LOC100227366), mRNA /cds=p(1,3198) /gb=XM_002195591 /gi=224062408 /ug=Tgu.15899 /len=4417	\N	PREDICTED: pogo transposable element with ZNF domain-like isoform 2 [Anolis carolinensis]	Non Full_Length
21_Locus_11538_Transcript_1/1_Confidence_1.000_Length_457	\N	\N	\N	\N	\N	Non Full_Length
21_Locus_11539_Transcript_1/1_Confidence_1.000_Length_260	G1144P343FE11.T0 Anolis carolinensis pooled normalized embryo cDNA library Anolis carolinensis cDNA, mRNA sequence /gb=FG691529 /gi=190215451 /ug=Acr.16777 /len=873	\N	\N	\N	\N	Full_Length
21_Locus_1154_Transcript_1/1_Confidence_1.000_Length_1976	\N	\N	\N	\N	PREDICTED: apoptotic chromatin condensation inducer in the nucleus [Canis lupus familiaris]	Non Full_Length
21_Locus_11540_Transcript_1/1_Confidence_1.000_Length_560	\N	\N	\N	\N	\N	Full_Length
21_Locus_11543_Transcript_1/1_Confidence_1.000_Length_564	\N	\N	\N	\N	\N	Full_Length
21_Locus_11545_Transcript_1/1_Confidence_1.000_Length_215	\N	Gallus gallus casein kinase 1, epsilon (CSNK1E), mRNA /cds=p(219,1469) /gb=NM_204377 /gi=54020699 /ug=Gga.2087 /len=1578	\N	\N	\N	Non Full_Length
21_Locus_11546_Transcript_1/1_Confidence_1.000_Length_108	\N	\N	\N	\N	\N	Non Full_Length
21_Locus_11547_Transcript_1/1_Confidence_1.000_Length_348	\N	\N	\N	\N	\N	Non Full_Length
21_Locus_11549_Transcript_1/1_Confidence_1.000_Length_126	\N	\N	\N	\N	\N	Non Full_Length
21_Locus_1155_Transcript_1/1_Confidence_1.000_Length_902	\N	PREDICTED: Gallus gallus glutathione S-transferase kappa 1 (GSTK1), mRNA /cds=p(56,730) /gb=XM_416525 /gi=118083359 /ug=Gga.5689 /len=1050	\N	\N	PREDICTED: glutathione S-transferase kappa 1 [Taeniopygia guttata]	Non Full_Length
21_Locus_11550_Transcript_1/2_Confidence_1.000_Length_215	\N	\N	\N	\N	\N	Non Full_Length
21_Locus_11551_Transcript_1/1_Confidence_1.000_Length_112	\N	\N	\N	\N	\N	Non Full_Length
21_Locus_11553_Transcript_1/1_Confidence_1.000_Length_258	G1146P322FB11.T0 Anolis carolinensis pooled normalized ovary cDNA library Anolis carolinensis cDNA, mRNA sequence /gb=FG756025 /gi=190285252 /ug=Acr.31897 /len=888	PREDICTED: Gallus gallus hypothetical LOC423496 (LOC423496), mRNA /cds=p(121,1674) /gb=XM_421399 /gi=118092247 /ug=Gga.22995 /len=1674	PREDICTED: Taeniopygia guttata similar to phospholipase D family, member 4 (LOC100223919), mRNA /cds=p(1,1596) /gb=XM_002200327 /gi=224051803 /ug=Tgu.8730 /len=2001	\N	PREDICTED: phospholipase D3-like [Anolis carolinensis]	Non Full_Length
21_Locus_11554_Transcript_1/1_Confidence_1.000_Length_120	\N	\N	\N	\N	\N	Non Full_Length
21_Locus_11555_Transcript_1/1_Confidence_1.000_Length_187	\N	\N	\N	\N	\N	Non Full_Length
21_Locus_11556_Transcript_1/1_Confidence_1.000_Length_858	G1144P320FD11.T0 Anolis carolinensis pooled normalized embryo cDNA library Anolis carolinensis cDNA, mRNA sequence /gb=FG704736 /gi=190235981 /ug=Acr.20562 /len=841	PREDICTED: Gallus gallus secretagogin, EF-hand calcium binding protein (SCGN), mRNA /cds=p(1,822) /gb=XM_419087 /gi=118086705 /ug=Gga.15222 /len=1442	Taeniopygia guttata clone 0058P0012F02 putative calretinin mRNA, complete cds /cds=p(56,868) /gb=DQ214127 /gi=76157063 /ug=Tgu.19458 /len=1159	\N	PREDICTED: secretagogin-like [Meleagris gallopavo]	Full_Length
21_Locus_11559_Transcript_1/1_Confidence_1.000_Length_567	\N	gPGC_EST01151 Embryonic gonadal PGC cDNA Library Gallus gallus cDNA 5', mRNA sequence /clone_end=5' /gb=DR411309 /gi=109661285 /ug=Gga.15317 /len=1357	\N	\N	\N	Full_Length
21_Locus_1156_Transcript_1/1_Confidence_1.000_Length_776	\N	\N	\N	\N	\N	Full_Length
21_Locus_11563_Transcript_1/1_Confidence_1.000_Length_313	\N	\N	\N	\N	\N	Non Full_Length
21_Locus_11564_Transcript_1/1_Confidence_1.000_Length_180	\N	\N	\N	\N	\N	Non Full_Length
21_Locus_11565_Transcript_1/1_Confidence_1.000_Length_784	\N	PREDICTED: Gallus gallus similar to NIMA (never in mitosis gene a)- related kinase 9 (LOC428891), mRNA /cds=p(1,3261) /gb=XM_001235084 /gi=118091963 /ug=Gga.4667 /len=5838	\N	\N	\N	Full_Length
21_Locus_11566_Transcript_1/1_Confidence_1.000_Length_283	\N	PREDICTED: Gallus gallus deltex homolog 2 (Drosophila) (DTX2), mRNA /cds=p(1,1734) /gb=XM_415763 /gi=118100098 /ug=Gga.6348 /len=1883	PREDICTED: Taeniopygia guttata deltex homolog 2 (Drosophila) (LOC100227209), mRNA /cds=p(349,2151) /gb=XM_002193104 /gi=224076171 /ug=Tgu.3328 /len=2585	\N	PREDICTED: protein deltex-2-like [Meleagris gallopavo]	Non Full_Length
21_Locus_11567_Transcript_1/1_Confidence_1.000_Length_492	G1147P356FA20.T0 Anolis carolinensis pooled normalized regenerating tail cDNA library Anolis carolinensis cDNA, mRNA sequence /gb=FG773931 /gi=190305153 /ug=Acr.3240 /len=843	gPGC_EST04249 Embryonic gonadal PGC cDNA Library Gallus gallus cDNA 5', mRNA sequence /clone_end=5' /gb=DR414407 /gi=109664383 /ug=Gga.34336 /len=1375	SB02033B1F11.f1 normalized Keck-Tagu Library SB02 Taeniopygia guttata cDNA clone SB02033B1F11.f1 5, mRNA sequence /clone=SB02033B1F11.f1 /clone_end=5' /gb=CK306258 /gi=44815832 /ug=Tgu.6999 /len=661	\N	PREDICTED: UPF0729 protein C18orf32 homolog [Meleagris gallopavo]	Full_Length
21_Locus_11568_Transcript_1/1_Confidence_1.000_Length_2437	G1146P337FK3.T0 Anolis carolinensis pooled normalized ovary cDNA library Anolis carolinensis cDNA, mRNA sequence /gb=FG748100 /gi=190275329 /ug=Acr.15087 /len=881	Gallus gallus mRNA for hypothetical protein, clone 12d24 /cds=p(111,1940) /gb=AJ720190 /gi=53131813 /ug=Gga.22568 /len=2627	PREDICTED: Taeniopygia guttata dynein, cytoplasmic 1, intermediate chain 2, transcript variant 1 (LOC100227509), mRNA /cds=p(1,1944) /gb=XM_002198636 /gi=224055058 /ug=Tgu.3223 /len=2576	\N	cytoplasmic dynein 1 intermediate chain 2 [Gallus gallus] >gi|53131814|emb|CAG31849.1| hypothetical protein RCJMB04_12d24 [Gallus gallus]	Full_Length
21_Locus_11569_Transcript_1/1_Confidence_1.000_Length_636	\N	PREDICTED: Gallus gallus similar to pim-3 protein (LOC768655), mRNA /gb=XR_026638 /gi=118082145 /ug=Gga.9052 /len=2751	PREDICTED: Taeniopygia guttata similar to Serine/threonine-protein kinase Pim-3 (LOC100229885), mRNA /cds=p(1,882) /gb=XM_002189049 /gi=224093471 /ug=Tgu.18975 /len=1402	\N	\N	Full_Length
21_Locus_1157_Transcript_1/1_Confidence_1.000_Length_3090	G1146P310FJ14.T0 Anolis carolinensis pooled normalized ovary cDNA library Anolis carolinensis cDNA, mRNA sequence /gb=FG761618 /gi=190292424 /ug=Acr.35313 /len=808	Gallus gallus aconitase 1, soluble (ACO1), mRNA /cds=p(54,2723) /gb=NM_001030536 /gi=72535133 /ug=Gga.4139 /len=3381	PREDICTED: Taeniopygia guttata aconitase 1, soluble (LOC100227513), mRNA /cds=p(58,2727) /gb=XM_002194615 /gi=224089732 /ug=Tgu.2049 /len=3091	\N	PREDICTED: cytoplasmic aconitate hydratase [Sus scrofa]	Non Full_Length
21_Locus_11570_Transcript_1/1_Confidence_1.000_Length_430	G1146P341FE10.T0 Anolis carolinensis pooled normalized ovary cDNA library Anolis carolinensis cDNA, mRNA sequence /gb=FG760569 /gi=190290244 /ug=Acr.15870 /len=914	Gallus gallus mRNA for hypothetical protein, clone 5l17 /cds=p(163,1767) /gb=AJ719729 /gi=53129463 /ug=Gga.5799 /len=2224	PREDICTED: Taeniopygia guttata prolyl 4-hydroxylase, alpha polypeptide I (LOC100228350), mRNA /cds=p(1,1611) /gb=XM_002191876 /gi=224052166 /ug=Tgu.17718 /len=1611	\N	PREDICTED: prolyl 4-hydroxylase subunit alpha-2-like [Meleagris gallopavo]	Non Full_Length
21_Locus_11571_Transcript_1/1_Confidence_1.000_Length_163	\N	PREDICTED: Gallus gallus cell division cycle and apoptosis regulator 1 (CCAR1), mRNA /cds=p(97,3588) /gb=XM_421573 /gi=118092573 /ug=Gga.17450 /len=4444	SB03055B2F06.f1 Normalized subtracted Keck-Tagu Library SB03 Taeniopygia guttata cDNA clone SB03055B2F06.f1 5, mRNA sequence /clone=SB03055B2F06.f1 /clone_end=5' /gb=FE714253 /gi=169902066 /ug=Tgu.5992 /len=845	\N	PREDICTED: cell division cycle and apoptosis regulator protein 1-like [Anolis carolinensis]	Non Full_Length
21_Locus_11572_Transcript_1/1_Confidence_1.000_Length_108	\N	\N	\N	\N	\N	Non Full_Length
21_Locus_11573_Transcript_1/1_Confidence_1.000_Length_348	\N	PREDICTED: Gallus gallus similar to mKIAA1002 protein (LOC426509), partial mRNA /cds=p(314,2594) /gb=XM_424148 /gi=118119781 /ug=Gga.18412 /len=2594	PREDICTED: Taeniopygia guttata similar to cyclic AMP-regulated phosphoprotein, 21 kD (LOC100220121), mRNA /cds=p(481,2934) /gb=XM_002197879 /gi=224044972 /ug=Tgu.5197 /len=3495	\N	PREDICTED: r3H domain-containing protein 2-like isoform 1 [Anolis carolinensis]	Non Full_Length
21_Locus_11575_Transcript_1/1_Confidence_1.000_Length_623	\N	\N	\N	\N	\N	Full_Length
21_Locus_11577_Transcript_1/1_Confidence_1.000_Length_593	G1145P330FJ9.T0 Anolis carolinensis pooled normalized mixed organ cDNA library Anolis carolinensis cDNA, mRNA sequence /gb=FG732141 /gi=190260640 /ug=Acr.5441 /len=869	gPGC_EST01807 Embryonic gonadal PGC cDNA Library Gallus gallus cDNA 5', mRNA sequence /clone_end=5' /gb=DR411965 /gi=109661941 /ug=Gga.12038 /len=1323	\N	\N	hypothetical protein PANDA_012227 [Ailuropoda melanoleuca]	Non Full_Length
21_Locus_11578_Transcript_1/1_Confidence_1.000_Length_663	\N	\N	\N	\N	\N	Full_Length
21_Locus_11581_Transcript_1/1_Confidence_1.000_Length_212	\N	\N	\N	\N	\N	Putative
21_Locus_11582_Transcript_1/1_Confidence_1.000_Length_239	\N	603949738F1 CSEQCHN03 Gallus gallus cDNA clone ChEST908k9 5', mRNA sequence /clone=ChEST908k9 /clone_end=5' /gb=BU207985 /gi=25377930 /ug=Gga.43570 /len=861	\N	\N	\N	Non Full_Length
21_Locus_11584_Transcript_1/1_Confidence_1.000_Length_167	\N	\N	\N	\N	\N	Non Full_Length
21_Locus_11585_Transcript_1/1_Confidence_1.000_Length_360	G1147P324FA13.T0 Anolis carolinensis pooled normalized regenerating tail cDNA library Anolis carolinensis cDNA, mRNA sequence /gb=FG776414 /gi=190302457 /ug=Acr.40048 /len=815	PREDICTED: Gallus gallus hect domain and RLD 4 (HERC4), mRNA /cds=p(232,3402) /gb=XM_001231233 /gi=118092564 /ug=Gga.42459 /len=3569	PREDICTED: Taeniopygia guttata hect domain and RLD 4 (LOC100226404), mRNA /cds=p(1,3003) /gb=XM_002190662 /gi=224052097 /ug=Tgu.16187 /len=3162	\N	PREDICTED: probable E3 ubiquitin-protein ligase HERC4 isoform 2 [Macaca mulatta]	Non Full_Length
21_Locus_11588_Transcript_1/1_Confidence_1.000_Length_735	G1143P311RC16.T0 Anolis carolinensis pooled normalized Dewlap cDNA Library Anolis carolinensis cDNA, mRNA sequence /gb=FG673314 /gi=190203225 /ug=Acr.7367 /len=847	PREDICTED: Gallus gallus similar to MMAC1 (LOC423675), mRNA /cds=p(646,1755) /gb=XM_421555 /gi=118092515 /ug=Gga.13561 /len=5108	PREDICTED: Taeniopygia guttata similar to phosphatase and tensin homolog (LOC100224148), mRNA /cds=p(1,1143) /gb=XM_002186918 /gi=224052227 /ug=Tgu.7601 /len=1433	\N	PREDICTED: phosphatidylinositol-3,4,5-trisphosphate 3-phosphatase and dual-specificity protein phosphatase PTEN-like [Anolis carolinensis]	Non Full_Length
21_Locus_11589_Transcript_1/1_Confidence_1.000_Length_147	\N	\N	\N	\N	\N	Non Full_Length
21_Locus_1159_Transcript_1/1_Confidence_1.000_Length_942	G1146P330RP5.T0 Anolis carolinensis pooled normalized ovary cDNA library Anolis carolinensis cDNA, mRNA sequence /gb=FG755587 /gi=190288535 /ug=Acr.33827 /len=854	Gallus gallus mRNA for hypothetical protein, clone 20i16 /cds=p(16,1785) /gb=AJ720573 /gi=53133805 /ug=Gga.6269 /len=1911	PREDICTED: Taeniopygia guttata phenylalanyl-tRNA synthetase, beta subunit (LOC100223390), mRNA /cds=p(1,1776) /gb=XM_002194091 /gi=224059977 /ug=Tgu.3992 /len=1904	\N	PREDICTED: phenylalanyl-tRNA synthetase beta chain-like [Anolis carolinensis]	Non Full_Length
21_Locus_11591_Transcript_1/1_Confidence_1.000_Length_180	\N	PREDICTED: Gallus gallus similar to KIAA0091 (LOC415704), mRNA /gb=XR_027039 /gi=118096231 /ug=Gga.44026 /len=4501	\N	\N	PREDICTED: membrane-bound transcription factor site-1 protease-like [Anolis carolinensis]	Non Full_Length
21_Locus_11593_Transcript_1/1_Confidence_1.000_Length_1599	G1142P317FB18.T0 Anolis carolinensis pooled normalized Brain cDNA Library Anolis carolinensis cDNA, mRNA sequence /gb=FG660109 /gi=190163582 /ug=Acr.6008 /len=880	Gallus gallus mRNA for hypothetical protein, clone 7f5 /cds=p(164,1783) /gb=AJ719857 /gi=53130373 /ug=Gga.32112 /len=2868	PREDICTED: Taeniopygia guttata resistance to inhibitors of cholinesterase 8 homolog A (LOC100229601), mRNA /cds=p(1,1620) /gb=XM_002194042 /gi=224050639 /ug=Tgu.16326 /len=1931	\N	PREDICTED: synembryn-A-like [Anolis carolinensis]	Non Full_Length
21_Locus_11594_Transcript_1/1_Confidence_1.000_Length_410	\N	\N	\N	\N	\N	Non Full_Length
21_Locus_11596_Transcript_1/1_Confidence_1.000_Length_270	\N	PREDICTED: Gallus gallus similar to Mint2; neuronal munc18-1 binding protein (LOC415386), mRNA /cds=p(130,2397) /gb=XM_413771 /gi=118095657 /ug=Gga.21353 /len=3446	PREDICTED: Taeniopygia guttata similar to amyloid beta (A4) precursor protein-binding, family A, member 2, transcript variant 3 (LOC100218779), mRNA /cds=p(1,2298) /gb=XM_002196239 /gi=224062338 /ug=Tgu.3513 /len=2764	\N	PREDICTED: similar to amyloid beta (A4) precursor protein-binding, family A, member 2 isoform 1 [Taeniopygia guttata]	Non Full_Length
21_Locus_11598_Transcript_1/1_Confidence_1.000_Length_124	\N	\N	\N	\N	\N	Non Full_Length
21_Locus_11599_Transcript_1/1_Confidence_1.000_Length_946	G1143P319FO21.T0 Anolis carolinensis pooled normalized Dewlap cDNA Library Anolis carolinensis cDNA, mRNA sequence /gb=FG682546 /gi=190211409 /ug=Acr.7180 /len=867	Gallus gallus nuclear factor, interleukin 3 regulated (NFIL3), mRNA /cds=p(107,1483) /gb=NM_204618 /gi=45382916 /ug=Gga.956 /len=1585	PREDICTED: Taeniopygia guttata nuclear factor, interleukin 3 regulated (LOC100232430), mRNA /cds=p(107,1480) /gb=XM_002192025 /gi=224088646 /ug=Tgu.16622 /len=1801	\N	nuclear factor interleukin-3-regulated protein [Gallus gallus] >gi|82217320|sp|Q90Z72.1|NFIL3_CHICK RecName: Full=Nuclear factor interleukin-3-regulated protein; AltName: Full=E4 promoter-binding protein 4; Short=cE4BP4 protein; AltName: Full=bZIP protein E4BP4 >gi|14701797|gb|AAK72227.1|AF335427_1 bZIP protein E4BP4 [Gallus gallus]	Non Full_Length
21_Locus_116_Transcript_1/1_Confidence_1.000_Length_119	\N	PREDICTED: Gallus gallus similar to latrophilin 2 splice variant bbbaf (LOC424545), mRNA /gb=XR_027090 /gi=118094469 /ug=Gga.7646 /len=7604	PREDICTED: Taeniopygia guttata similar to latrophilin 2 (LOC100223245), mRNA /cds=p(100,4293) /gb=XM_002188072 /gi=224057641 /ug=Tgu.8946 /len=5909	\N	\N	Non Full_Length
21_Locus_1160_Transcript_1/1_Confidence_1.000_Length_951	\N	\N	\N	\N	\N	Full_Length
21_Locus_11601_Transcript_1/1_Confidence_1.000_Length_171	G1145P328FH19.T0 Anolis carolinensis pooled normalized mixed organ cDNA library Anolis carolinensis cDNA, mRNA sequence /gb=FG740892 /gi=190269165 /ug=Acr.30085 /len=676	PREDICTED: Gallus gallus hypothetical LOC430931 (LOC430931), partial mRNA /cds=p(1,1913) /gb=XM_001235750 /gi=118126667 /ug=Gga.10197 /len=1913	\N	\N	PREDICTED: hypothetical protein, partial [Gallus gallus]	Non Full_Length
21_Locus_11602_Transcript_1/1_Confidence_1.000_Length_312	\N	\N	\N	\N	\N	Non Full_Length
21_Locus_11603_Transcript_1/1_Confidence_1.000_Length_325	\N	PREDICTED: Gallus gallus mannosidase, alpha, class 2A, member 2 (MAN2A2), mRNA /cds=p(1,2460) /gb=XM_001233607 /gi=118096045 /ug=Gga.33766 /len=2937	PREDICTED: Taeniopygia guttata similar to mannosidase, alpha, class 2A, member 2 (LOC100226019), mRNA /cds=p(1,3351) /gb=XM_002187579 /gi=224063015 /ug=Tgu.4887 /len=3510	\N	unnamed protein product [Mus musculus]	Non Full_Length
21_Locus_11606_Transcript_1/1_Confidence_1.000_Length_131	\N	\N	\N	\N	\N	Non Full_Length
21_Locus_11607_Transcript_1/1_Confidence_1.000_Length_570	\N	\N	\N	\N	\N	Full_Length
21_Locus_11608_Transcript_1/1_Confidence_1.000_Length_462	\N	\N	\N	\N	\N	Full_Length
21_Locus_11609_Transcript_1/1_Confidence_1.000_Length_895	\N	PREDICTED: Gallus gallus similar to PRP6 pre-mRNA splicing factor 6 homolog (yeast) (LOC419254), mRNA /cds=p(66,2891) /gb=XM_417426 /gi=118100677 /ug=Gga.7787 /len=4058	\N	\N	unnamed protein product [Macaca fascicularis]	Non Full_Length
21_Locus_1161_Transcript_1/1_Confidence_1.000_Length_639	\N	\N	\N	\N	\N	Full_Length
21_Locus_11610_Transcript_1/1_Confidence_1.000_Length_996	\N	\N	\N	\N	\N	Full_Length
21_Locus_11611_Transcript_1/1_Confidence_1.000_Length_387	\N	\N	\N	\N	\N	Non Full_Length
21_Locus_11612_Transcript_1/1_Confidence_1.000_Length_107	\N	\N	\N	\N	\N	Non Full_Length
21_Locus_11615_Transcript_1/1_Confidence_1.000_Length_387	\N	\N	\N	\N	\N	Non Full_Length
21_Locus_11616_Transcript_1/1_Confidence_1.000_Length_251	\N	Gallus gallus finished cDNA, clone ChEST298h12 /gb=BX935041 /gi=41635569 /ug=Gga.11873 /len=1333	\N	\N	tenomodulin [Gallus gallus] >gi|37723968|gb|AAN87263.1| tenomodulin [Gallus gallus]	Non Full_Length
21_Locus_11618_Transcript_1/1_Confidence_1.000_Length_366	\N	\N	\N	\N	\N	Full_Length
21_Locus_11619_Transcript_1/1_Confidence_1.000_Length_319	\N	\N	\N	\N	\N	Non Full_Length
21_Locus_11620_Transcript_1/1_Confidence_1.000_Length_631	G1146P330FF9.T0 Anolis carolinensis pooled normalized ovary cDNA library Anolis carolinensis cDNA, mRNA sequence /gb=FG749921 /gi=190280517 /ug=Acr.4117 /len=874	Gallus gallus finished cDNA, clone ChEST437a5 /gb=BX935949 /gi=46018829 /ug=Gga.11933 /len=939	PREDICTED: Taeniopygia guttata signal peptidase complex protein-like (LOC100190441), partial mRNA /cds=p(1,720) /gb=XM_002188527 /gi=224063109 /ug=Tgu.7144 /len=1142	\N	putative signal peptidase complex protein [Taeniopygia guttata]	Full_Length
21_Locus_11621_Transcript_1/1_Confidence_1.000_Length_689	\N	\N	0061P0026F05_3' library 61 - subtracted (Single male minus single female) - male Taeniopygia guttata cDNA clone 0061P0026F05 3' similar to chloride intracellular channel 4, mRNA sequence /clone=0061P0026F05 /clone_end=3' /gb=DV576915 /gi=78438276 /ug=Tgu.7810 /len=782	\N	\N	Full_Length
21_Locus_11622_Transcript_1/1_Confidence_1.000_Length_239	\N	\N	\N	\N	\N	Non Full_Length
21_Locus_11623_Transcript_1/1_Confidence_1.000_Length_289	\N	Gallus gallus thioredoxin reductase 3 (TXNRD3), mRNA /cds=p(95,1915) /gb=NM_001122777 /gi=170671711 /ug=Gga.8908 /len=3123	SB03031A1B02.f1 Normalized subtracted Keck-Tagu Library SB03 Taeniopygia guttata cDNA clone SB03031A1B02.f1 5, mRNA sequence /clone=SB03031A1B02.f1 /clone_end=5' /gb=DV954948 /gi=83298457 /ug=Tgu.16470 /len=815	\N	thioredoxin reductase 3 [Gallus gallus]	Non Full_Length
21_Locus_11626_Transcript_1/1_Confidence_1.000_Length_789	\N	\N	\N	\N	\N	Full_Length
21_Locus_11628_Transcript_1/1_Confidence_1.000_Length_463	\N	\N	\N	\N	\N	Full_Length
21_Locus_11629_Transcript_1/1_Confidence_1.000_Length_524	\N	Gallus gallus collagen, type IV, alpha 1 (COL4A1), mRNA /cds=p(127,5136) /gb=NM_001162399 /gi=240848596 /ug=Gga.4258 /len=6485	\N	\N	PREDICTED: hypothetical protein [Vitis vinifera]	Non Full_Length
21_Locus_1163_Transcript_5/5_Confidence_0.538_Length_239	G1143P316FJ15.T0 Anolis carolinensis pooled normalized Dewlap cDNA Library Anolis carolinensis cDNA, mRNA sequence /gb=FG683252 /gi=190207788 /ug=Acr.14293 /len=940	gPGC_EST06943 Embryonic gonadal PGC cDNA Library Gallus gallus cDNA 5', mRNA sequence /clone_end=5' /gb=DR417101 /gi=109667077 /ug=Gga.44028 /len=1395	Taeniopygia guttata clone 0057P0002H02 putative 60S ribosomal protein L10 mRNA, complete cds /cds=p(79,693) /gb=EF191814 /gi=120431822 /ug=Tgu.7213 /len=756	\N	ribosomal protein L15 [Bos taurus]	Non Full_Length
21_Locus_11630_Transcript_1/1_Confidence_1.000_Length_126	\N	\N	\N	\N	\N	Putative
21_Locus_11634_Transcript_1/1_Confidence_1.000_Length_632	G1144P332FD17.T0 Anolis carolinensis pooled normalized embryo cDNA library Anolis carolinensis cDNA, mRNA sequence /gb=FG692024 /gi=190219242 /ug=Acr.9489 /len=903	603668794F1 CSEQRBL06 Gallus gallus cDNA clone ChEST609l24 5', mRNA sequence /clone=ChEST609l24 /clone_end=5' /gb=BU414768 /gi=25907439 /ug=Gga.4939 /len=803	SB03013A1D07.f1 Normalized subtracted Keck-Tagu Library SB03 Taeniopygia guttata cDNA clone SB03013A1D07.f1 5, mRNA sequence /clone=SB03013A1D07.f1 /clone_end=5' /gb=DV949112 /gi=83292620 /ug=Tgu.2075 /len=700	\N	PREDICTED: fatty acid-binding protein, adipocyte-like [Meleagris gallopavo]	Full_Length
21_Locus_11635_Transcript_1/1_Confidence_1.000_Length_514	G1146P330RM13.T0 Anolis carolinensis pooled normalized ovary cDNA library Anolis carolinensis cDNA, mRNA sequence /gb=FG755700 /gi=190284533 /ug=Acr.33852 /len=847	PREDICTED: Gallus gallus FYVE, RhoGEF and PH domain containing 3 (FGD3), mRNA /cds=p(245,2530) /gb=XM_414331 /gi=118096847 /ug=Gga.7018 /len=3611	PREDICTED: Taeniopygia guttata FYVE, RhoGEF and PH domain containing 3 (LOC100221423), mRNA /cds=p(1,2583) /gb=XM_002191449 /gi=224065356 /ug=Tgu.10163 /len=3846	\N	novel protein similar to vertebrate FYVE, RhoGEF and PH domain containing 3 (FGD3) [Danio rerio]	Non Full_Length
21_Locus_11636_Transcript_1/2_Confidence_1.000_Length_101	\N	\N	\N	\N	\N	Non Full_Length
21_Locus_11637_Transcript_1/1_Confidence_1.000_Length_376	\N	\N	\N	\N	\N	Full_Length
21_Locus_11638_Transcript_1/1_Confidence_1.000_Length_112	\N	\N	\N	\N	\N	Non Full_Length
21_Locus_1164_Transcript_1/2_Confidence_1.000_Length_356	G1148P39FN9.T0 Anolis carolinensis pooled normalized testes cDNA library Anolis carolinensis cDNA, mRNA sequence /gb=FG790625 /gi=190323457 /ug=Acr.13554 /len=819	gPGC_EST08109 Embryonic gonadal PGC cDNA Library Gallus gallus cDNA 5', mRNA sequence /clone_end=5' /gb=DR418267 /gi=109668243 /ug=Gga.5153 /len=1394	PREDICTED: Taeniopygia guttata ribosomal protein S17-like (LOC100190658), mRNA /cds=p(31,438) /gb=XM_002192646 /gi=224062210 /ug=Tgu.10711 /len=976	\N	PREDICTED: 40S ribosomal protein S17-like, partial [Meleagris gallopavo]	Non Full_Length
21_Locus_11641_Transcript_1/1_Confidence_1.000_Length_290	\N	PREDICTED: Gallus gallus procollagen-proline, 2-oxoglutarate 4-dioxygenase (proline 4-hydroxylase), alpha polypeptide I (P4HA1), mRNA /cds=p(106,1716) /gb=XM_421583 /gi=118092598 /ug=Gga.17975 /len=5161	\N	\N	\N	Non Full_Length
21_Locus_11642_Transcript_1/1_Confidence_1.000_Length_223	\N	\N	\N	\N	\N	Full_Length
21_Locus_11645_Transcript_1/1_Confidence_1.000_Length_510	G1145P323FC7.T0 Anolis carolinensis pooled normalized mixed organ cDNA library Anolis carolinensis cDNA, mRNA sequence /gb=FG734656 /gi=190265330 /ug=Acr.12295 /len=867	Gallus gallus mRNA for hypothetical protein, clone 29j22 /cds=p(80,2887) /gb=AJ720908 /gi=53136475 /ug=Gga.1080 /len=3983	PREDICTED: Taeniopygia guttata methylenetetrahydrofolate dehydrogenase (NADP+ dependent) 1, methenyltetrahydrofolate cyclohydrolase, formyltetrahydrofolate synthetase (LOC100218066), mRNA /cds=p(1,2856) /gb=XM_002200344 /gi=224051831 /ug=Tgu.16434 /len=3439	\N	MTHFD1 protein [Homo sapiens]	Non Full_Length
21_Locus_11646_Transcript_1/1_Confidence_1.000_Length_132	\N	\N	PREDICTED: Taeniopygia guttata similar to novel HMG (high mobility group) box protein similar to KIAA0808 (LOC100220078), mRNA /cds=p(1,756) /gb=XM_002187204 /gi=224077465 /ug=Tgu.16502 /len=1921	\N	\N	Non Full_Length
21_Locus_11647_Transcript_1/1_Confidence_1.000_Length_401	G1143P326FF16.T0 Anolis carolinensis pooled normalized Dewlap cDNA Library Anolis carolinensis cDNA, mRNA sequence /gb=FG672357 /gi=190200094 /ug=Acr.997 /len=903	PREDICTED: Gallus gallus similar to Exportin(tRNA) (LOC417824), mRNA /cds=p(122,3010) /gb=XM_416065 /gi=118082288 /ug=Gga.31060 /len=3528	\N	\N	Similar to exportin, tRNA (nuclear export receptor for tRNAs) [Homo sapiens]	Non Full_Length
21_Locus_11648_Transcript_1/1_Confidence_1.000_Length_507	G1146P310FI9.T0 Anolis carolinensis pooled normalized ovary cDNA library Anolis carolinensis cDNA, mRNA sequence /gb=FG758589 /gi=190286939 /ug=Acr.34563 /len=876	PREDICTED: Gallus gallus similar to helicase SMARCAD1 (LOC422522), mRNA /cds=p(1,2910) /gb=XM_420485 /gi=118090020 /ug=Gga.23909 /len=3091	PREDICTED: Taeniopygia guttata helicase, lymphoid-specific (LOC100231786), mRNA /cds=p(1,2475) /gb=XM_002197618 /gi=224052437 /ug=Tgu.18101 /len=2713	\N	PREDICTED: SWI/SNF-related matrix-associated actin-dependent regulator of chromatin subfamily A containing DEAD/H box 1-like [Anolis carolinensis]	Non Full_Length
21_Locus_1165_Transcript_3/3_Confidence_0.455_Length_2795	G1144P310FL18.T0 Anolis carolinensis pooled normalized embryo cDNA library Anolis carolinensis cDNA, mRNA sequence /gb=FG724057 /gi=190248957 /ug=Acr.23625 /len=909	PREDICTED: Gallus gallus fibrinogen alpha chain (FGA), mRNA /cds=p(28,2253) /gb=XM_001232366 /gi=118089769 /ug=Gga.34280 /len=3387	PREDICTED: Taeniopygia guttata similar to Angiopoietin-related protein 4 (LOC100221322), mRNA /cds=p(1,1440) /gb=XM_002189609 /gi=224087232 /ug=Tgu.16882 /len=2082	\N	PREDICTED: fibrinogen alpha chain-like [Anolis carolinensis]	Full_Length
21_Locus_11653_Transcript_1/1_Confidence_1.000_Length_2069	G1148P333FK12.T0 Anolis carolinensis pooled normalized testes cDNA library Anolis carolinensis cDNA, mRNA sequence /gb=FG788615 /gi=190314160 /ug=Acr.21935 /len=832	Gallus gallus PACSIN 3 mRNA, complete cds /cds=p(199,1512) /gb=DQ508438 /gi=95931860 /ug=Gga.12120 /len=1715	PREDICTED: Taeniopygia guttata protein kinase C and casein kinase substrate in neurons 2 (LOC100231673), mRNA /cds=p(57,1514) /gb=XM_002192680 /gi=224095943 /ug=Tgu.7358 /len=2178	\N	PREDICTED: protein kinase C and casein kinase substrate in neurons protein 3-like [Anolis carolinensis]	Full_Length
21_Locus_11654_Transcript_1/1_Confidence_1.000_Length_647	\N	Gallus gallus finished cDNA, clone ChEST20a1 /gb=CR353374 /gi=45424512 /ug=Gga.13007 /len=1527	\N	\N	\N	Full_Length
21_Locus_11655_Transcript_1/1_Confidence_1.000_Length_1272	G1146P339FH19.T0 Anolis carolinensis pooled normalized ovary cDNA library Anolis carolinensis cDNA, mRNA sequence /gb=FG754562 /gi=190283929 /ug=Acr.14409 /len=837	PREDICTED: Gallus gallus mitochondrial ribosomal protein L32 (MRPL32), mRNA /cds=p(80,634) /gb=XM_418869 /gi=118086095 /ug=Gga.2854 /len=1892	Taeniopygia guttata clone 0058P0014A07 putative mitochondrial ribosomal protein L32 mRNA, complete cds; nuclear gene for mitochondrial product /cds=p(38,610) /gb=DQ214848 /gi=76158251 /ug=Tgu.19404 /len=987	\N	39S ribosomal protein L32, mitochondrial precursor [Bos taurus] >gi|108860947|sp|Q2TBI6.1|RM32_BOVIN RecName: Full=39S ribosomal protein L32, mitochondrial; Short=L32mt; Short=MRP-L32; Flags: Precursor >gi|83759131|gb|AAI10140.1| Mitochondrial ribosomal protein L32 [Bos taurus] >gi|296488321|gb|DAA30434.1| 39S ribosomal protein L32, mitochondrial precursor [Bos taurus]	Full_Length
21_Locus_11656_Transcript_1/1_Confidence_1.000_Length_1020	\N	\N	\N	\N	\N	Full_Length
21_Locus_11658_Transcript_1/1_Confidence_1.000_Length_829	G1147P345RD18.T0 Anolis carolinensis pooled normalized regenerating tail cDNA library Anolis carolinensis cDNA, mRNA sequence /gb=FG775367 /gi=190304587 /ug=Acr.39696 /len=853	Gallus gallus mRNA for hypothetical protein, clone 34l11 /cds=p(25,1137) /gb=AJ721086 /gi=53136831 /ug=Gga.6308 /len=1480	\N	\N	methyltransferase-like protein 2 [Gallus gallus] >gi|82233678|sp|Q5ZHP8.1|METL2_CHICK RecName: Full=Methyltransferase-like protein 2 >gi|53136832|emb|CAG32745.1| hypothetical protein RCJMB04_34l11 [Gallus gallus]	Non Full_Length
21_Locus_11659_Transcript_1/1_Confidence_1.000_Length_302	\N	\N	\N	\N	\N	Non Full_Length
21_Locus_1166_Transcript_1/1_Confidence_1.000_Length_1916	\N	caa11d12.y1 Reiterative Chick Utricle Subtraction Gallus gallus cDNA 5', mRNA sequence /clone_end=5' /gb=CF384806 /gi=34341512 /ug=Gga.46429 /len=200	ZF30D-6_F2 Developmental library II Taeniopygia guttata cDNA, mRNA sequence /gb=EE053971 /gi=110583190 /ug=Tgu.5699 /len=700	\N	collagen alpha-1(III) chain [Gallus gallus]	Full_Length
21_Locus_11660_Transcript_1/1_Confidence_1.000_Length_648	\N	\N	zf_yg3k_25_H4 Developmental library I Taeniopygia guttata cDNA, mRNA sequence /gb=EE052170 /gi=110581195 /ug=Tgu.10549 /len=700	\N	\N	Full_Length
21_Locus_11661_Transcript_1/1_Confidence_1.000_Length_182	\N	PREDICTED: Gallus gallus similar to Aurora-A (LOC428167), mRNA /cds=p(40,1269) /gb=XM_425725 /gi=118100873 /ug=Gga.34875 /len=1822	PREDICTED: Taeniopygia guttata polo-like kinase 2 (Drosophila) (LOC100231503), mRNA /cds=p(1,2325) /gb=XM_002187544 /gi=224090590 /ug=Tgu.3993 /len=2902	\N	Chain A, Crystal Structure Of Mouse Aurora A (Asn186->gly, Lys240- >arg, Met302->leu) In Complex With 1-{5-[2-(Thieno[3,2- D]pyrimidin-4-Ylamino)-Ethyl]- Thiazol-2-Yl}-3-(3- Trifluoromethyl-Phenyl)-Urea >gi|229597715|pdb|3DJ5|A Chain A, Crystal Structure Of The Mouse Aurora-A Catalytic Domain (Asn186->gly, Lys240->arg, Met302->leu) In Complex With Compound 290. >gi|229597716|pdb|3DJ6|A Chain A, C…	Non Full_Length
21_Locus_11662_Transcript_1/1_Confidence_1.000_Length_703	\N	\N	PREDICTED: Taeniopygia guttata hypothetical protein LOC100226035 (LOC100226035), partial mRNA /cds=p(1,1264) /gb=XM_002199144 /gi=224154859 /ug=Tgu.19645 /len=1264	\N	PREDICTED: hypothetical protein, partial [Taeniopygia guttata]	Non Full_Length
21_Locus_11664_Transcript_1/1_Confidence_1.000_Length_554	\N	PREDICTED: Gallus gallus sirtuin (silent mating type information regulation 2 homolog) 5 (S. cerevisiae) (SIRT5), mRNA /cds=p(1,1272) /gb=XM_418925 /gi=118086376 /ug=Gga.12456 /len=1349	PREDICTED: Taeniopygia guttata sirtuin (silent mating type information regulation 2 homolog) 5 (S. cerevisiae) (LOC100220330), mRNA /cds=p(1,1125) /gb=XM_002188303 /gi=224045679 /ug=Tgu.4765 /len=1206	\N	PREDICTED: NAD-dependent deacetylase sirtuin-5-like [Anolis carolinensis]	Non Full_Length
21_Locus_11665_Transcript_1/1_Confidence_1.000_Length_453	\N	\N	\N	\N	\N	Full_Length
21_Locus_11667_Transcript_1/1_Confidence_1.000_Length_1038	\N	Gallus gallus mRNA for hypothetical protein, clone 7o22 /cds=p(59,1021) /gb=AJ719894 /gi=53130447 /ug=Gga.21190 /len=1486	PREDICTED: Taeniopygia guttata hypothetical protein LOC100225964 (LOC100225964), mRNA /cds=p(22,780) /gb=XM_002189378 /gi=224084047 /ug=Tgu.2557 /len=1592	\N	PREDICTED: hypothetical protein [Taeniopygia guttata]	Full_Length
21_Locus_11668_Transcript_1/1_Confidence_1.000_Length_1612	\N	\N	\N	\N	\N	Full_Length
21_Locus_11669_Transcript_1/1_Confidence_1.000_Length_306	\N	\N	\N	\N	\N	Non Full_Length
21_Locus_1167_Transcript_1/1_Confidence_1.000_Length_266	\N	Gallus gallus finished cDNA, clone ChEST800d18 /gb=BX929648 /gi=41630115 /ug=Gga.11135 /len=1297	\N	\N	PREDICTED: s-adenosylmethionine mitochondrial carrier protein-like [Anolis carolinensis]	Full_Length
21_Locus_11670_Transcript_1/1_Confidence_1.000_Length_102	\N	\N	\N	\N	NADH dehydrogenase subunit 3 [Anthoceros formosae] >gi|29337180|sp|Q31792.2|NU3C_ANTFO RecName: Full=NAD(P)H-quinone oxidoreductase subunit 3, chloroplastic; AltName: Full=NAD(P)H dehydrogenase subunit 3; AltName: Full=NADH-plastoquinone oxidoreductase subunit 3 >gi|27807879|dbj|BAC55354.1| NADH dehydrogenase ND3 subunit [Anthoceros formosae] >gi|27808005|dbj|BAC55449.1| NADH dehydrogenase ND3 su…	Non Full_Length
21_Locus_11671_Transcript_1/1_Confidence_1.000_Length_335	\N	\N	\N	\N	\N	Non Full_Length
21_Locus_11672_Transcript_1/1_Confidence_1.000_Length_234	\N	\N	\N	\N	\N	Non Full_Length
21_Locus_11673_Transcript_1/1_Confidence_1.000_Length_1608	\N	\N	\N	\N	\N	Full_Length
21_Locus_11674_Transcript_1/1_Confidence_1.000_Length_249	G1146P343FH3.T0 Anolis carolinensis pooled normalized ovary cDNA library Anolis carolinensis cDNA, mRNA sequence /gb=FG751716 /gi=190282594 /ug=Acr.26747 /len=826	Gallus gallus mRNA for hypothetical protein, clone 2j15 /cds=p(267,1508) /gb=AJ719468 /gi=53127487 /ug=Gga.11797 /len=1929	\N	\N	serine/threonine-protein kinase VRK1 [Gallus gallus] >gi|53127488|emb|CAG31127.1| hypothetical protein RCJMB04_2j15 [Gallus gallus]	Full_Length
21_Locus_11676_Transcript_1/1_Confidence_1.000_Length_173	\N	\N	\N	\N	\N	Full_Length
21_Locus_11677_Transcript_1/1_Confidence_1.000_Length_890	\N	\N	\N	\N	\N	Full_Length
21_Locus_11678_Transcript_1/1_Confidence_1.000_Length_188	\N	\N	\N	\N	\N	Non Full_Length
21_Locus_11679_Transcript_1/1_Confidence_1.000_Length_1114	\N	PREDICTED: Gallus gallus XPA binding protein 1, GTPase (XAB1), mRNA /cds=p(1,1110) /gb=XM_419990 /gi=50745114 /ug=Gga.13464 /len=1361	PREDICTED: Taeniopygia guttata XPA binding protein 1, GTPase (LOC100223287), mRNA /cds=p(1,1116) /gb=XM_002188701 /gi=224049008 /ug=Tgu.5546 /len=1751	\N	PREDICTED: similar to XPA binding protein 1 [Gallus gallus]	Non Full_Length
21_Locus_1168_Transcript_1/1_Confidence_1.000_Length_622	\N	\N	\N	\N	\N	Full_Length
21_Locus_11681_Transcript_1/1_Confidence_1.000_Length_198	\N	\N	\N	\N	\N	Non Full_Length
21_Locus_11682_Transcript_1/1_Confidence_1.000_Length_594	\N	PREDICTED: Gallus gallus similar to myosin IXB (LOC420135), mRNA /cds=p(1,6555) /gb=XM_418252 /gi=118103319 /ug=Gga.39099 /len=6859	\N	\N	PREDICTED: similar to myosin IXB [Gallus gallus]	Non Full_Length
21_Locus_11683_Transcript_1/1_Confidence_1.000_Length_425	\N	\N	\N	\N	\N	Full_Length
21_Locus_11684_Transcript_1/1_Confidence_1.000_Length_414	G1143P310FO3.T0 Anolis carolinensis pooled normalized Dewlap cDNA Library Anolis carolinensis cDNA, mRNA sequence /gb=FG671085 /gi=190199347 /ug=Acr.10445 /len=838	Gallus gallus mRNA for hypothetical protein, clone 1j5 /cds=p(85,1503) /gb=AJ719353 /gi=53127124 /ug=Gga.4912 /len=2388	PREDICTED: Taeniopygia guttata Ras-GTPase-activating protein SH3-domain-binding protein (LOC100228112), mRNA /cds=p(105,1523) /gb=XM_002198491 /gi=224067656 /ug=Tgu.5125 /len=2386	\N	\N	Full_Length
21_Locus_11686_Transcript_1/1_Confidence_1.000_Length_182	\N	\N	\N	\N	\N	Non Full_Length
21_Locus_11687_Transcript_1/2_Confidence_1.000_Length_256	G1143P312FA11.T0 Anolis carolinensis pooled normalized Dewlap cDNA Library Anolis carolinensis cDNA, mRNA sequence /gb=FG685218 /gi=190213519 /ug=Acr.14869 /len=786	\N	\N	\N	CR1-3 [Lycodichthys dearborni]	Non Full_Length
21_Locus_11688_Transcript_1/1_Confidence_1.000_Length_381	\N	PREDICTED: Gallus gallus similar to mBLVR (LOC420079), mRNA /gb=XR_026901 /gi=118103155 /ug=Gga.14315 /len=5270	PREDICTED: Taeniopygia guttata similar to Adapter-related protein complex 3 delta 1 subunit, transcript variant 2 (LOC100228101), mRNA /cds=p(1,3627) /gb=XM_002194063 /gi=224087475 /ug=Tgu.16819 /len=3849	\N	PREDICTED: AP-3 complex subunit delta-1-like, partial [Anolis carolinensis]	Non Full_Length
21_Locus_11689_Transcript_1/1_Confidence_1.000_Length_158	\N	\N	\N	\N	\N	Non Full_Length
21_Locus_11691_Transcript_2/2_Confidence_1.000_Length_117	\N	Gallus gallus visinin-like 1 (VSNL1), mRNA /cds=p(92,667) /gb=NM_205255 /gi=45383947 /ug=Gga.10425 /len=1479	Taeniopygia guttata clone 0058P0042H11 putative visinin-like 1 variant 3 mRNA, complete cds /cds=p(133,318) /gb=EF191798 /gi=120431806 /ug=Tgu.15239 /len=1304	\N	\N	Non Full_Length
21_Locus_11692_Transcript_1/1_Confidence_1.000_Length_501	\N	\N	\N	\N	\N	Non Full_Length
21_Locus_11694_Transcript_1/1_Confidence_1.000_Length_315	\N	\N	\N	\N	\N	Non Full_Length
21_Locus_11695_Transcript_1/1_Confidence_1.000_Length_488	G1147P330RO1.T0 Anolis carolinensis pooled normalized regenerating tail cDNA library Anolis carolinensis cDNA, mRNA sequence /gb=FG773172 /gi=190296207 /ug=Acr.1289 /len=799	603136575F1 CSEQCHL25 Gallus gallus cDNA clone ChEST121f20 5', mRNA sequence /clone=ChEST121f20 /clone_end=5' /gb=BU142258 /gi=25357992 /ug=Gga.18335 /len=791	\N	\N	\N	Full_Length
21_Locus_11696_Transcript_1/1_Confidence_1.000_Length_1220	G1144P325FF13.T0 Anolis carolinensis pooled normalized embryo cDNA library Anolis carolinensis cDNA, mRNA sequence /gb=FG697360 /gi=190226476 /ug=Acr.18440 /len=799	Gallus gallus mRNA for hypothetical protein, clone 20b24 /cds=p(79,2133) /gb=AJ720549 /gi=53133757 /ug=Gga.1509 /len=2608	PREDICTED: Taeniopygia guttata PRP3 pre-mRNA processing factor 3 homolog (LOC100221159), mRNA /cds=p(1,1947) /gb=XM_002191202 /gi=224084288 /ug=Tgu.2584 /len=2040	\N	PREDICTED: u4/U6 small nuclear ribonucleoprotein Prp3-like [Meleagris gallopavo]	Non Full_Length
21_Locus_11697_Transcript_1/1_Confidence_1.000_Length_437	\N	\N	\N	\N	\N	Non Full_Length
21_Locus_11698_Transcript_1/1_Confidence_1.000_Length_401	\N	\N	\N	\N	\N	Non Full_Length
21_Locus_11699_Transcript_1/1_Confidence_1.000_Length_804	\N	\N	\N	\N	class I chitinase [Musa AB Group] >gi|296784833|gb|ADH10169.2| chitinase [Musa AB Group]	Putative
21_Locus_11700_Transcript_1/1_Confidence_1.000_Length_577	\N	\N	\N	\N	\N	Full_Length
21_Locus_11701_Transcript_1/1_Confidence_1.000_Length_328	\N	\N	\N	\N	\N	Non Full_Length
21_Locus_11703_Transcript_1/1_Confidence_1.000_Length_287	\N	\N	\N	\N	\N	Non Full_Length
21_Locus_11704_Transcript_1/1_Confidence_1.000_Length_2309	\N	\N	\N	\N	\N	Full_Length
21_Locus_11708_Transcript_2/2_Confidence_1.000_Length_108	\N	\N	\N	\N	\N	Non Full_Length
21_Locus_11709_Transcript_2/2_Confidence_1.000_Length_796	\N	\N	\N	\N	\N	Full_Length
21_Locus_11710_Transcript_1/1_Confidence_1.000_Length_365	G1144P345FK18.T0 Anolis carolinensis pooled normalized embryo cDNA library Anolis carolinensis cDNA, mRNA sequence /gb=FG718525 /gi=190246611 /ug=Acr.7955 /len=836	Gallus gallus mRNA for hypothetical protein, clone 2e15 /cds=p(111,2945) /gb=AJ851415 /gi=60098436 /ug=Gga.5156 /len=4281	PREDICTED: Taeniopygia guttata DEAD box polypeptide 42 protein (LOC100217897), mRNA /cds=p(1,2772) /gb=XM_002193164 /gi=224086196 /ug=Tgu.17273 /len=3347	\N	unnamed protein product [Homo sapiens]	Non Full_Length
21_Locus_11711_Transcript_1/1_Confidence_1.000_Length_340	\N	\N	\N	\N	\N	Non Full_Length
21_Locus_11712_Transcript_1/1_Confidence_1.000_Length_456	\N	PREDICTED: Gallus gallus caspase 9, apoptosis-related cysteine peptidase (CASP9), mRNA /cds=p(1,1274) /gb=XM_424580 /gi=118101151 /ug=Gga.4116 /len=1788	\N	\N	\N	Full_Length
21_Locus_11713_Transcript_1/1_Confidence_1.000_Length_887	G1146P344FN6.T0 Anolis carolinensis pooled normalized ovary cDNA library Anolis carolinensis cDNA, mRNA sequence /gb=FG759055 /gi=190286996 /ug=Acr.34218 /len=864	PREDICTED: Gallus gallus similar to hypothetical protein FLJ10099 (LOC417549), mRNA /cds=p(313,1257) /gb=XM_415797 /gi=118100231 /ug=Gga.12907 /len=1866	\N	\N	PREDICTED: UPF0458 protein C7orf42 homolog [Anolis carolinensis]	Full_Length
21_Locus_11714_Transcript_1/1_Confidence_1.000_Length_200	\N	Gallus gallus mRNA for hypothetical protein, clone 9l13 /cds=p(18,1049) /gb=AJ720034 /gi=53130727 /ug=Gga.19205 /len=3260	PREDICTED: Taeniopygia guttata lanthionine synthetase C-like protein 1 (LOC100218552), mRNA /cds=p(1,1203) /gb=XM_002197113 /gi=224056007 /ug=Tgu.18789 /len=1203	\N	PREDICTED: lanC-like protein 1-like [Sus scrofa]	Non Full_Length
21_Locus_11716_Transcript_1/1_Confidence_1.000_Length_1195	G1147P352FD5.T0 Anolis carolinensis pooled normalized regenerating tail cDNA library Anolis carolinensis cDNA, mRNA sequence /gb=FG774720 /gi=190303702 /ug=Acr.39492 /len=827	Gallus gallus XCTK2-like motor protein mRNA, complete cds /cds=p(52,1995) /gb=AY332739 /gi=34604129 /ug=Gga.29825 /len=2190	SB02014A2H12.f2 normalized Keck-Tagu Library SB02 Taeniopygia guttata cDNA clone SB02014A2H12.f2 5, mRNA sequence /clone=SB02014A2H12.f2 /clone_end=5' /gb=CK303546 /gi=44813120 /ug=Tgu.6263 /len=708	\N	kinesin-like protein KIFC1 [Gallus gallus] >gi|34604130|gb|AAQ79778.1| XCTK2-like motor protein [Gallus gallus]	Non Full_Length
21_Locus_11717_Transcript_1/1_Confidence_1.000_Length_392	\N	\N	\N	\N	\N	Full_Length
21_Locus_11718_Transcript_1/1_Confidence_1.000_Length_481	\N	\N	\N	\N	\N	Full_Length
21_Locus_11719_Transcript_1/1_Confidence_1.000_Length_151	\N	PREDICTED: Gallus gallus similar to family with sequence similarity 98, member B (LOC423291), mRNA /cds=p(1,1269) /gb=XM_421211 /gi=118091795 /ug=Gga.36368 /len=2868	\N	\N	\N	Non Full_Length
21_Locus_1172_Transcript_1/1_Confidence_1.000_Length_111	\N	\N	\N	\N	\N	Non Full_Length
21_Locus_11720_Transcript_1/1_Confidence_1.000_Length_119	\N	PREDICTED: Gallus gallus zinc finger protein 652 (ZNF652), mRNA /cds=p(366,1592) /gb=XM_418109 /gi=118102902 /ug=Gga.9961 /len=3722	PREDICTED: Taeniopygia guttata zinc finger protein 652 (LOC100231356), mRNA /cds=p(1,1863) /gb=XM_002193105 /gi=224044564 /ug=Tgu.14258 /len=1863	\N	zinc finger protein 652, isoform CRA_b [Homo sapiens]	Non Full_Length
21_Locus_11724_Transcript_1/1_Confidence_1.000_Length_369	\N	\N	\N	\N	\N	Full_Length
21_Locus_11725_Transcript_1/1_Confidence_1.000_Length_611	\N	\N	\N	\N	\N	Non Full_Length
21_Locus_11727_Transcript_1/1_Confidence_1.000_Length_814	\N	\N	\N	\N	\N	Full_Length
21_Locus_11728_Transcript_1/1_Confidence_1.000_Length_101	\N	PREDICTED: Gallus gallus hypothetical LOC418012 (LOC418012), mRNA /cds=p(1,1395) /gb=XM_416248 /gi=118082747 /ug=Gga.40016 /len=1395	\N	\N	PREDICTED: Smith-Magenis syndrome chromosomal region candidate gene 7 protein-like isoform 2 [Meleagris gallopavo]	Non Full_Length
21_Locus_11730_Transcript_1/1_Confidence_1.000_Length_283	\N	\N	\N	\N	\N	Full_Length
21_Locus_11732_Transcript_1/1_Confidence_1.000_Length_1194	\N	\N	PREDICTED: Taeniopygia guttata class I alcohol dehydrogenase, beta subunit (LOC100222320), mRNA /cds=p(97,1221) /gb=XM_002187816 /gi=224150573 /ug=Tgu.1429 /len=1442	\N	RecName: Full=Cinnamyl alcohol dehydrogenase 1; Short=CAD 1; Short=ObaCAD1 >gi|62461970|gb|AAX83108.1| cinnamyl alcohol dehydrogenase [Ocimum basilicum]	Full_Length
21_Locus_11734_Transcript_1/1_Confidence_1.000_Length_378	\N	\N	\N	\N	\N	Non Full_Length
21_Locus_11736_Transcript_1/1_Confidence_1.000_Length_867	G1145P326RK17.T0 Anolis carolinensis pooled normalized mixed organ cDNA library Anolis carolinensis cDNA, mRNA sequence /gb=FG736878 /gi=190266807 /ug=Acr.29108 /len=881	PREDICTED: Gallus gallus hypothetical LOC424452 (LOC424452), mRNA /cds=p(1,1011) /gb=XM_422295 /gi=118094208 /ug=Gga.37351 /len=1882	PREDICTED: Taeniopygia guttata similar to ring finger protein 2 (LOC100224828), mRNA /cds=p(1,1011) /gb=XM_002190830 /gi=224056985 /ug=Tgu.18990 /len=1011	\N	PREDICTED: e3 ubiquitin-protein ligase RING2-like [Meleagris gallopavo]	Putative
21_Locus_11738_Transcript_2/2_Confidence_1.000_Length_354	\N	\N	\N	\N	\N	Full_Length
21_Locus_11739_Transcript_1/1_Confidence_1.000_Length_477	\N	\N	SB02020B2D03.f1 normalized Keck-Tagu Library SB02 Taeniopygia guttata cDNA clone SB02020B2D03.f1 5, mRNA sequence /clone=SB02020B2D03.f1 /clone_end=5' /gb=CK317149 /gi=44826723 /ug=Tgu.1902 /len=739	\N	\N	Non Full_Length
21_Locus_1174_Transcript_1/2_Confidence_1.000_Length_1203	\N	spleen_EST04570 Spleen cDNA Library Gallus gallus cDNA 3', mRNA sequence /clone_end=3' /gb=CO768844 /gi=50970111 /ug=Gga.6102 /len=931	SB02014B2D05.f1 normalized Keck-Tagu Library SB02 Taeniopygia guttata cDNA clone SB02014B2D05.f1 5, mRNA sequence /clone=SB02014B2D05.f1 /clone_end=5' /gb=CK302099 /gi=44811673 /ug=Tgu.8117 /len=734	\N	PREDICTED: pygopus homolog 2-like [Monodelphis domestica]	Non Full_Length
21_Locus_11740_Transcript_1/1_Confidence_1.000_Length_793	\N	\N	\N	\N	\N	Full_Length
21_Locus_11741_Transcript_1/1_Confidence_1.000_Length_353	\N	PREDICTED: Gallus gallus similar to cDNA sequence BC005537 (LOC421005), mRNA /cds=p(1869,2558) /gb=XM_419091 /gi=118086640 /ug=Gga.20197 /len=3743	SB05003A1B01.f1 Normalized subtracted Keck-Tagu Library SB05 Taeniopygia guttata cDNA clone SB05003A1B01.f1 5, mRNA sequence /clone=SB05003A1B01.f1 /clone_end=5' /gb=FE720286 /gi=169909288 /ug=Tgu.920 /len=815	\N	\N	Non Full_Length
21_Locus_11744_Transcript_1/1_Confidence_1.000_Length_404	G1144P351RM3.T0 Anolis carolinensis pooled normalized embryo cDNA library Anolis carolinensis cDNA, mRNA sequence /gb=FG698728 /gi=190230427 /ug=Acr.18849 /len=846	\N	\N	\N	LOC100145586 protein [Xenopus (Silurana) tropicalis]	Non Full_Length
21_Locus_11746_Transcript_1/1_Confidence_1.000_Length_463	G1143P332FH19.T0 Anolis carolinensis pooled normalized Dewlap cDNA Library Anolis carolinensis cDNA, mRNA sequence /gb=FG672603 /gi=190199834 /ug=Acr.10974 /len=808	PREDICTED: Gallus gallus similar to MARCH4 protein (LOC424221), mRNA /cds=p(1,1212) /gb=XM_422071 /gi=118093788 /ug=Gga.34385 /len=1466	PREDICTED: Taeniopygia guttata similar to membrane-associated ring finger (C3HC4) 6 (LOC100224769), mRNA /cds=p(1,2865) /gb=XM_002189314 /gi=224045817 /ug=Tgu.4457 /len=3483	\N	PREDICTED: e3 ubiquitin-protein ligase MARCH9-like [Anolis carolinensis]	Non Full_Length
21_Locus_11747_Transcript_1/1_Confidence_1.000_Length_810	\N	Gallus gallus lymphoid enhancer-binding factor 1 (LEF1), mRNA /cds=p(1,1110) /gb=NM_205013 /gi=87196495 /ug=Gga.2694 /len=2040	SB03013B2D07.f1 Normalized subtracted Keck-Tagu Library SB03 Taeniopygia guttata cDNA clone SB03013B2D07.f1 5, mRNA sequence /clone=SB03013B2D07.f1 /clone_end=5' /gb=DV949361 /gi=83292869 /ug=Tgu.8331 /len=803	\N	LEF1 [Canis lupus familiaris]	Non Full_Length
21_Locus_11749_Transcript_2/2_Confidence_1.000_Length_230	\N	\N	\N	\N	\N	Non Full_Length
21_Locus_11750_Transcript_1/1_Confidence_1.000_Length_505	\N	gPGC_EST07660 Embryonic gonadal PGC cDNA Library Gallus gallus cDNA 5', mRNA sequence /clone_end=5' /gb=DR417818 /gi=109667794 /ug=Gga.1075 /len=1333	PREDICTED: Taeniopygia guttata GTP-ase like (LOC100231794), mRNA /cds=p(1,885) /gb=XM_002186718 /gi=224052217 /ug=Tgu.7655 /len=1289	\N	PREDICTED: mitochondrial GTPase 1-like [Anolis carolinensis]	Non Full_Length
21_Locus_11751_Transcript_1/1_Confidence_1.000_Length_248	G1144P340FG15.T0 Anolis carolinensis pooled normalized embryo cDNA library Anolis carolinensis cDNA, mRNA sequence /gb=FG688810 /gi=190218930 /ug=Acr.15976 /len=849	Gallus gallus mRNA for hypothetical protein, clone 2k22 /cds=p(73,1131) /gb=AJ719476 /gi=53127503 /ug=Gga.7534 /len=2541	PREDICTED: Taeniopygia guttata synovial sarcoma translocation, chromosome 18 (LOC100229790), mRNA /cds=p(1,1500) /gb=XM_002195386 /gi=224046175 /ug=Tgu.1934 /len=2512	\N	protein SSXT [Gallus gallus] >gi|53127504|emb|CAG31135.1| hypothetical protein RCJMB04_2k22 [Gallus gallus]	Full_Length
21_Locus_11753_Transcript_1/1_Confidence_1.000_Length_243	\N	\N	\N	\N	\N	Non Full_Length
21_Locus_11755_Transcript_1/1_Confidence_1.000_Length_795	\N	PREDICTED: Gallus gallus similar to serine hydroxymethyltransferase 1 (soluble) (LOC416520), mRNA /cds=p(1,1743) /gb=XM_414824 /gi=118097864 /ug=Gga.12070 /len=4025	SB03011B2H01.f1 Normalized subtracted Keck-Tagu Library SB03 Taeniopygia guttata cDNA clone SB03011B2H01.f1 5, mRNA sequence /clone=SB03011B2H01.f1 /clone_end=5' /gb=DV948735 /gi=83292243 /ug=Tgu.10126 /len=766	\N	unnamed protein product [Vitis vinifera]	Non Full_Length
21_Locus_11757_Transcript_1/1_Confidence_1.000_Length_360	\N	\N	\N	\N	\N	Non Full_Length
21_Locus_11758_Transcript_1/1_Confidence_1.000_Length_337	\N	Gallus gallus mRNA for hypothetical protein, clone 17c15 /cds=p(59,2014) /gb=AJ720411 /gi=53133481 /ug=Gga.22517 /len=2967	\N	\N	PREDICTED: peptide-N(4)-(N-acetyl-beta-glucosaminyl)asparagine amidase, partial [Sus scrofa]	Non Full_Length
21_Locus_11759_Transcript_1/1_Confidence_1.000_Length_353	G1147P356FO5.T0 Anolis carolinensis pooled normalized regenerating tail cDNA library Anolis carolinensis cDNA, mRNA sequence /gb=FG772412 /gi=190298682 /ug=Acr.37412 /len=818	PREDICTED: Gallus gallus similar to RCC1 domain containing 1 (LOC770213), mRNA /cds=p(1,714) /gb=XM_001233547 /gi=118096042 /ug=Gga.8193 /len=1906	PREDICTED: Taeniopygia guttata similar to hect domain and RLD 2 (LOC100226646), mRNA /cds=p(1,14520) /gb=XM_002197457 /gi=224043005 /ug=Tgu.5558 /len=15259	\N	PREDICTED: RCC1 domain-containing protein 1-like [Anolis carolinensis]	Non Full_Length
21_Locus_11760_Transcript_1/1_Confidence_1.000_Length_1352	G1142P312FG5.T0 Anolis carolinensis pooled normalized Brain cDNA Library Anolis carolinensis cDNA, mRNA sequence /gb=FG659456 /gi=190166607 /ug=Acr.4521 /len=882	PREDICTED: Gallus gallus similar to NDP52, transcript variant 2 (LOC419993), mRNA /cds=p(244,1656) /gb=XM_418115 /gi=118102913 /ug=Gga.22703 /len=2918	PREDICTED: Taeniopygia guttata similar to Tax1 (human T-cell leukemia virus type I) binding protein 1 (LOC100219738), mRNA /cds=p(74,2452) /gb=XM_002195489 /gi=224045315 /ug=Tgu.14988 /len=2911	\N	PREDICTED: similar to NDP52 isoform 2 [Gallus gallus]	Non Full_Length
21_Locus_11762_Transcript_1/1_Confidence_1.000_Length_1462	G1144P314FI11.T0 Anolis carolinensis pooled normalized embryo cDNA library Anolis carolinensis cDNA, mRNA sequence /gb=FG697932 /gi=190226544 /ug=Acr.14061 /len=868	Gallus gallus mRNA for hypothetical protein, clone 29m8 /cds=p(25,1332) /gb=AJ720915 /gi=53136489 /ug=Gga.37027 /len=1493	PREDICTED: Taeniopygia guttata mitochondrial ribosomal protein L37 (LOC100218437), mRNA /cds=p(1,1161) /gb=XM_002194005 /gi=224058277 /ug=Tgu.3129 /len=1310	\N	PREDICTED: 39S ribosomal protein L37, mitochondrial-like [Anolis carolinensis]	Full_Length
21_Locus_11763_Transcript_1/1_Confidence_1.000_Length_247	G1145P328FN7.T0 Anolis carolinensis pooled normalized mixed organ cDNA library Anolis carolinensis cDNA, mRNA sequence /gb=FG736230 /gi=190265925 /ug=Acr.9467 /len=868	PREDICTED: Gallus gallus jumonji, AT rich interactive domain 1A (JARID1A), mRNA /cds=p(1,5076) /gb=XM_416379 /gi=118082970 /ug=Gga.16739 /len=7907	SB03054A1H03.f1 Normalized subtracted Keck-Tagu Library SB03 Taeniopygia guttata cDNA clone SB03054A1H03.f1 5, mRNA sequence /clone=SB03054A1H03.f1 /clone_end=5' /gb=FE713859 /gi=169902648 /ug=Tgu.15965 /len=849	\N	\N	Non Full_Length
21_Locus_11764_Transcript_1/1_Confidence_1.000_Length_114	\N	PREDICTED: Gallus gallus similar to growth arrest-specific 6 (LOC418737), mRNA /cds=p(1,1800) /gb=XM_416936 /gi=118084367 /ug=Gga.8078 /len=2245	\N	\N	PREDICTED: similar to growth arrest-specific 6 [Taeniopygia guttata]	Non Full_Length
21_Locus_11765_Transcript_1/1_Confidence_1.000_Length_303	\N	\N	\N	\N	\N	Non Full_Length
[truncated: 31,580 more rows]
